# Supplementary material for: Pan-African phylogeny of Mus (subgenus Nannomys) reveals one of the most successful mammal radiations in Africa
Source: BMC Evol Biol. 2014 Dec 14;14:256. doi: 10.1186/s12862-014-0256-2 (PMC4280006; doi:10.1186/s12862-014-0256-2)
Supplement: Additional file 1: — Details on collecting localities and genetic data for all Nannomys specimens. [file 12862_2014_256_MOESM1_ESM.xlsx]

## Sheet: List1
MOTU	Provisional name	ID	Final phylogeny	CYTB	IRBP	New/GenBank	Minutoides haplotype	Country	Locality	Latitude	Longitude	Altitude/Note	Collector	Reference/Museum No.
MOTU 1	"Nyika"	M8_3025	YES	KJ935741	KJ935874	New	not relevant	Malawi	Nyika NP, Safari Camp	-10.4959	33.8862	2099	Šklíba J., Lövy M.
MOTU 2	imberbis	ETH121	YES	KF928333	KF928334	GenBank	not relevant	Ethiopia	Galeme range, Arsi Mts.	7.51837	39.3099	Erica+Helichrysum+rocks	Bryja J., Šumbera R., Meheretu Y., Kaňuch P.	Meheretu et al. 2014
MOTU 3	"Harenna"	ETH186	YES	KJ935742	-	New	not relevant	Ethiopia	Bale NP, Harenna forest	6.42898	39.4343	edge of degraded forest and meadow	Bryja J., Šumbera R., Meheretu Y., Kaňuch P.
MOTU 3	"Harenna"	ETH211	YES	KJ935743	KJ935875	New	not relevant	Ethiopia	Bale NP, Harenna forest	6.41453	39.4366	shrub along a road with isolated trees, bottom line	Bryja J., Šumbera R., Meheretu Y., Kaňuch P.
MOTU 3	"Harenna"	Lav504	NO	-	-	New	not relevant	Ethiopia	Bale NP, Harenna forest	6.7	39.7333	-	Lavrenchenko L.	ZMMU S-164895
MOTU 3	"Harenna"	Lav506	NO	-	-	New	not relevant	Ethiopia	Bale NP, Harenna forest	6.7	39.7333	-	Lavrenchenko L.	ZMMU S-164896
MOTU 3	"Harenna"	LAV2256	NO	-	-	New	not relevant	Ethiopia	Bale NP, Harenna forest	6.7	39.733	-	Lavrenchenko L.	ZMMU S-192757
MOTU 3	"Harenna"	LAV2274	YES	KJ935744	-	New	not relevant	Ethiopia	Bale NP, Harenna forest	6.7	39.733	-	Lavrenchenko L.	ZMMU S-192758
MOTU 3	"Harenna"	LAV2283	NO	-	-	New	not relevant	Ethiopia	Bale NP, Harenna forest	6.7	39.733	-	Lavrenchenko L.	ZMMU S-192759
MOTU 3	"Harenna"	LAV2335	YES	KJ935745	-	New	not relevant	Ethiopia	Bale NP, upper Erica bush	6.7886	39.767	-	Lavrenchenko L.	ZMMU S-192756
MOTU 3	"Harenna"	LAV2336	NO	-	-	New	not relevant	Ethiopia	Bale NP, upper Erica bush	6.7886	39.767	-	Lavrenchenko L.	ZMMU S-192754
MOTU 4	triton	TLC2542	NO	KF484851	-	GenBank	not relevant	DRC	Kahuzi Biega, Albertine Rift	-1.95833	28.0189	-	GenBank	Lamb et al. 2013
MOTU 4	triton	NKR28176	YES	KJ935746	-	New	not relevant	Kenya	Aberdares	0.316667	36.7	-	Oguge N.	RMCA a1.008-M-0079
MOTU 4	triton	KE468	YES	KJ935747	-	New	not relevant	Kenya	Mt Elgon NP, Mtamaly Campsite	1.06365	34.7204	2839	Šumbera R., Konečný A., Mbau J.
MOTU 4	triton	KE913	YES	KJ935748	KJ935876	New	not relevant	Kenya	Nanyuki, Oltulili Farm	0.031617	37.1427	2026	Šumbera R., Šklíba J.
MOTU 4	triton	KE915	NO	-	-	New	not relevant	Kenya	Nanyuki, Oltulili Farm	0.031617	37.1427	2026	Šumbera R., Šklíba J.
MOTU 4	triton	KE923	NO	-	-	New	not relevant	Kenya	Nanyuki, Oltulili Farm	0.031617	37.1427	2026	Šumbera R., Šklíba J.
MOTU 4	triton	KE933	NO	-	-	New	not relevant	Kenya	Nanyuki, Oltulili Farm	0.031617	37.1427	2033	Šumbera R., Šklíba J.
MOTU 4	triton	KE836	YES	KJ935749	-	New	not relevant	Kenya	Nyahururu Forest	0.044883	36.3734	2288	Šumbera R., Šklíba J.
MOTU 4	triton	KE857	NO	-	-	New	not relevant	Kenya	Nyahururu Forest	0.044883	36.3734	2288	Šumbera R., Šklíba J.
MOTU 4	triton	RW5368	YES	KJ935750	-	New	not relevant	Rwanda	Kigali	-1.98333	30	-	-	RMCA 96.038-M-1205
MOTU 5	"Kikwit"	RMCA 6846-M	NO	-	-	New	not relevant	DRC	Luebo	-5.33333	21.55	454 sequencing	-	RMCA6846-M
MOTU 5	"Kikwit"	13	NO	-	-	New	not relevant	DRC	Mbwambala	-5.05785	18.9092	-	"Kikwit expedition"
MOTU 5	"Kikwit"	KIK7	YES	KJ935751	-	New	not relevant	DRC	Mbwambala	-5.05785	18.9092	-	"Kikwit expedition"
MOTU 6	cf. callewaerti	M-86648	NO	-	-	New	not relevant	Angola	Chitau	-12.5	18.5	454 sequencing	-	AMNH M-86648
MOTU 6	cf. callewaerti	M-86652	NO	-	-	New	not relevant	Angola	Chitau	-12.5	18.5	454 sequencing	-	AMNH M-86652
MOTU 6	cf. callewaerti	ANG014	NO	KF484843	-	GenBank	not relevant	Angola	Mbala Nondolo village, Huambo	-12.7667	15.7342	ex callewaerti	GenBank	Lamb et al. 2013
MOTU 6	cf. callewaerti	ANG018	NO	KF484845	-	GenBank	not relevant	Angola	Mbala Nondolo village, Huambo	-12.7667	15.7342	ex callewaerti	GenBank	Lamb et al. 2013
MOTU 6	cf. callewaerti	ANG019	NO	KF484844	-	GenBank	not relevant	Angola	Mbala Nondolo village, Huambo	-12.7667	15.7342	ex callewaerti	GenBank	Lamb et al. 2013
MOTU 6	cf. callewaerti	TM41758	YES	KJ935752	-	New	not relevant	Malawi	Chelinda	-10.3167	33.8	-	Transvaal Museum	TM41758
MOTU 6	cf. callewaerti	M5_097	YES	KJ935753	-	New	not relevant	Malawi	Mpalaganga estate	-15.4468	35.2607	960	Šumbera R., Šklíba J.
MOTU 6	cf. callewaerti	M5_176	NO	-	-	New	not relevant	Malawi	Mpalaganga estate	-15.4468	35.2607	960	Šumbera R., Šklíba J.
MOTU 6	cf. callewaerti	M8_0098	NO	-	-	New	not relevant	Malawi	Mulanje Mts. Forest Reserve, Chinzama hut	-15.9181	35.6095	2148	Šumbera R., Šklíba J., Lövy M.
MOTU 6	cf. callewaerti	M8_0128	NO	-	-	New	not relevant	Malawi	Ndawambe	-13.675	32.8228	1328	Šumbera R., Šklíba J., Lövy M.
MOTU 6	cf. callewaerti	M8_0129	NO	-	-	New	not relevant	Malawi	Ndawambe	-13.675	32.8228	1328	Šumbera R., Šklíba J., Lövy M.
MOTU 6	cf. callewaerti	M8_0132	NO	-	-	New	not relevant	Malawi	Ndawambe	-13.675	32.8228	1328	Šumbera R., Šklíba J., Lövy M.
MOTU 6	cf. callewaerti	M8_0136	NO	-	-	New	not relevant	Malawi	Ndawambe	-13.675	32.8228	1328	Šumbera R., Šklíba J., Lövy M.
MOTU 6	cf. callewaerti	M8_0137	NO	-	-	New	not relevant	Malawi	Ndawambe	-13.675	32.8228	1328	Šumbera R., Šklíba J., Lövy M.
MOTU 6	cf. callewaerti	M8_0138	NO	-	-	New	not relevant	Malawi	Ndawambe	-13.675	32.8228	1328	Šumbera R., Šklíba J., Lövy M.
MOTU 6	cf. callewaerti	M8_0154	NO	-	-	New	not relevant	Malawi	Ndawambe, Chapanzi	-13.755	32.8367	1226	Šumbera R., Šklíba J., Lövy M.
MOTU 6	cf. callewaerti	M8_0155	NO	-	-	New	not relevant	Malawi	Ndawambe, Chapanzi	-13.755	32.8367	1226	Šumbera R., Šklíba J., Lövy M.
MOTU 6	cf. callewaerti	M8_0195	NO	-	-	New	not relevant	Malawi	Ntchisi Forest Reserve	-13.3814	34.0031	1440	Šumbera R., Šklíba J., Lövy M.
MOTU 6	cf. callewaerti	M8_0196	NO	-	-	New	not relevant	Malawi	Ntchisi Forest Reserve	-13.3814	34.0031	1440	Šumbera R., Šklíba J., Lövy M.
MOTU 6	cf. callewaerti	M8_0197	NO	-	-	New	not relevant	Malawi	Ntchisi Forest Reserve	-13.3814	34.0031	1440	Šumbera R., Šklíba J., Lövy M.
MOTU 6	cf. callewaerti	M8_0198	NO	-	-	New	not relevant	Malawi	Ntchisi Forest Reserve	-13.3814	34.0031	1440	Šumbera R., Šklíba J., Lövy M.
MOTU 6	cf. callewaerti	M8_3067	NO	-	-	New	not relevant	Malawi	Nyika NP, Chelinda Airstrip	-10.5662	33.7901	2350	Šklíba J., Lövy M.
MOTU 6	cf. callewaerti	M8_3058	NO	-	-	New	not relevant	Malawi	Nyika NP, Jalawe	-10.3704	33.7985	2171	Šklíba J., Lövy M.
MOTU 6	cf. callewaerti	M8_3040	NO	-	-	New	not relevant	Malawi	Nyika NP, Jalawe	-10.3704	33.7985	1667	Šklíba J., Lövy M.
MOTU 6	cf. callewaerti	M8_3051	NO	-	-	New	not relevant	Malawi	Nyika NP, Jalawe	-10.3704	33.7985	1667	Šklíba J., Lövy M.
MOTU 6	cf. callewaerti	M8_3052	NO	-	-	New	not relevant	Malawi	Nyika NP, Jalawe	-10.3704	33.7985	1667	Šklíba J., Lövy M.
MOTU 6	cf. callewaerti	M8_3014	NO	-	-	New	not relevant	Malawi	Nyika NP, Safari Camp	-10.4959	33.8862	2099	Šklíba J., Lövy M.
MOTU 6	cf. callewaerti	M8_3015	NO	-	-	New	not relevant	Malawi	Nyika NP, Safari Camp	-10.4959	33.8862	2099	Šklíba J., Lövy M.
MOTU 6	cf. callewaerti	M8_3019	NO	-	-	New	not relevant	Malawi	Nyika NP, Safari Camp	-10.4959	33.8862	2099	Šklíba J., Lövy M.
MOTU 6	cf. callewaerti	M8_3026	NO	-	-	New	not relevant	Malawi	Nyika NP, Safari Camp	-10.4959	33.8862	2099	Šklíba J., Lövy M.
MOTU 6	cf. callewaerti	M8_3035	NO	-	-	New	not relevant	Malawi	Nyika NP, Safari Camp	-10.4959	33.8862	2099	Šklíba J., Lövy M.
MOTU 6	cf. callewaerti	M8_0240	NO	-	-	New	not relevant	Malawi	Perekezi Forest Reserve	-12.0167	33.65	1495	Šumbera R., Šklíba J., Lövy M.
MOTU 6	cf. callewaerti	M8_0241	NO	-	-	New	not relevant	Malawi	Perekezi Forest Reserve	-12.0167	33.65	1495	Šumbera R., Šklíba J., Lövy M.
MOTU 6	cf. callewaerti	M8_0242	NO	-	-	New	not relevant	Malawi	Perekezi Forest Reserve	-12.0167	33.65	1495	Šumbera R., Šklíba J., Lövy M.
MOTU 6	cf. callewaerti	M8_0248	NO	-	-	New	not relevant	Malawi	Perekezi Forest Reserve	-12.0167	33.65	1495	Šumbera R., Šklíba J., Lövy M.
MOTU 6	cf. callewaerti	M8_0249	NO	-	-	New	not relevant	Malawi	Perekezi Forest Reserve	-12.0167	33.65	1495	Šumbera R., Šklíba J., Lövy M.
MOTU 6	cf. callewaerti	M8_0262	NO	-	-	New	not relevant	Malawi	Perekezi Forest Reserve	-12.0167	33.65	1495	Šumbera R., Šklíba J., Lövy M.
MOTU 6	cf. callewaerti	M8_0263	NO	-	-	New	not relevant	Malawi	Perekezi Forest Reserve	-12.0167	33.65	1495	Šumbera R., Šklíba J., Lövy M.
MOTU 6	cf. callewaerti	M8_0267	NO	-	-	New	not relevant	Malawi	Perekezi Forest Reserve	-12.0167	33.65	1495	Šumbera R., Šklíba J., Lövy M.
MOTU 6	cf. callewaerti	M8_0268	NO	-	-	New	not relevant	Malawi	Perekezi Forest Reserve	-12.0167	33.65	1495	Šumbera R., Šklíba J., Lövy M.
MOTU 6	cf. callewaerti	M8_0269	NO	-	-	New	not relevant	Malawi	Perekezi Forest Reserve	-12.0167	33.65	1495	Šumbera R., Šklíba J., Lövy M.
MOTU 6	cf. callewaerti	M8_0277	NO	-	-	New	not relevant	Malawi	Viphya Plateau, Kasito lodge	-11.8777	33.7918	1740	Šumbera R., Šklíba J., Lövy M.
MOTU 6	cf. callewaerti	M8_0278	NO	-	-	New	not relevant	Malawi	Viphya Plateau, Kasito lodge	-11.8777	33.7918	1740	Šumbera R., Šklíba J., Lövy M.
MOTU 6	cf. callewaerti	M8_0280	NO	-	-	New	not relevant	Malawi	Viphya Plateau, Kasito lodge	-11.8777	33.7918	1740	Šumbera R., Šklíba J., Lövy M.
MOTU 6	cf. callewaerti	7372	YES	KJ935754	-	New	not relevant	Tanzania	Gerodom	-4.5	35.3833	-	-	RMCA 96.037-M-2594
MOTU 6	cf. callewaerti	TA450	YES	KJ935755	KJ935877	New	not relevant	Tanzania	Chala, Ufipa Plateau	-7.5888	31.2772	-	Bryja J., Šumbera R., Mazoch V.
MOTU 6	cf. callewaerti	TA451	NO	-	-	New	not relevant	Tanzania	Chala, Ufipa Plateau	-7.5888	31.2772	-	Bryja J., Šumbera R., Mazoch V.
MOTU 6	cf. callewaerti	TA223	NO	-	-	New	not relevant	Tanzania	Kelebe (Nyakanazi - Biharamulo Forest Reserve)	-2.9642	31.2079	miombo	Bryja J., Šumbera R., Mazoch V.
MOTU 6	cf. callewaerti	TA172	YES	KJ935756	KJ935878	New	not relevant	Tanzania	Kyelele, Rumanyika Game Reserve border	-1.2783	30.8064	miombo	Bryja J., Šumbera R., Mazoch V.
MOTU 6	cf. callewaerti	TA173	NO	-	-	New	not relevant	Tanzania	Kyelele, Rumanyika Game Reserve border	-1.2783	30.8064	miombo	Bryja J., Šumbera R., Mazoch V.
MOTU 6	cf. callewaerti	TA174	NO	-	-	New	not relevant	Tanzania	Kyelele, Rumanyika Game Reserve border	-1.2783	30.8064	miombo	Bryja J., Šumbera R., Mazoch V.
MOTU 6	cf. callewaerti	TA185	NO	-	-	New	not relevant	Tanzania	Kyelele, Rumanyika Game Reserve border	-1.2783	30.8064	miombo	Bryja J., Šumbera R., Mazoch V.
MOTU 6	cf. callewaerti	TA186	NO	-	-	New	not relevant	Tanzania	Kyelele, Rumanyika Game Reserve border	-1.2783	30.8064	miombo	Bryja J., Šumbera R., Mazoch V.
MOTU 6	cf. callewaerti	9308	YES	KJ935758	-	New	not relevant	Tanzania	Magangwe	-7.75	34.25	-	-	RMCA 96.037-M-5751
MOTU 6	cf. callewaerti	10290, 10268	YES	KJ935759	-	New	not relevant	Tanzania	Mamiwa, Ukaguru	-6.36667	36.9167	-	ABOS	RMCA 96.037-M-2633 and RMCA 96.037-M-2614
MOTU 6	cf. callewaerti	T8_441	NO	-	-	New	not relevant	Tanzania	Mbizi Hill Forest Reserve	-7.89292	31.679	2203	Šumbera R., Patzenhauerová H., Sedláček F.
MOTU 6	cf. callewaerti	T8_442	NO	-	-	New	not relevant	Tanzania	Mbizi Hill Forest Reserve	-7.89292	31.679	2203	Šumbera R., Patzenhauerová H., Sedláček F.
MOTU 6	cf. callewaerti	T8_443	NO	-	-	New	not relevant	Tanzania	Mbizi Hill Forest Reserve	-7.89292	31.679	2203	Šumbera R., Patzenhauerová H., Sedláček F.
MOTU 6	cf. callewaerti	T8_447	NO	-	-	New	not relevant	Tanzania	Mbizi Hill Forest Reserve	-7.89292	31.679	2203	Šumbera R., Patzenhauerová H., Sedláček F.
MOTU 6	cf. callewaerti	T8_454	NO	-	-	New	not relevant	Tanzania	Mbizi Hill Forest Reserve	-7.89292	31.679	2203	Šumbera R., Patzenhauerová H., Sedláček F.
MOTU 6	cf. callewaerti	T8_455	NO	-	-	New	not relevant	Tanzania	Mbizi Hill Forest Reserve	-7.89292	31.679	2203	Šumbera R., Patzenhauerová H., Sedláček F.
MOTU 6	cf. callewaerti	T8_456	NO	-	-	New	not relevant	Tanzania	Mbizi Hill Forest Reserve	-7.89292	31.679	2203	Šumbera R., Patzenhauerová H., Sedláček F.
MOTU 6	cf. callewaerti	T8_464	NO	-	-	New	not relevant	Tanzania	Mbizi Hill Forest Reserve	-7.89292	31.679	2203	Šumbera R., Patzenhauerová H., Sedláček F.
MOTU 6	cf. callewaerti	T8_465	YES	KJ935760	KJ935880	New	not relevant	Tanzania	Mbizi Hill Forest Reserve	-7.89292	31.679	2203	Šumbera R., Patzenhauerová H., Sedláček F.
MOTU 6	cf. callewaerti	T8_466	NO	-	-	New	not relevant	Tanzania	Mbizi Hill Forest Reserve	-7.89292	31.679	2203	Šumbera R., Patzenhauerová H., Sedláček F.
MOTU 6	cf. callewaerti	13023	NO	-	-	New	not relevant	Tanzania	Mbizi Hill Forest Reserve	-7.86667	31.6833	-	-	RMCA 96.037-M-3950
MOTU 6	cf. callewaerti	13025	NO	-	-	New	not relevant	Tanzania	Mbizi Hill Forest Reserve	-7.86667	31.6833	-	-	RMCA 96.037-M-3952
MOTU 6	cf. callewaerti	TA493	YES	KJ935761	KJ935881	New	not relevant	Tanzania	Mt Ngozi, Poroto Range	-9.0408	33.5732	forest edge	Bryja J., Šumbera R., Mazoch V.
MOTU 6	cf. callewaerti	TA494	NO	-	-	New	not relevant	Tanzania	Mt Ngozi, Poroto Range	-9.0408	33.5732	forest edge	Bryja J., Šumbera R., Mazoch V.
MOTU 6	cf. callewaerti	10866	YES	KJ935762	-	New	not relevant	Tanzania	Mufindi	-8.58333	35.3333	-	ABOS
MOTU 6	cf. callewaerti	10869	NO	-	-	New	not relevant	Tanzania	Mufindi	-8.58333	35.3333	-	-	RMCA 96.037-M-2665
MOTU 6	cf. callewaerti	R5942	NO	-	-	New	not relevant	Tanzania	Rungwe Forest	-9.16667	33.6167	-	ABOS
MOTU 6	cf. callewaerti	6186	YES	KJ935763	-	New	not relevant	Tanzania	Suma	-9.16667	33.6667	-	-	RMCA 96.037-M-2520
MOTU 6	cf. callewaerti	T8_534	YES	KJ935757	KJ935879	New	not relevant	Tanzania	Ulangambi Forest Reserve, Lulanzi	-8.00657	35.9144	2068	Šumbera R., Patzenhauerová H., Sedláček F.
MOTU 6	cf. callewaerti	T8_537	NO	-	-	New	not relevant	Tanzania	Ulangambi Forest Reserve, Lulanzi	-8.00657	35.9144	2068	Šumbera R., Patzenhauerová H., Sedláček F.
MOTU 6	cf. callewaerti	T8_538	NO	-	-	New	not relevant	Tanzania	Ulangambi Forest Reserve, Lulanzi	-8.00657	35.9144	2068	Šumbera R., Patzenhauerová H., Sedláček F.
MOTU 6	cf. callewaerti	T8_541	NO	-	-	New	not relevant	Tanzania	Ulangambi Forest Reserve, Lulanzi	-8.00657	35.9144	2068	Šumbera R., Patzenhauerová H., Sedláček F.
MOTU 6	cf. callewaerti	RS1414	NO	-	-	New	not relevant	Zambia	Chishimba Falls	-10.1077	30.9183	1320	Mazoch V., Zima J.
MOTU 6	cf. callewaerti	RS1415	NO	-	-	New	not relevant	Zambia	Chishimba Falls	-10.1077	30.9183	1320	Mazoch V., Zima J.
MOTU 6	cf. callewaerti	RS1447	NO	-	-	New	not relevant	Zambia	Kapuma Falls	-9.38772	30.0946	1368	Mazoch V., Zima J.
MOTU 6	cf. callewaerti	RS1448	NO	-	-	New	not relevant	Zambia	Kapuma Falls	-9.38772	30.0946	1368	Mazoch V., Zima J.
MOTU 6	cf. callewaerti	RS1265	NO	-	-	New	not relevant	Zambia	Kapyshia Hot Springs	-11.1695	31.5999	1352	Mazoch V., Zima J.
MOTU 6	cf. callewaerti	RS1269	NO	-	-	New	not relevant	Zambia	Kapyshia Hot Springs	-11.1695	31.5999	1352	Mazoch V., Zima J.
MOTU 6	cf. callewaerti	RS1270	NO	-	-	New	not relevant	Zambia	Kapyshia Hot Springs	-11.1695	31.5999	1352	Mazoch V., Zima J.
MOTU 6	cf. callewaerti	RS1283	NO	-	-	New	not relevant	Zambia	Kapyshia Hot Springs	-11.1695	31.5999	1352	Mazoch V., Zima J.
MOTU 6	cf. callewaerti	RS1474	NO	-	-	New	not relevant	Zambia	Lumangwe Falls	-9.54077	29.3883	1326	Mazoch V., Zima J.
MOTU 6	cf. callewaerti	RS1512	NO	-	-	New	not relevant	Zambia	Lumangwe Falls	-9.54077	29.3883	1326	Mazoch V., Zima J.
MOTU 6	cf. callewaerti	RS1575	NO	-	-	New	not relevant	Zambia	Mumbuluma Falls	-10.9292	28.7365	1185	Mazoch V., Zima J.
MOTU 6	cf. callewaerti	RS1222	NO	-	-	New	not relevant	Zambia	Mutinondo Wilderness, Kakonde Camp	-12.3916	31.3234	1457	Mazoch V., Zima J.
MOTU 6	cf. callewaerti	RS1223	NO	-	-	New	not relevant	Zambia	Mutinondo Wilderness, Kakonde Camp	-12.3916	31.3234	1457	Mazoch V., Zima J.
MOTU 6	cf. callewaerti	RS1225	NO	-	-	New	not relevant	Zambia	Mutinondo Wilderness, Kakonde Camp	-12.3916	31.3234	1457	Mazoch V., Zima J.
MOTU 6	cf. callewaerti	RS1226	YES	KJ935764	KJ935882	New	not relevant	Zambia	Mutinondo Wilderness, Kakonde Camp	-12.3916	31.3234	1457	Mazoch V., Zima J.
MOTU 6	cf. callewaerti	RS0785	NO	-	-	New	not relevant	Zambia	Nchila Wildlife reserve	-11.2669	24.3166	1405	Šumbera R., Patzenhauerová H., Lövy M., Šklíba J.
MOTU 6	cf. callewaerti	RS1525	NO	-	-	New	not relevant	Zambia	Ntumbachushi Falls	-9.85313	28.9443	1142	Mazoch V., Zima J.
MOTU 6	cf. callewaerti	RS1528	NO	-	-	New	not relevant	Zambia	Ntumbachushi Falls	-9.85313	28.9443	1142	Mazoch V., Zima J.
MOTU 6	cf. callewaerti	RS1529	NO	-	-	New	not relevant	Zambia	Ntumbachushi Falls	-9.85313	28.9443	1142	Mazoch V., Zima J.
MOTU 6	cf. callewaerti	RS1530	NO	-	-	New	not relevant	Zambia	Ntumbachushi Falls	-9.85313	28.9443	1142	Mazoch V., Zima J.
MOTU 6	cf. callewaerti	RS1531	NO	-	-	New	not relevant	Zambia	Ntumbachushi Falls	-9.85313	28.9443	1142	Mazoch V., Zima J.
MOTU 6	cf. callewaerti	RS1546	NO	-	-	New	not relevant	Zambia	Ntumbachushi Falls	-9.85313	28.9443	1142	Mazoch V., Zima J.
MOTU 6	cf. callewaerti	RS1547	NO	-	-	New	not relevant	Zambia	Ntumbachushi Falls	-9.85313	28.9443	1142	Mazoch V., Zima J.
MOTU 6	cf. callewaerti	RS1548	NO	-	-	New	not relevant	Zambia	Ntumbachushi Falls	-9.85313	28.9443	1142	Mazoch V., Zima J.
MOTU 6	cf. callewaerti	RS1549	NO	-	-	New	not relevant	Zambia	Ntumbachushi Falls	-9.85313	28.9443	1142	Mazoch V., Zima J.
MOTU 6	cf. callewaerti	RS1368	NO	-	-	New	not relevant	Zambia	Uningi Pans	-8.9167	31.3692	1686	Mazoch V., Zima J.
MOTU 6	cf. callewaerti	RS1369	NO	-	-	New	not relevant	Zambia	Uningi Pans	-8.9167	31.3692	1686	Mazoch V., Zima J.
MOTU 6	cf. callewaerti	RS1375	NO	-	-	New	not relevant	Zambia	Uningi Pans	-8.9167	31.3692	1686	Mazoch V., Zima J.
MOTU 7	cf. proconodon	LAV2204	YES	KJ935765	-	New	not relevant	Ethiopia	Dera Park	8.3386	39.3277	-	Lavrenchenko L.	ZMMU S-190400
MOTU 7	cf. proconodon	LAV2219	NO	-	-	New	not relevant	Ethiopia	Dera Park	8.3386	39.3277	-	Lavrenchenko L.	ZMMU S-190479
MOTU 7	cf. proconodon	LAV2242	NO	-	-	New	not relevant	Ethiopia	Dera Park	8.3386	39.3277	-	Lavrenchenko L.	ZMMU S-190480
MOTU 7	cf. proconodon	MET144	YES	KJ935766	-	New	not relevant	Ethiopia	Hagere Selam (May Ba´ati)	13.39	39.1	-	D´aes M.
MOTU 7	cf. proconodon	ETH299	YES	KJ935767	KJ935883	New	not relevant	Ethiopia	Mago NP	5.46641	36.2638	park savanna between Jinka a park headquater	Bryja J., Šumbera R., Meheretu Y., Kaňuch P.
MOTU 7	cf. proconodon	LAV768	NO	-	-	New	not relevant	Ethiopia	Middle Godjeb River	7.25	36.7833	-	Lavrenchenko L.	ZMMU S-165996
MOTU 7	cf. proconodon	LAV1146	NO	-	-	New	not relevant	Ethiopia	Vanzaye	11.7833	37.6667	-	Lavrenchenko L.	ZMMU S-171652
MOTU 7	cf. proconodon	LAV1145	YES	KJ935768	-	New	not relevant	Ethiopia	Vanzaye	11.7833	37.6667	-	Lavrenchenko L.	ZMMU S-171651
MOTU 7	cf. proconodon	ET105	YES	KJ935769	-	New	not relevant	Ethiopia	Zeway	8	38.8	-	Corti M.
MOTU 7	cf. proconodon	ET118	YES	KJ935770	-	New	not relevant	Ethiopia	Zeway	8	38.8	-	Corti M.
MOTU 8	setulosus	R14438	NO	-	-	New	not relevant	Cameroon	Djomedjo	3.08333	13.6	-	-	MNHN-ZM 2014-80
MOTU 8	setulosus	R14456	NO	-	-	New	not relevant	Cameroon	Djomedjo	3.08333	13.6	-	-	MNHN-ZM 2014-81
MOTU 8	setulosus	R14002	YES	KJ935771	-	New	not relevant	Cameroon	Ekom	3.33333	13.05	-	-	MNHN-ZM 2014-82
MOTU 8	setulosus	R14029	NO	EU603989	-	GenBank	not relevant	Cameroon	Ekom	3.33333	13.05	-	GenBank	Kan Kouassi et al. 2008, MNHN-ZM 2014-83
MOTU 8	setulosus	R14523	NO	-	-	New	not relevant	Cameroon	Nkoubar, Dja Faunal Reserve	3.33333	13.0333	-	-	MNHN-ZM 2014-84
MOTU 8	setulosus	R14518	YES	KJ935772*	-	New	not relevant	Cameroon	Nkoubar, Dja Faunal Reserve	3.33333	13.0333	*shorter version in GenBank as DQ789900		MNHN-ZM 2014-85
MOTU 8	setulosus	R13451	YES	KJ935773	-	New	not relevant	CAR	Adibori	3.16667	16.05	-	-	MNHN-ZM 2014-86
MOTU 8	setulosus	R13596	NO	-	-	New	not relevant	CAR	Adibori	3.16667	16.05	-	-	MNHN-ZM 2014-87
MOTU 8	setulosus	R12258	YES	KJ935774	-	New	not relevant	CAR	Mouloukou	3.61667	17.0667	-	-	MNHN-ZM 2014-88
MOTU 8	setulosus	R12003	YES	KJ935775	-	New	not relevant	CAR	Ngotto	4.03333	17.3333	-	-	MNHN-ZM 2014-89
MOTU 8	setulosus	R12094	NO	-	-	New	not relevant	CAR	Ngotto	4.03333	17.3333	-	-	MNHN-ZM 2014-90
MOTU 8	setulosus	R13152	YES	KJ935776	-	New	not relevant	CAR	Salo	3.16667	16.1333	-	-	MNHN-ZM 2014-91
MOTU 8	setulosus	R13240	NO	-	-	New	not relevant	CAR	Salo	3.16667	16.1333	-	-	MNHN-ZM 2014-92
MOTU 8	setulosus	Plate1 C8	NO	-	-	New	not relevant	Congo	Lebayi	-2.667	13.6	-	Konečný A.
MOTU 8	setulosus	AJ698873	YES	AJ698873	AJ698888	GenBank	not relevant	Gabon	Gabon?	0.619783	13.1714	-	GenBank	Chevret et al. 2005
MOTU 8	setulosus	Nigeria_88_137	NO	-	-	New	not relevant	Nigeria	Aba gboro	7.54573	4.5125	-	Fichet-Calvet E., Olayemi A.
MOTU 8	setulosus	Nigeria_88_136	YES	KJ935777	-	New	not relevant	Nigeria	Aba gboro	7.54573	4.5125	-	Fichet-Calvet E., Olayemi A.
MOTU 9	cf. setulosus "West"	?	NO	-	-	New	not relevant	Ghana	Amomaso	7.12267	-2.32767	-	Fichet-Calvet E.	Kronmann et al. 2013
MOTU 9	cf. setulosus "West"	34, 76, 87, 92	NO	-	-	New	not relevant	Ghana	Ehiawenwu	6.4495	-0.851833	-	Fichet-Calvet E.	Kronmann et al. 2013
MOTU 9	cf. setulosus "West"	BH19	NO	EU603983	-	GenBank	not relevant	Guinea	Bhoita	8.0869	-8.9	-	GenBank	Kan Kouassi et al. 2008
MOTU 9	cf. setulosus "West"	BH39	YES	EU603986	-	GenBank	not relevant	Guinea	Bhoita	8.0869	-8.9	-	GenBank	Kan Kouassi et al. 2008
MOTU 9	cf. setulosus "West"	GUI_05_03_182	NO	-	-	New	not relevant	Guinea	Gbetaya	9.84083	-11.04	-	Fichet-Calvet E.	Fichet-Calvet et al. 2009
MOTU 9	cf. setulosus "West"	GUI_05_03_166	NO	-	-	New	not relevant	Guinea	Gbetaya	9.84083	-11.04	-	Fichet-Calvet E.	Fichet-Calvet et al. 2009
MOTU 9	cf. setulosus "West"	GB158	YES	AJ875083	AJ875088	GenBank	not relevant	Guinea	Gbetaya	9.8408	-11.04	-	GenBank	Kan Kouassi et al. 2008
MOTU 9	cf. setulosus "West"	P0781	YES	EU603978	-	GenBank	not relevant	Guinea	Kazaouma (Ziama)	8.35	-9.25	-	GenBank	Kan Kouassi et al. 2008, MNHN-ZM 2014-93
MOTU 9	cf. setulosus "West"	SA15	NO	EU603982	-	GenBank	not relevant	Guinea	Sangassou	8.60265	-9.37393	-	GenBank	Kan Kouassi et al. 2008
MOTU 9	cf. setulosus "West"	DV44	YES	EU603976	-	GenBank	not relevant	Guinea	Yossono	9.5	-13.7167	-	GenBank	Kan Kouassi et al. 2008
MOTU 9	cf. setulosus "West"	IZEA2484	YES	KJ935778	-	New	not relevant	Ivory Coast	Anguedougou	5.38333	-4.16667	-	-	Museum de Geneve
MOTU 9	cf. setulosus "West"	IZEA2515	YES	KJ935779	-	New	not relevant	Ivory Coast	Anguedougou	5.38333	-4.16667	-	-	Museum de Geneve
MOTU 9	cf. setulosus "West"	CIV472	NO	EU603988	-	GenBank	not relevant	Ivory Coast	Bakro	5.4911	-3.2438	-	GenBank	Kan Kouassi et al. 2008
MOTU 9	cf. setulosus "West"	CIV476	YES	EU603987	-	GenBank	not relevant	Ivory Coast	Bakro	5.4911	-3.2438	-	GenBank	Kan Kouassi et al. 2008
MOTU 9	cf. setulosus "West"	CIV1288	NO	EU603974	-	GenBank	not relevant	Ivory Coast	Gbagroubett	5.72694	-5.78318	-	GenBank	Kan Kouassi et al. 2008
MOTU 9	cf. setulosus "West"	CIV1290	NO	EU603975	-	GenBank	not relevant	Ivory Coast	Gbagroubett	5.72694	-5.78318	-	GenBank	Kan Kouassi et al. 2008
MOTU 9	cf. setulosus "West"	CIV610	NO	EU603984	-	GenBank	not relevant	Ivory Coast	Gbagroubett	5.72694	-5.78318	-	GenBank	Kan Kouassi et al. 2008
MOTU 9	cf. setulosus "West"	CIV644	NO	EU603979	-	GenBank	not relevant	Ivory Coast	Gbagroubett	5.72694	-5.78318	-	GenBank	Kan Kouassi et al. 2008
MOTU 9	cf. setulosus "West"	CIV664	NO	EU603997	-	GenBank	not relevant	Ivory Coast	Gbagroubett	5.72694	-5.78318	-	GenBank	Kan Kouassi et al. 2008
MOTU 9	cf. setulosus "West"	CIV674	NO	EU603977	-	GenBank	not relevant	Ivory Coast	Gbagroubett	5.72694	-5.78318	-	GenBank	Kan Kouassi et al. 2008
MOTU 9	cf. setulosus "West"	CIV338	NO	EU603981	-	GenBank	not relevant	Ivory Coast	Kotokossou	7.14226	-3.06841	-	GenBank	Kan Kouassi et al. 2008
MOTU 9	cf. setulosus "West"	IZEA2447	YES	KJ935780	-	New	not relevant	Ivory Coast	Matonguine	7.3	-8.06667	-	-	Museum de Geneve
MOTU 9	cf. setulosus "West"	IZEA2448	NO	-	-	New	not relevant	Ivory Coast	Matonguine	7.3	-8.06667	-	-	Museum de Geneve
MOTU 10	bufo	MHNParis_no1	YES	DQ789905	-	GenBank	not relevant	Burundi	Bujumbura	-3.36667	29.3667	-	GenBank	Mboumba et al. 2011 - the sequence not mentioned in paper (it is only in GenBank as "bufo"); reanalysed by Britton-Davidian et al. 2012
MOTU 10	bufo	NC414	YES	KJ935781	-	New	not relevant	CAR	Bamingui-Brendja	7.78333	20.95	-	-	MNHN-ZM-MO 2000-104
MOTU 10	bufo	NC60	NO	-	-	New	not relevant	CAR	Bohou	7.71667	21.3333	-	-	MNHN-ZM-MO 2000-101
MOTU 10	bufo	-	YES	AJ875082	-	GenBank	not relevant	CAR	Ippy-Banguy	6.26236	21.1978	-	GenBank	Veyrunes et al. 2005
MOTU 10	bufo	RMCA 31588-M	NO	-	-	New	not relevant	DRC	Burasa	-1.96667	29.0833	454 sequencing	-	RMCA31588-M
MOTU 10	bufo	RMCA 31584-M	NO	-	-	New	not relevant	DRC	Buyumbu	-1.93333	29.5	454 sequencing	-	RMCA31584-M
MOTU 10	bufo	RMCA 78.039-M-0727	NO	-	-	New	not relevant	DRC	Garamba park, cel ii	3.91667	29.4167	454 sequencing	-	RMCA78.039-M-0727
MOTU 10	bufo	RMCA 17897-M	NO	-	-	New	not relevant	DRC	Idjwi	-2	29.1667	454 sequencing	-	RMCA17897
MOTU 10	bufo	DRC1	NO	KF484840	-	GenBank	not relevant	DRC	KahuziBiega, Albertine Rift	-1.95833	28.0189	-	GenBank	Lamb et al. 2013
MOTU 10	bufo	DRC2	NO	KF484841	-	GenBank	not relevant	DRC	KahuziBiega, Albertine Rift	-1.95833	28.0189	-	GenBank	Lamb et al. 2013
MOTU 10	bufo	DRC3	NO	KF484842	-	GenBank	not relevant	DRC	KahuziBiega, Albertine Rift	-1.95833	28.0189	-	GenBank	Lamb et al. 2013
MOTU 10	bufo	PK931	NO	KF484848	-	GenBank	not relevant	DRC	KahuziBiega, Albertine Rift	-1.95833	28.0189	-	GenBank	Lamb et al. 2013
MOTU 10	bufo	PK966	NO	KF484849	-	GenBank	not relevant	DRC	KahuziBiega, Albertine Rift	-1.95833	28.0189	-	GenBank	Lamb et al. 2013
MOTU 10	bufo	RMCA 4686-M	NO	-	-	New	not relevant	DRC	Panga	1.86667	26.3833	454 sequencing	-	RMCA4686-M
MOTU 10	bufo	RMCA 4681-M	NO	-	-	New	not relevant	DRC	Poko	3.13333	26.9667	454 sequencing	-	RMCA4681-M
MOTU 10	bufo	RMCA 4682-M	NO	-	-	New	not relevant	DRC	Poko	3.13333	26.9667	454 sequencing	-	RMCA4682-M
MOTU 10	bufo	RMCA 7726-M	NO	-	-	New	not relevant	DRC	Rungu	3.25	27.95	454 sequencing	-	RMCA7726-M
MOTU 10	bufo	RMCA 31587-M	NO	-	-	New	not relevant	DRC	Tshabalamba	-2.03333	29.0667	454 sequencing	-	RMCA31587-M
MOTU 10	bufo	KE117	NO	-	-	New	not relevant	Kenya	Kitale	1.01711	35.0002	-	Oguge N.
MOTU 10	bufo	KE161	YES	KJ935782	KJ935884	New	not relevant	Kenya	Maralal, Kirisia Hills	1.0961	36.7557	1965	Šumbera R., Bryja J.
MOTU 10	bufo	KE162	NO	-	-	New	not relevant	Kenya	Maralal, Kirisia Hills	1.0961	36.7557	1965	Šumbera R., Bryja J.
MOTU 10	bufo	KE163	NO	-	-	New	not relevant	Kenya	Maralal, Kirisia Hills	1.0961	36.7557	1965	Šumbera R., Bryja J.
MOTU 10	bufo	KE186	NO	-	-	New	not relevant	Kenya	Maralal, Kirisia Hills	1.0879	36.77	2121	Šumbera R., Bryja J.
MOTU 10	bufo	KE188	NO	-	-	New	not relevant	Kenya	Maralal, Kirisia Hills	1.0879	36.77	2121	Šumbera R., Bryja J.
MOTU 10	bufo	KE447	NO	-	-	New	not relevant	Kenya	Mt Elgon NP, Endebess	1.04097	34.8279	1947	Šumbera R., Konečný A., Mbau J.
MOTU 10	bufo	KE448	NO	-	-	New	not relevant	Kenya	Mt Elgon NP, Endebess	1.04097	34.8279	1947	Šumbera R., Konečný A., Mbau J.
MOTU 10	bufo	KE454	YES	KJ935783	KJ935885	New	not relevant	Kenya	Mt Elgon NP, Endebess	1.03402	34.8253	1993	Šumbera R., Konečný A., Mbau J.
MOTU 10	bufo	NKR28621	NO	-	-	New	not relevant	Kenya	Mumias	0.335072	34.4815	-	Oguge N.	RMCA a1.008-M-0088
MOTU 10	bufo	NKR28625	NO	-	-	New	not relevant	Kenya	Mumias	0.335072	34.4815	-	Oguge N.	RMCA a1.008-M-0091
MOTU 10	bufo	NK28624	YES	KJ935784	-	New	not relevant	Kenya	Mumias	0.335072	34.4815	-	Oguge N.	RMCA a1.008-M-0145
MOTU 10	bufo	KE755	NO	-	-	New	not relevant	Kenya	Tugen Hills, Katimok Provincial Forest	0.584167	35.7961	2267	Šumbera R., Šklíba J.
MOTU 10	bufo	KE801	NO	-	-	New	not relevant	Kenya	Tugen Hills, Katimok Provincial Forest	0.59295	35.7762	2181	Šumbera R., Šklíba J.
MOTU 10	bufo	KE802	NO	-	-	New	not relevant	Kenya	Tugen Hills, Katimok Provincial Forest	0.59295	35.7762	2181	Šumbera R., Šklíba J.
MOTU 10	bufo	KE774	NO	-	-	New	not relevant	Kenya	Tugen Hills, Katimok Provincial Forest	0.60205	35.773	2216	Šumbera R., Šklíba J.
MOTU 11	mahomet	LAV2106	NO	-	-	New	not relevant	Ethiopia	Arsi Mts., Shirka	7.5402	39.3452	-	Lavrenchenko L.	ZMMU S-190476
MOTU 11	mahomet	LAV2150	YES	KJ935785	-	New	not relevant	Ethiopia	Arsi Mts., Shirka	7.5402	39.3452	-	Lavrenchenko L.	ZMMU S-190477
MOTU 11	mahomet	ETH135	NO	-	-	New	not relevant	Ethiopia	Bale NP, Dinsho (valley)	7.06624	39.4481	shrub in valley with grass+shrubs	Bryja J., Šumbera R., Meheretu Y., Kaňuch P.
MOTU 11	mahomet	ETH154	YES	KJ935786	-	New	not relevant	Ethiopia	Bale NP, Dinsho (village)	7.06022	39.4606	barley grid	Bryja J., Šumbera R., Meheretu Y., Kaňuch P.
MOTU 11	mahomet	Lav496	NO	-	-	New	not relevant	Ethiopia	Bale NP, Harena forest	6.7	39.7333	-	Lavrenchenko L.	ZMMU S-165171
MOTU 11	mahomet	Lav500	NO	-	-	New	not relevant	Ethiopia	Bale NP, Harena forest	6.7	39.7333	-	Lavrenchenko L.	ZMMU S-164898
MOTU 11	mahomet	ETH401	NO	-	-	New	not relevant	Ethiopia	Bulcha forest	6.13095	38.1184	degradated forest, savana, coffee plant.	Bryja J., Šumbera R., Meheretu Y., Kaňuch P.
MOTU 11	mahomet	ETH402	YES	KJ935787	-	New	not relevant	Ethiopia	Bulcha forest	6.13095	38.1184	degradated forest, savana, coffee plant.	Bryja J., Šumbera R., Meheretu Y., Kaňuch P.
MOTU 11	mahomet	LAV1260	YES	KJ935788	-	New	not relevant	Ethiopia	Debre-Tabor	11.9166	37.95	-	Lavrenchenko L.	ZMMU S-176013
MOTU 11	mahomet	LAV1261	NO	-	-	New	not relevant	Ethiopia	Debre-Tabor	11.9166	37.95	-	Lavrenchenko L.	ZMMU S-176014
MOTU 11	mahomet	LAV1262	NO	-	-	New	not relevant	Ethiopia	Debre-Tabor	11.9166	37.95	-	Lavrenchenko L.	ZMMU S-176015
MOTU 11	mahomet	ETH526	YES	KJ935789	KJ935886	New	not relevant	Ethiopia	Desea Forest	13.8781	39.767	short, dry juniperus forest, grazed, rocky ground	Mazoch V., Ribas A., Welegerima K.
MOTU 11	mahomet	ETH527	YES	KJ935790	-	New	not relevant	Ethiopia	Desea Forest	13.8781	39.767	short, dry juniperus forest, grazed, rocky ground	Mazoch V., Ribas A., Welegerima K.
MOTU 11	mahomet	LAV1066	YES	KJ935791	-	New	not relevant	Ethiopia	Godare Forest	7.35	35.2167	-	Lavrenchenko L.	ZMMU S-168924
MOTU 11	mahomet	Et1753	NO	-	-	New	not relevant	Ethiopia	Golgolnaele	13.8667	39.7167	2700	Meheretu Y.
MOTU 11	mahomet	Et1840	NO	-	-	New	not relevant	Ethiopia	Golgolnaele	13.8667	39.7167	2700	Meheretu Y.
MOTU 11	mahomet	MET221	YES	KJ935792	-	New	not relevant	Ethiopia	Hagere Selam (Adi kalkwal)	13.39	39.1	-	D´aes M.
MOTU 11	mahomet	LAV1012	NO	-	-	New	not relevant	Ethiopia	Chercher Mts., Hirna	9.2	41.0167	-	Lavrenchenko L.	ZMMU S-168922
MOTU 11	mahomet	ETH739	YES	KJ935793	-	New	not relevant	Ethiopia	Jimma (Serbo 11km west)	7.27229	36.2425	fallow, sparse trees, around houses	Mazoch V., Ribas A., Welegerima K.
MOTU 11	mahomet	ETH742	YES	KJ935794	-	New	not relevant	Ethiopia	Jimma (Serbo 11km west)	7.67848	36.8384	fallow, sparse trees, around houses	Mazoch V., Ribas A., Welegerima K.
MOTU 11	mahomet	ETH095	YES	KJ935795	KJ935887	New	not relevant	Ethiopia	Kuni Muktar, Mountain Nyala sanctuary	8.59956	40.5439	edges of fields with dense vegetation	Bryja J., Šumbera R., Meheretu Y., Kaňuch P.
MOTU 11	mahomet	ETH114	NO	-	-	New	not relevant	Ethiopia	Kuni Muktar, Mountain Nyala sanctuary	8.59921	40.5474	dense shrubs along perenial stream	Bryja J., Šumbera R., Meheretu Y., Kaňuch P.
MOTU 11	mahomet	ETH509	YES	KJ935796	KJ935888	New	not relevant	Ethiopia	Lake Hashenge	12.6394	39.5383	barley field	Mazoch V., Ribas A., Welegerima K.
MOTU 11	mahomet	Et1579	NO	-	-	New	not relevant	Ethiopia	Mahbere Silassie	13.65	39.1333	2600	Meheretu Y.
MOTU 11	mahomet	ETH022	YES	KJ935797	-	New	not relevant	Ethiopia	Menangesha, cultivated land	8.57748	38.3049	cultivated fields, line along stream in dense bush	Bryja J., Šumbera R., Meheretu Y., Kaňuch P.
MOTU 11	mahomet	ETH029	NO	-	-	New	not relevant	Ethiopia	Menangesha, cultivated land	8.57755	38.3049	cultivated fields	Bryja J., Šumbera R., Meheretu Y., Kaňuch P.
MOTU 11	mahomet	ETH667	NO	-	-	New	not relevant	Ethiopia	Mizan Teferi	7.06176	35.6731	dense shrubs no rocky outcrop near a quary	Mazoch V., Ribas A., Welegerima K.
MOTU 11	mahomet	LAV940	NO	-	-	New	not relevant	Ethiopia	Sheko Forest	7.0666	35.5	-	Lavrenchenko L.	ZMMU S-167299
MOTU 11	mahomet	LAV949	YES	KJ935798	-	New	not relevant	Ethiopia	Sheko Forest	7.0666	35.5	-	Lavrenchenko L.	ZMMU S-167300
MOTU 11	mahomet	LAV950	NO	-	-	New	not relevant	Ethiopia	Sheko Forest	7.0666	35.5	-	Lavrenchenko L.	ZMMU S-167301
MOTU 11	mahomet	ETH229	NO	-	-	New	not relevant	Ethiopia	Sodo	6.51828	37.4578	hotel garden, grass, trees	Bryja J., Šumbera R., Meheretu Y., Kaňuch P.
MOTU 11	mahomet	ETH230	NO	-	-	New	not relevant	Ethiopia	Sodo	6.51828	37.4578	hotel garden, grass, trees	Bryja J., Šumbera R., Meheretu Y., Kaňuch P.
MOTU 11	mahomet	EN9	NO	-	-	New	not relevant	Ethiopia	Sululta, Addis	9.25	38.7167	-	Lavrenchenko L.
MOTU 11	mahomet	LAV1468	NO	-	-	New	not relevant	Ethiopia	Tepi, Coffee Plantation	7.28333	35.2666	-	Lavrenchenko L.	ZMMU S-181622
MOTU 11	mahomet	LAV1507	NO	-	-	New	not relevant	Ethiopia	Tepi, Coffee Plantation	7.28333	35.2666	-	Lavrenchenko L.	ZMMU S-181624
MOTU 11	mahomet	LAV1532	NO	-	-	New	not relevant	Ethiopia	Tepi, Coffee Plantation	7.28333	35.2666	-	Lavrenchenko L.	ZMMU S-181625
MOTU 11	mahomet	LAV1546	NO	-	-	New	not relevant	Ethiopia	Tepi, Coffee Plantation	7.28333	35.2666	-	Lavrenchenko L.	ZMMU S-181626
MOTU 11	mahomet	LAV1562	NO	-	-	New	not relevant	Ethiopia	Tepi, Coffee Plantation	7.28333	35.2666	-	Lavrenchenko L.	ZMMU S-181628
MOTU 12	baoulei	BE055	YES	EU603991	-	GenBank	not relevant	Benin	Agbassa	8.8	2.25	-	GenBank	Kan Kouassi et al. 2008, MNHN-ZM 2010-30
MOTU 12	baoulei	BE141	YES	EU603992	-	GenBank	not relevant	Benin	Sakété	6.7	2.66667	-	GenBank	Kan Kouassi et al. 2008, MNHN-ZM 2010-86
MOTU 12	baoulei	JIR76, 78	NO	JX845173	-	GenBank	not relevant	Ghana	Jirandogo	8.34717	-0.345833	-	Fichet-Calvet E.	Kronmann et al. 2013
MOTU 12	baoulei	CIV699	NO	EU603993	-	GenBank	not relevant	Ivory Coast	Lamto	6.3333	-4.8833	-	GenBank	Kan Kouassi et al. 2008
MOTU 12	baoulei	CIV697	NO	-	-	New	not relevant	Ivory Coast	Lamto	6.3333	-4.8833	-	-	E. Fichet-Calvet, pers. comm.
MOTU 12	baoulei	Nigeria_1	YES	KJ935799	-	New	not relevant	Nigeria	Anserije	7.89278	3.31083	-	Olayemi A.
MOTU 13	cf. baoulei "West"	58, 85, 86	NO	-	-	New	not relevant	Ghana	Monkwo	7.67417	-0.633	-	Fichet-Calvet E.	Kronmann et al. 2013
MOTU 13	cf. baoulei "West"	KD36	YES	EU603995	-	GenBank	not relevant	Guinea	Kodoko	10.5206	-8.9828	-	GenBank	Kan Kouassi et al. 2008
MOTU 13	cf. baoulei "West"	GUI_05_04_1051	YES	KJ935800	-	New	not relevant	Guinea	Tanganya	9.99981	-10.9715	-	Fichet-Calvet E.	Fichet-Calvet et al. 2009
MOTU 13	cf. baoulei "West"	GUI_05_04_1049	YES	KJ935801	-	New	not relevant	Guinea	Tanganya	9.99981	-10.9715	-	Fichet-Calvet E.	Fichet-Calvet et al. 2009
MOTU 13	cf. baoulei "West"	CIV296	NO	EU603994	-	GenBank	not relevant	Ivory Coast	Sanguiebo	8.1278	-2.6512	-	GenBank	Kan Kouassi et al. 2008
MOTU 14	"Dakawa"	5706	YES	KJ935802	-	New	not relevant	Tanzania	Dakawa	-6.46667	37.6333	-	-	RMCA 96.036-M-3888
MOTU 14	"Dakawa"	T50557	YES	KJ935803	-	New	not relevant	Tanzania	Dakawa	-6.46667	37.6333	-	Fadda C.	RMCA a6.021-M-1634
MOTU 15	"Koi River"	922	YES	KJ935804	KJ935889	New	not relevant	Ethiopia	Koi River	6.65	35.2333	-	Lavrenchenko L.	ZMMU S-167298
MOTU 16	sorella	NC342	YES	DQ789904	-	GenBank	not relevant	CAR	Sangba	7.75	20.7167	-	GenBank	Mboumba et al. 2011 (in GenBank only shorter version; longer sequence is new)
MOTU 16	sorella	RMCA 78.039-M-0726	NO	-	-	New	not relevant	DRC	Garamba park, cel ii	3.91667	29.4167	454 sequencing	-	RMCA31584-M_0726
MOTU 17	neavei	M8_3049	YES	KJ935805	KJ935890	New	not relevant	Malawi	Nyika NP, Jallawe valley	-10.3704	33.7985	1667	Šklíba J., Lövy M.
MOTU 17	neavei	M8_0237	NO	-	-	New	not relevant	Malawi	Perekezi Forest Reserve	-12.0167	33.65	1495	Šumbera R., Šklíba J., Lövy M.
MOTU 17	neavei	9307	YES	KJ935806	-	New	not relevant	Tanzania	Magangwe	-7.76667	34.2333	-	ABOS
MOTU 17	neavei	5986	YES	KJ935807	-	New	not relevant	Tanzania	Peramiho	-10.6333	35.4667	-	-	RMCA 96.037-M-2513
MOTU 17	neavei	RS1228	YES	KJ935808	KJ935891	New	not relevant	Zambia	Mutinondo Wilderness, Kakonde Camp	-12.3916	31.3234	1457	Mazoch V., Zima J.
MOTU 18	"Zakouma"	AJ875085	YES	AJ875085	AJ875089	GenBank	not relevant	Tchad	Zakouma NP	10.8333	19.65	-	GenBank	Veyrunes et al. 2005
MOTU 19	haussa	M4332	YES	AJ698877	-	GenBank	not relevant	Mali	Ménaka	15.9167	2.38333	-	GenBank	Chevret et al. 2005
MOTU 19	haussa	AJ875072	YES	AJ875072	-	GenBank	not relevant	Niger	Guileyni	13.45	2.7	-	GenBank	Veyrunes et al. 2005
MOTU 19	haussa	AJ875073	YES	AJ875073	AJ698891*	GenBank	not relevant	Niger	Kollo	13.3333	2.31667	-	GenBank	Veyrunes et al. 2005; *IRBP sequence was taken from Chevret et al. 2005 (locality "Mali")
MOTU 19	haussa	AJ875074	YES	AJ875074	-	GenBank	not relevant	Senegal	Thies	14.8	-16.9167	-	GenBank	Veyrunes et al. 2005
MOTU 19	haussa	AJ875071	YES	AJ875071	-	GenBank	not relevant	Tchad	Karal	13.7	14.1	-	GenBank	Veyrunes et al. 2005
MOTU 20	mattheyi	IZEA2845	YES	KJ935809	-	New	not relevant	Burkina Faso	Oursi	14.6667	0.466667	-	-	Museum de Geneve
MOTU 20	mattheyi	IZEA2846	NO	-	-	New	not relevant	Burkina Faso	Oursi	14.6667	0.466667	-	-	Museum de Geneve
MOTU 20	mattheyi	IZEA2847	NO	-	-	New	not relevant	Burkina Faso	Oursi	14.6667	0.466667	-	-	Museum de Geneve
MOTU 20	mattheyi	T1083	NO	-	-	New	not relevant	Burkina Faso	Oursi	14.6667	0.466667	-	-	Collection Catzeflis, Montpellier
MOTU 20	mattheyi	T770	YES	KJ935810	-	New	not relevant	Burkina Faso	Oursi	14.6667	0.466667	-	-	Collection Catzeflis, Montpellier
MOTU 20	mattheyi	AJ877114	NO	AJ877114	-	GenBank	not relevant	Burkina Faso	Oursi	14.6667	0.466667	-	GenBank	Veyrunes et al. 2005
MOTU 20	mattheyi	AJ877115	NO	AJ877115	-	GenBank	not relevant	Burkina Faso	Oursi	14.6667	0.466667	-	GenBank	Veyrunes et al. 2005
MOTU 20	mattheyi	26, 30, 31	NO	-	-	New	not relevant	Ghana	Bowena	9.547	-1.6325	-	Fichet-Calvet E.	Kronmann et al. 2013
MOTU 20	mattheyi	?	NO	-	-	New	not relevant	Ghana	Doninga	10.6193	-1.42183	-	Fichet-Calvet E.	Kronmann et al. 2013
MOTU 20	mattheyi	17, 18, 21	NO	-	-	New	not relevant	Ghana	Jirandogo	8.34717	-0.345833	-	Fichet-Calvet E.	Kronmann et al. 2013
MOTU 20	mattheyi	21, 25, 28	NO	-	-	New	not relevant	Ghana	Mangoase	7.9685	-1.66317	-	Fichet-Calvet E.	Kronmann et al. 2013
MOTU 20	mattheyi	?	NO	-	-	New	not relevant	Ghana	Monkwo	7.67417	-0.633	-	Fichet-Calvet E.	Kronmann et al. 2013
MOTU 20	mattheyi	NAT23, 13, 26	NO	JX845174	-	GenBank	not relevant	Ghana	Natorduori	10.2582	-2.626	-	Fichet-Calvet E.	Kronmann et al. 2013
MOTU 20	mattheyi	?	NO	-	-	New	not relevant	Ghana	Teanoba	10.395	-0.366	-	Fichet-Calvet E.	Kronmann et al. 2013
MOTU 20	mattheyi	ALT100	NO	EU603971	-	GenBank	not relevant	Guinea	Altou-Fonkola	12.3667	-13.4667	-	GenBank	Kan Kouassi et al. 2008
MOTU 20	mattheyi	?	NO	-	-	New	not relevant	Guinea	Bantou	10.0589	-10.5831	-	Fichet-Calvet E.	Fichet-Calvet et al. 2009
MOTU 20	mattheyi	BA758	NO	EU603973	-	GenBank	not relevant	Guinea	Bantou	10.0589	-10.5831	-	GenBank	Kan Kouassi et al. 2008
MOTU 20	mattheyi	BOK96	NO	EU603970	-	GenBank	not relevant	Guinea	Boké	10.9333	-14.3	-	GenBank	Kan Kouassi et al. 2008
MOTU 20	mattheyi	?	NO	-	-	New	not relevant	Guinea	Gania	10.0661	-12.5408	-	Fichet-Calvet E.	Fichet-Calvet et al. 2009
MOTU 20	mattheyi	?	NO	-	-	New	not relevant	Guinea	Gbetaya	9.84083	-11.04	-	Fichet-Calvet E.	Fichet-Calvet et al. 2009
MOTU 20	mattheyi	05 04 1080	NO	-	-	New	not relevant	Guinea	Tanganya	9.99981	-10.9715	-	Fichet-Calvet E.	Fichet-Calvet et al. 2009
MOTU 20	mattheyi	AJ875066	YES	AJ875066	-	GenBank	not relevant	Mali	Farabana	12.4667	-8.1	-	GenBank	Veyrunes et al. 2005
MOTU 20	mattheyi	AJ698876	NO	AJ698876	-	GenBank	not relevant	Mali	Kabalabougou	12.5667	-8.05	-	GenBank	Chevret et al. 2005
MOTU 20	mattheyi	AJ875067	YES	AJ875067	-	GenBank	not relevant	Mali	Samaya	12.55	-8.06667	-	GenBank	Veyrunes et al. 2005
MOTU 20	mattheyi	AJ875068	YES	AJ875068	AJ698889*	GenBank	not relevant	Senegal	Bandia	14.6167	-17.0333	-	GenBank	Veyrunes et al. 2005; *IRBP sequence was taken from Chevret et al. 2005 (locality "Mali")
MOTU 20	mattheyi	T322	NO	-	-	New	not relevant	Senegal	Banguia	14.25	-15.2667	-	-	Collection Catzeflis, Montpellier
MOTU 20	mattheyi	SEN001	NO	-	-	New	not relevant	Senegal	Niokolo Koba NP, Camp du Lion	13.0252	-13.2392	-	Bryja J.
MOTU 20	mattheyi	AJ875069	YES	AJ875069	-	GenBank	not relevant	Togo	Togo, ?	8.76667	1.11667	-	GenBank	Veyrunes et al. 2005
MOTU 21	cf. kasaicus	KIK892	YES	KJ935811	-	New	not relevant	DRC	Ngome (Kikwit)	-5.05	18.85	-	-	RMCA 97.021-M-0126
MOTU 21	cf. kasaicus	KIK933	YES	KJ935812	-	New	not relevant	DRC	Ngome (Kikwit)	-5.05	18.85	-	-	RMCA 97.021-M-0131
MOTU 22	indutus	TK170604	YES	KF184321	-	GenBank	not relevant	Botswana	Berry Bush Farm, 8 km N, 2 km E Tsabong (Tshabong)	-25.9428	22.424	-	McDonough M.	McDonough et al. 2013
MOTU 22	indutus	TK172845	NO	KF184320	-	GenBank	not relevant	Botswana	Berry Bush Farms, 8 km N, 2 km E Tsabong (Tshabong)	-25.9428	22.424	-	McDonough M.	McDonough et al. 2013
MOTU 22	indutus	TK172826	NO	KF184322	-	GenBank	not relevant	Botswana	Kalahari Rest, 16 km N, 25 km W Kang	-23.535	22.546	-	McDonough M.	McDonough et al. 2013
MOTU 22	indutus	MMM208	NO	KF484838	-	GenBank	not relevant	Botswana	Koanaka Hills	-20.1586	21.1934	-	GenBank	Lamb et al. 2013
MOTU 22	indutus	AWF614	NO	KF484839	-	GenBank	not relevant	Botswana	Koanaka Hills	-20.1586	21.1934	-	GenBank	Lamb et al. 2013
MOTU 22	indutus	TK164817	YES	KF184316	-	GenBank	not relevant	Botswana	Koanaka Hills (Ncqumtsa Hills), 150 km W Tsao (Tsau), main camp	-20.16	21.1937	-	McDonough M.	McDonough et al. 2013
MOTU 22	indutus	TK164820	NO	KF184318	-	GenBank	not relevant	Botswana	Koanaka Hills (Ncqumtsa Hills), 150 km W Tsao (Tsau), main camp	-20.16	21.1937	-	McDonough M.	McDonough et al. 2013
MOTU 22	indutus	TK164753	NO	KF184319	-	GenBank	not relevant	Botswana	Koanaka Hills (Ncqumtsa Hills), 150 km W Tsao (Tsau), main camp	-20.16	21.1937	-	McDonough M.	McDonough et al. 2013
MOTU 22	indutus	TK164751	NO	KF184315	-	GenBank	not relevant	Botswana	Koanaka Hills (Ncqumtsa Hills), 150 km W Tsao (Tsau), main camp	-20.1583	21.1908	-	McDonough M.	McDonough et al. 2013
MOTU 22	indutus	TK164757	NO	KF184323	-	GenBank	not relevant	Botswana	Koanaka Hills (Ncqumtsa Hills), 150 km W Tsao (Tsau), main camp	-20.1583	21.1908	-	McDonough M.	McDonough et al. 2013
MOTU 22	indutus	TK164939	NO	KF184317	-	GenBank	not relevant	Botswana	Koanaka Hills (Ncqumtsa Hills), 150 km W Tsao (Tsau), main camp	-20.1557	21.1933	-	McDonough M.	McDonough et al. 2013
MOTU 22	indutus	KM11840	NO	HG934914	-	GenBank	-	Malawi	Ntchisi	-13.3257	34.0421	-	GenBank	Chevret et al. 2014
MOTU 22	indutus	mmK/m/3715	NO	HG934926	-	GenBank	-	South Africa	Barkly West	-28.5344	24.5182	-	GenBank	Chevret et al. 2014
MOTU 22	indutus	mmK/m/3734	NO	HG934928	-	GenBank	-	South Africa	Farm: Benfontein	-28.8667	24.8667	-	GenBank	Chevret et al. 2014
MOTU 22	indutus	mmK/m/7014	NO	HG934930	-	GenBank	-	South Africa	Farm: Benfontein	-28.8667	24.8667	-	GenBank	Chevret et al. 2014
MOTU 22	indutus	mmK/m/1488	NO	HG934922	-	GenBank	-	South Africa	Farm: Sunnyside P	-28.3667	22.8667	-	GenBank	Chevret et al. 2014
MOTU 22	indutus	mmK/m/1506	NO	HG934923	-	GenBank	-	South Africa	Farm: Sunnyside P	-28.3667	22.8667	-	GenBank	Chevret et al. 2014
MOTU 22	indutus	mmK/m/1507	NO	HG934924	-	GenBank	-	South Africa	Farm: Sunnyside P	-28.3667	22.8667	-	GenBank	Chevret et al. 2014
MOTU 22	indutus	mmK/m/3709	NO	HG934925	-	GenBank	-	South Africa	Farm: Tween Dabas	-26.3667	20.1167	-	GenBank	Chevret et al. 2014
MOTU 22	indutus	mmK/m/3717	NO	HG934927	-	GenBank	-	South Africa	Farm: Witput	-29.5313	24.2587	-	GenBank	Chevret et al. 2014
MOTU 22	indutus	Nmb2413	NO	HG934932	-	GenBank	-	South Africa	Free State	-30.04	24.83	-	GenBank	Chevret et al. 2014
MOTU 22	indutus	Nmb6506	NO	HG934934	-	GenBank	-	South Africa	Free State	-28.7671	26.0729	-	GenBank	Chevret et al. 2014
MOTU 22	indutus	Nmb11717	NO	HG934942	-	GenBank	-	South Africa	Free State	-27.71	25.7453	-	GenBank	Chevret et al. 2014
MOTU 22	indutus	AJ698874	YES	AJ698874	AJ698892	GenBank	not relevant	South Africa	Kgalagadi NP	-25.6167	20.6833	-	GenBank	Chevret et al. 2005
MOTU 22	indutus	KM18422	NO	HG934916	-	GenBank	-	South Africa	KWT	-32.8667	27.3833	-	GenBank	Chevret et al. 2014
MOTU 22	indutus	KM29168	NO	HG934918	-	GenBank	-	South Africa	Piquetburg	-32.2411	18.2843	-	GenBank	Chevret et al. 2014
MOTU 22	indutus	KM29172	NO	HG934919	-	GenBank	-	South Africa	Piquetburg	-32.2411	18.2843	-	GenBank	Chevret et al. 2014
MOTU 22	indutus	KM3183	NO	HG934921	-	GenBank	-	South Africa	Port St. Johns	-30.7333	30.4666	-	GenBank	Chevret et al. 2014
MOTU 22	indutus	I387	NO	HG934977	-	GenBank	-	South Africa	Sandveld	-27.7239	25.7464	-	GenBank	Chevret et al. 2014
MOTU 22	indutus	I397	NO	HG934978	-	GenBank	-	South Africa	Sandveld	-27.7239	25.7464	-	GenBank	Chevret et al. 2014
MOTU 22	indutus	TM46605	NO	HG934971	-	GenBank	-	South Africa	Sjonajona, Badplaas	-25.7338	30.6728	-	GenBank	Chevret et al. 2014
MOTU 22	indutus	ZM8583	NO	HG934973	-	GenBank	-	South Africa	Table_Mountain	-33.9401	18.4044	-	GenBank	Chevret et al. 2014
MOTU 22	indutus	AJ875070 (US10)	YES	AJ875070	-	GenBank	not relevant	South Africa	Tussen die reviere	-30.5333	26.1167	-	GenBank	Veyrunes et al. 2005
MOTU 22	indutus	TM13326	NO	HG934951	-	GenBank	-	South Africa	Uitkomst 499, Krugersdorp	-25.9167	27.75	-	GenBank	Chevret et al. 2014
MOTU 22	indutus	KM18000	NO	HG934915	-	GenBank	-	Zambia	Senanga	-16.1164	23.2964	-	GenBank	Chevret et al. 2014
MOTU 23	cf. gratus	CAK57	YES	KJ935813	KJ935892	New	not relevant	Congo	Lebayi	-2.667	13.6	600	Konečný A.
MOTU 23	cf. gratus	BA651	YES	KJ935814	-	New	not relevant	DRC	Bomane	1.26667	23.7333	-	LEGERA
MOTU 23	cf. gratus	LEG1351	NO	-	-	New	not relevant	DRC	Bomane	1.26667	23.7333	-	LEGERA	RMCA a1.097-M-3087
MOTU 23	cf. gratus	LEG1026	NO	-	-	New	not relevant	DRC	Bomane	1.26667	23.7333	-	LEGERA	RMCA a1.097-M-3075
MOTU 23	cf. gratus	LEG1025	NO	-	-	New	not relevant	DRC	Bomane	1.26667	23.7333	-	LEGERA
MOTU 23	cf. gratus	Z2577	YES	KJ935815	-	New	not relevant	DRC	Kisangani 3A (right bank)	0.5	25.5	-	-	RMCA 97.009-M-5039
MOTU 23	cf. gratus	Z2672	NO	-	-	New	not relevant	DRC	Kisangani 5B (left bank)	0.25	24.8333	-	-	RMCA 97.021-M-0358
MOTU 23	cf. gratus	LEG222	NO	-	-	New	not relevant	DRC	Kisangani Yoko	0.283333	25.2833	-	LEGERA	RMCA a1.097-M-1505
MOTU 23	cf. gratus	NKR28194	YES	KJ935816	-	New	not relevant	Kenya	Aberdares	-0.316667	36.7	-	Oguge N.	RMCA a1.008-M-0125
MOTU 23	cf. gratus	NKR28164	NO	-	-	New	not relevant	Kenya	Aberdares	-0.316667	36.7	-	Oguge N.	RMCA a1.008-M-0124
MOTU 23	cf. gratus	KE354	NO	-	-	New	not relevant	Kenya	Kakamega NR	0.237	34.862	1609	Šumbera R., Konečný A., Mbau J.
MOTU 23	cf. gratus	K3_3314	YES	KJ935817	-	New	not relevant	Kenya	Kakamega NR, UDO´s Bandas	0.270347	34.8647	1590	Modrý D.
MOTU 23	cf. gratus	KE509	NO	-	-	New	not relevant	Kenya	Kitale	1.01302	35.0054	1856	Šumbera R., Konečný A., Mbau J.
MOTU 23	cf. gratus	KE510	NO	-	-	New	not relevant	Kenya	Kitale	1.01302	35.0054	1856	Šumbera R., Konečný A., Mbau J.
MOTU 23	cf. gratus	NKR28425	YES	KJ935818	-	New	not relevant	Kenya	Mount Kenya	-0.166667	37.3167	-	Oguge N.	RMCA a1.008-M-0135
MOTU 23	cf. gratus	NKR28529	NO	-	-	New	not relevant	Kenya	Mount Kenya	-0.166667	37.3167	-	Oguge N.	RMCA a1.008-M-0138
MOTU 23	cf. gratus	NKR28534	NO	-	-	New	not relevant	Kenya	Mount Kenya	-0.166667	37.3167	-	Oguge N.	RMCA a1.008-M-0139
MOTU 23	cf. gratus	KE826	YES	KJ935819	-	New	not relevant	Kenya	Nyahururu, St Martin Children Home	0.0415	36.3712	2283	Šumbera R., Šklíba J.
MOTU 23	cf. gratus	KE543	YES	KJ935820	KJ935893	New	not relevant	Kenya	Taita Hills, Chawia Forest	-3.47667	38.3423	1592	Šumbera R., Konečný A., Mbau J.
MOTU 23	cf. gratus	KE544	NO	-	-	New	not relevant	Kenya	Taita Hills, Chawia Forest	-3.47667	38.3423	1592	Šumbera R., Konečný A., Mbau J.
MOTU 23	cf. gratus	KE556	NO	-	-	New	not relevant	Kenya	Taita Hills, Chawia Forest	-3.47667	38.3423	1592	Šumbera R., Konečný A., Mbau J.
MOTU 23	cf. gratus	KE557	NO	-	-	New	not relevant	Kenya	Taita Hills, Chawia Forest	-3.47667	38.3423	1592	Šumbera R., Konečný A., Mbau J.
MOTU 23	cf. gratus	R28361	NO	-	-	New	not relevant	Kenya	Vuria	-3.41667	38.3	-	Oguge N.	a1.008-M-0134
MOTU 23	cf. gratus	T8_325	NO	-	-	New	not relevant	Tanzania	Kilimanjaro Mts., Tarakea	-3.05693	37.532	2175	Šumbera R., Patzenhauerová H., Sedláček F.
MOTU 23	cf. gratus	T8_337	NO	-	-	New	not relevant	Tanzania	Kilimanjaro Mts., Tarakea	-3.05693	37.532	2175	Šumbera R., Patzenhauerová H., Sedláček F.
MOTU 23	cf. gratus	T8_346	YES	KJ935823	-	New	not relevant	Tanzania	Kilimanjaro Mts., Tarakea	-3.05693	37.532	2175	Šumbera R., Patzenhauerová H., Sedláček F.
MOTU 23	cf. gratus	TA175	YES	KJ935821	-	New	not relevant	Tanzania	Kyelele, Rumanyika GR borders	-1.2783	30.8064	-	Bryja J., Šumbera R., Mazoch V.
MOTU 23	cf. gratus	TA176	NO	-	-	New	not relevant	Tanzania	Kyelele, Rumanyika GR borders	-1.2783	30.8064	-	Bryja J., Šumbera R., Mazoch V.
MOTU 23	cf. gratus	TA188	NO	-	-	New	not relevant	Tanzania	Kyelele, Rumanyika GR borders	-1.2783	30.8064	-	Bryja J., Šumbera R., Mazoch V.
MOTU 23	cf. gratus	TA077	YES	KJ935822	KJ935894	New	not relevant	Tanzania	Minziro Forest Reserve	-1.0384	31.5422	-	Bryja J., Šumbera R., Mazoch V.
MOTU 23	cf. gratus	TA078	NO	-	-	New	not relevant	Tanzania	Minziro Forest Reserve	-1.0384	31.5422	-	Bryja J., Šumbera R., Mazoch V.
MOTU 24	cf. gerbillus	K3_3309	YES	KJ935824	-	New	not relevant	Kenya	Marsabit NP, Lake Paradise	2.26178	37.9349	1332	Modrý D.
MOTU 24	cf. gerbillus	K3_3310	NO	-	-	New	not relevant	Kenya	Marsabit NP, Lake Paradise	2.26178	37.9349	1332	Modrý D.
MOTU 24	cf. gerbillus	K3_3319	NO	-	-	New	not relevant	Kenya	Marsabit NP, Lake Paradise	2.26178	37.9349	1332	Modrý D.
MOTU 24	cf. gerbillus	K3_3320	NO	-	-	New	not relevant	Kenya	Marsabit NP, Lake Paradise	2.26178	37.9349	1332	Modrý D.
MOTU 24	cf. gerbillus	K3_3321	NO	-	-	New	not relevant	Kenya	Marsabit NP, Lake Paradise	2.26178	37.9349	1332	Modrý D.
MOTU 24	cf. gerbillus	K4_3325	NO	-	-	New	not relevant	Kenya	Ngelai	1.15928	37.2632	1240	Modrý D.
MOTU 24	cf. gerbillus	KE105	YES	KJ935825	KJ935895	New	not relevant	Kenya	Wamba	0.9795	37.3272	1294; bank of the river	Šumbera R., Bryja J.
MOTU 24	cf. gerbillus	TE6146	NO	KF484836	-	GenBank	not relevant	Tanzania	Berega	-6.18111	37.1458	-	GenBank	Lamb et al. 2013
MOTU 24	cf. gerbillus	TE6273	NO	KF484837	-	GenBank	not relevant	Tanzania	Berega	-6.18111	37.1458	-	GenBank	Lamb et al. 2013
MOTU 24	cf. gerbillus	13358	YES	KJ935826	-	New	not relevant	Tanzania	Ilanga	-7.75	31.5667	-	-	RMCA 96.037-M-3941
MOTU 24	cf. gerbillus	T50483	YES	KJ935827	-	New	not relevant	Tanzania	Jipe	-3.55	37.7167	-	Fadda C.	RMCA a6.021-M-1632
MOTU 24	cf. gerbillus	27352	NO	-	-	New	not relevant	Tanzania	Majawanga	-6.13052	36.8294	-	Gryseels S.
MOTU 24	cf. gerbillus	27385	YES	KJ935828	KJ935896	New	not relevant	Tanzania	Majawanga	-6.09708	36.8138	-	Gryseels S.
MOTU 24	cf. gerbillus	27407	YES	KJ935829	-	New	not relevant	Tanzania	Majawanga-Gairo	-6.10576	36.8172	-	Gryseels S.
MOTU 24	cf. gerbillus	13434	YES	KJ935830	-	New	not relevant	Tanzania	Muze	-7.7	31.5667	-	-	RMCA 96.037-M-3942
MOTU 24	cf. gerbillus	T50584, T50586, T50601	YES	KJ935831	-	New	not relevant	Tanzania	Tabora-Inala	-5.03333	32.8333	three identical sequences	Fadda C.	RMCA a6.021-M-1636, RMCA a6.021-M-1637, RMCA a6.021-M-1638
MOTU 25	cf. tenellus	MET69	YES	KJ935832	-	New	not relevant	Ethiopia	Hagere Selam (Hechi)	13.39	39.1	-	D´aes M.
MOTU 25	cf. tenellus	ETH407	YES	KJ935833	-	New	not relevant	Ethiopia	Mekelle	13.4833	39.4667	University Campus	Meheretu Y.
MOTU 25	cf. tenellus	ETH408	YES	KJ935834	-	New	not relevant	Ethiopia	Mekelle	13.4833	39.4667	University Campus	Meheretu Y.
MOTU 26	musculoides	HM635855	YES	HM635855	-	GenBank	not relevant	Cameroon	Kongola	10.6167	14.4	-	GenBank	Dobigny et al. 2010
MOTU 26	musculoides	HM635856	YES	HM635856	-	GenBank	not relevant	Cameroon	Meskine	10.55	14.25	-	GenBank	Dobigny et al. 2010
MOTU 26	musculoides	ETH660	YES	KJ935835	KJ935897	New	not relevant	Ethiopia	Gambella Town, Baro Hotel	8.24549	34.5916	garbage site in the hotel compounds, shaded by big trees, tall grass, wet	Mazoch V., Ribas A., Welegerima K.
MOTU 26	musculoides	ETH661	NO	-	-	New	not relevant	Ethiopia	Gambella Town, Baro Hotel	8.24549	34.5916	garbage site in the hotel compounds, shaded by big trees, tall grass, wet	Mazoch V., Ribas A., Welegerima K.
MOTU 26	musculoides	46, 47, 48	NO	-	-	New	not relevant	Ghana	Doninga	10.6193	-1.42183	-	Fichet-Calvet E.	Kronmann et al. 2013
MOTU 26	musculoides	57	NO	-	-	New	not relevant	Ghana	Natorduori	10.2582	-2.626	-	Fichet-Calvet E.	Kronmann et al. 2013
MOTU 26	musculoides	KD29	YES	EU603968	-	GenBank	not relevant	Guinea	Kodoko	10.5206	-8.9828	-	GenBank	Kan Kouassi et al. 2008
MOTU 26	musculoides	CIV298	YES	EU603967	-	GenBank	not relevant	Ivory Coast	Sanguiebo	8.1278	-2.6512	-	GenBank	Kan Kouassi et al. 2008
MOTU 26	musculoides	?	NO	Z96069	-	GenBank	not relevant	Mali	Bamako	12.65	-7.99806	-	GenBank	Barome et al. 1998
MOTU 26	musculoides	AJ875075	YES	AJ875075	AJ698890*	GenBank	not relevant	Mali	Djoliba	12.3167	-8.13333	-	GenBank	Veyrunes et al. 2005; *IRBP sequence was taken from Chevret et al. 2005 (locality "Mali")
MOTU 26	musculoides	AJ698875	YES	AJ698875	-	GenBank	not relevant	Mali	Samaya	12.55	-8.06667	-	GenBank	Chevret et al. 2005
MOTU 27 - C	minutoides - clade C	DQ789937	NO	DQ789937	-	GenBank	-	Cameroon	Nditam	5.31667	11.2	-	GenBank	Mboumba et al. 2011
MOTU 27 - C	minutoides - clade C	CG 2000-88	NO	-	-	New	-	CAR	Bohou	7.71667	21.3333	454 sequencing	Colyn M.	MNHN CG2000-88
MOTU 27 - C	minutoides - clade C	CG 2000-91	NO	-	-	New	-	CAR	Bohou	7.71667	21.3333	454 sequencing	Colyn M.	MNHN CG2000-91
MOTU 27 - C	minutoides - clade C	R12103	YES	KJ935836	-	New	h78	CAR	Ngotto	4.03333	17.3333	-	-	MNHN-ZM 2014-73
MOTU 27 - C	minutoides - clade C	R12015	YES	KJ935837	-	New	h83	CAR	Ngotto	4.03333	17.3333	-	-	MNHN-ZM 2014-74
MOTU 27 - C	minutoides - clade C	DQ789938	NO	DQ789938	-	GenBank	-	CAR	Ngotto	4.03333	17.3333	-	GenBank	Mboumba et al. 2011
MOTU 27 - C	minutoides - clade C	DQ789929	NO	DQ789929	-	GenBank	-	Congo	Ilego	0.583333	14.85	-	GenBank	Mboumba et al. 2011
MOTU 27 - C	minutoides - clade C	DQ789932	NO	DQ789932	-	GenBank	-	Congo	Mboko	0.6	14.9	-	GenBank	Mboumba et al. 2011
MOTU 27 - C	minutoides - clade C	R22238	YES	KJ935838	-	New	h69	Congo	Mborno	0.4	14.7333	-	-	MNHN-ZM 2014-75
MOTU 27 - C	minutoides - clade C	R22239	NO	-	-	New	h69	Congo	Mborno	0.4	14.7333	-	-	MNHN-ZM 2014-76
MOTU 27 - C	minutoides - clade C	DQ789934	NO	DQ789934	-	GenBank	-	Congo	Mborno	0.4	14.7333	-	GenBank	Mboumba et al. 2011
MOTU 27 - C	minutoides - clade C	G10098	YES	KJ935839	-	New	h69	Gabon	Franceville	-1.66667	13.5167	-	Colyn M.	RMCA Tervuren
MOTU 27 - C	minutoides - clade C	G10100	NO	-	-	New	h69	Gabon	Franceville	-1.66667	13.5167	-	Colyn M.	RMCA Tervuren
MOTU 27 - C	minutoides - clade C	DQ789906	NO	DQ789906	-	GenBank	-	Gabon	Franceville	-1.66667	13.5167	-	GenBank	Mboumba et al. 2011
MOTU 27 - C	minutoides - clade C	DQ789950	NO	DQ789950	-	GenBank	-	Gabon	Kazamabika	-0.133333	11.7	-	GenBank	Mboumba et al. 2011
MOTU 27 - C	minutoides - clade C	GA243	YES	KJ935840	-	New	h67	Gabon	Kili	-1.58333	10.1667	-	Colyn M.	-
MOTU 27 - C	minutoides - clade C	DQ789955	NO	DQ789955	-	GenBank	-	Gabon	Kili	-1.58333	10.1667	-	GenBank	Mboumba et al. 2011
MOTU 27 - C	minutoides - clade C	DQ789944	NO	DQ789944	-	GenBank	-	Gabon	Lopé Reserve	-0.0666667	11.5667	-	GenBank	Mboumba et al. 2011
MOTU 27 - C	minutoides - clade C	DQ789959	NO	DQ789959	-	GenBank	-	Gabon	Mayumba	-3.45	10.6667	-	GenBank	Mboumba et al. 2011
MOTU 27 - C	minutoides - clade C	DQ789940	NO	DQ789940	-	GenBank	-	Gabon	Mbaya, left bank of Ogooué River	-1.61667	13.4667	-	GenBank	Mboumba et al. 2011
MOTU 27 - C	minutoides - clade C	DQ789909	NO	DQ789909	-	GenBank	-	Gabon	Mbaya, right bank of Ogooué River	-1.53333	13.4833	-	GenBank	Mboumba et al. 2011
MOTU 27 - C	minutoides - clade C	DQ789920	NO	DQ789920	-	GenBank	-	Gabon	Mgenzi (Mingenzi?)	-0.0833333	11.6	-	GenBank	Mboumba et al. 2011
MOTU 27 - C	minutoides - clade C	G10150	YES	KJ935841	-	New	h68	Gabon	Mokekou Mt.	0.0333333	11.55	-	Colyn M.	RMCA Tervuren
MOTU 27 - C	minutoides - clade C	G10147	NO	-	-	New	h67	Gabon	Mokekou Mt.	0.0333333	11.55	-	Colyn M.	RMCA Tervuren
MOTU 27 - C	minutoides - clade C	DQ789922	NO	DQ789922	-	GenBank	-	Gabon	Mokekou Mt.	0.0333333	11.55	-	GenBank	Mboumba et al. 2011
MOTU 27 - C	minutoides - clade C	DQ789965	NO	DQ789965	-	GenBank	-	Gabon	Moukalaba	-2.4	10.5	-	GenBank	Mboumba et al. 2011
MOTU 27 - C	minutoides - clade C	NK28607	YES	KJ935842	-	New	h73	Kenya	Mumias	0.335072	34.4815	-	Oguge N.	RMCA a1.008-M-0143
MOTU 27 - ET	minutoides - clade ET	LAV903	YES	KJ935843	-	New	h13	Ethiopia	Koi River	6.65	35.2333	-	Lavrenchenko L.	ZMMU S-167297
MOTU 27 - ET	minutoides - clade ET	ETH337	YES	KJ935844	KJ935898	New	h10	Ethiopia	Konso	5.20734	37.2631	town, garden	Bryja J., Šumbera R., Meheretu Y., Kaňuch P.
MOTU 27 - ET	minutoides - clade ET	ETH293	NO	-	-	New	-	Ethiopia	Mago NP	5.44443	36.2452	road to headquarter, shrub dense	Bryja J., Šumbera R., Meheretu Y., Kaňuch P.
MOTU 27 - ET	minutoides - clade ET	LAV767	YES	KJ935845	-	New	h11	Ethiopia	Middle Godjeb River	7.25	36.7833	-	Lavrenchenko L.	ZMMU S-165994
MOTU 27 - ET	minutoides - clade ET	ETH266	YES	KJ935846	-	New	h9	Ethiopia	Nechisar	6.01561	37.3396	edge of the bush, after rains	Bryja J., Šumbera R., Meheretu Y., Kaňuch P.
MOTU 27 - ET	minutoides - clade ET	KE159	YES	KJ935847	KJ935899	New	h14	Kenya	Maralal, Kirisia Hills	1.0961	36.7557	1965	Šumbera R., Bryja J.
MOTU 27 - ET	minutoides - clade ET	KE160	NO	-	-	New	h14	Kenya	Maralal, Kirisia Hills	1.0961	36.7557	1965	Šumbera R., Bryja J.
MOTU 27 - ET	minutoides - clade ET	KE192	YES	KJ935848	-	New	h12	Kenya	Maralal, Kirisia Hills	1.0879	36.77	2121	Šumbera R., Bryja J.
MOTU 27 - ET	minutoides - clade ET	KE193	NO	-	-	New	h14	Kenya	Maralal, Kirisia Hills	1.0879	36.77	2121	Šumbera R., Bryja J.
MOTU 27 - Chin	minutoides - clade Chin	13209	YES	KJ935849	-	New	h72	Tanzania	Chingombe	-7.75	31.5667	-	-	RMCA 96.037-M-3935
MOTU 27 - KE	minutoides - clade KE	AJ875084	YES	AJ875084	-	GenBank	h84	Kenya	Nairobi	-1.28333	36.8167	-	GenBank	Veyrunes et al. 2005
MOTU 27 - KE	minutoides - clade KE	KE106	YES	KJ935850	-	New	h70	Kenya	Rongai	-0.183333	35.85	-	Oguge N.
MOTU 27 - Min	minutoides - clade Min	TA079	YES	KJ935851	KJ935900	New	h8	Tanzania	Minziro Forest Reserve	-1.0384	31.5422	Forest clearing	Bryja J., Šumbera R., Mazoch V.
MOTU 27 - Min	minutoides - clade Min	TA103	NO	-	-	New	h8	Tanzania	Minziro Forest Reserve	-1.0384	31.5422	Minziro village	Bryja J., Šumbera R., Mazoch V.
MOTU 27 - SAn	minutoides - clade SAn	ANG022	NO	KF484846	-	GenBank	-	Angola	Longa Village, Cuando Cubango	-14.6064	18.4783	-	GenBank	Lamb et al. 2013
MOTU 27 - SAn	minutoides - clade SAn	AWF226	NO	KF484829	-	GenBank	-	Botswana	Koanaka Hills	-20.1586	21.1934	-	GenBank	Lamb et al. 2013
MOTU 27 - SAn	minutoides - clade SAn	NMM294	NO	KF484830	-	GenBank	-	Botswana	Koanaka Hills	-20.1586	21.1934	-	GenBank	Lamb et al. 2013
MOTU 27 - SAn	minutoides - clade SAn	TK154612	NO	KF184311	-	GenBank	h34	Botswana	Koanaka Hills (Ncqumtsa Hills), 150 km W Tsao (Tsau), main camp	-20.16	21.1937	-	McDonough M.	McDonough et al. 2013
MOTU 27 - SAn	minutoides - clade SAn	TK164769	NO	KF184308	-	GenBank	h33	Botswana	Koanaka Hills (Ncqumtsa Hills), 150 km W Tsao (Tsau), main camp	-20.1437	21.1953	-	McDonough M.	McDonough et al. 2013
MOTU 27 - SAn	minutoides - clade SAn	TK164851	YES	KF184309	-	GenBank	h34	Botswana	Koanaka Hills (Ncqumtsa Hills), 150 km W Tsao (Tsau), water hole	-20.193	21.1082	-	McDonough M.	McDonough et al. 2013
MOTU 27 - SAn	minutoides - clade SAn	TK172785	YES	KF184310	-	GenBank	h35	Botswana	Lepokole Hills, 3.6 km S, 4.9 km E Lepokole Village	-21.8265	28.399	-	McDonough M.	McDonough et al. 2013
MOTU 27 - SAn	minutoides - clade SAn	TM39222	NO	HG934966	-	GenBank	-	Namibia	30km WNW, Otjiwarango	-20.4641	16.6528	-	GenBank	Chevret et al. 2014
MOTU 27 - SAn	minutoides - clade SAn	NA173	NO	KF484826	-	GenBank	-	Namibia	Andara Hospital, Kavango	-18.0608	21.4475	-	GenBank	Lamb et al. 2013
MOTU 27 - SAn	minutoides - clade SAn	NA185	NO	KF484827	-	GenBank	-	Namibia	Diyogha village, Kavango	-18.0833	21.4667	1036	GenBank	Lamb et al. 2013
MOTU 27 - SAn	minutoides - clade SAn	NA216	NO	KF484835	-	GenBank	-	Namibia	Kake village	-18.0831	21.5167	-	GenBank	Lamb et al. 2013
MOTU 27 - SAn	minutoides - clade SAn	NA318	NO	KF484828	-	GenBank	-	Namibia	Kake village	-18.0831	21.5167	-	GenBank	Lamb et al. 2013
MOTU 27 - SAn	minutoides - clade SAn	TM24649	NO	HG934962	-	GenBank	-	South Africa	10km E Madimbo, on Limpopo	-22.3397	30.0419	-	GenBank	Chevret et al. 2014
MOTU 27 - SAn	minutoides - clade SAn	TM20109	NO	HG934956	-	GenBank	-	South Africa	12 miles SSE Nelspruit, Uitkyk Private Nature Reserve	-25.4614	30.9858	-	GenBank	Chevret et al. 2014
MOTU 27 - SAn	minutoides - clade SAn	TM24594	NO	HG934961	-	GenBank	-	South Africa	30km NE Letsitele, Hans Merensky Nature Reserve	-23.8833	30.4	-	GenBank	Chevret et al. 2014
MOTU 27 - SAn	minutoides - clade SAn	US15	YES	FN985221	-	GenBank	h27	South Africa	Belfast	-25.6833	30.0333	-	GenBank	Veyrunes et al. 2010
MOTU 27 - SAn	minutoides - clade SAn	Nmb11732	NO	HG934943	-	GenBank	-	South Africa	Free State	-27.7083	25.7444	-	GenBank	Chevret et al. 2014
MOTU 27 - SAn	minutoides - clade SAn	Nmb11742	NO	HG934944	-	GenBank	-	South Africa	Free State	-27.7083	25.7444	-	GenBank	Chevret et al. 2014
MOTU 27 - SAn	minutoides - clade SAn	ZM8771	NO	HG934974	-	GenBank	-	South Africa	Knysna	-34.0268	23.0461	-	GenBank	Chevret et al. 2014
MOTU 27 - SAn	minutoides - clade SAn	AJ875079	YES	AJ875079	-	GenBank	h27	South Africa	Kuruman	-27.45	23.4333	-	GenBank	Veyrunes et al. 2005
MOTU 27 - SAn	minutoides - clade SAn	TM6785	NO	HG934949	-	GenBank	-	South Africa	Lydenburg	-25.0933	30.4561	-	GenBank	Chevret et al. 2014
MOTU 27 - SAn	minutoides - clade SAn	TM4294	NO	HG934948	-	GenBank	-	South Africa	Moorddrift, Potgietersrus	-24.1752	29.0172	-	GenBank	Chevret et al. 2014
MOTU 27 - SAn	minutoides - clade SAn	ZM7052	NO	HG934972	-	GenBank	-	South Africa	Port St Johns	-31.6289	29.5369	-	GenBank	Chevret et al. 2014
MOTU 27 - SAn	minutoides - clade SAn	US55	NO	FN985224	-	GenBank	h36	South Africa	Sandveld NR	-27.7239	25.7464	-	GenBank	Veyrunes et al. 2010
MOTU 27 - SAn	minutoides - clade SAn	TM44737	NO	HG934970	-	GenBank	-	South Africa	Schuinsdraai NR, Groblersdal	-24.8194	29.4394	-	GenBank	Chevret et al. 2014
MOTU 27 - SAn	minutoides - clade SAn	RS0978	NO	-	-	New	-	Zambia	Sioma, Bush Camp	-16.7528	23.4092	1001	Šumbera R., Mazoch V., Lövy M., Šklíba J.
MOTU 27 - SAn	minutoides - clade SAn	RS0979	NO	-	-	New	-	Zambia	Sioma, Bush Camp	-16.7528	23.4092	1001	Šumbera R., Mazoch V., Lövy M., Šklíba J.
MOTU 27 - SAs	minutoides - clade SAs	TM17496	NO	HG934953	-	GenBank	-	South Africa	Prov. Fisheries Institute,Lydenburg	-25.0902	30.456	-	GenBank	Chevret et al. 2014
MOTU 27 - SAs	minutoides - clade SAs	TM20206	NO	HG934957	-	GenBank	-	South Africa	9km WSW Amsterdam, Joshua Moolman Private Nature Reserve	-26.5138	29.9891	-	GenBank	Chevret et al. 2014
MOTU 27 - SAs	minutoides - clade SAs	NPG2134	NO	HG934947	-	GenBank	-	South Africa	Assegaaibosch Nature Reserve	-33.9664	18.9233	-	GenBank	Chevret et al. 2014
MOTU 27 - SAs	minutoides - clade SAs	DM4182	NO	HG934896	-	GenBank	-	South Africa	Baines Kloof. 25km SE Wellington	-33.5667	19.15	-	GenBank	Chevret et al. 2014
MOTU 27 - SAs	minutoides - clade SAs	KM21148	NO	HG934917	-	GenBank	-	South Africa	Bathurst	-33.5708	26.7333	-	GenBank	Chevret et al. 2014
MOTU 27 - SAs	minutoides - clade SAs	KM33077	NO	HG934920	-	GenBank	-	South Africa	Bathurst	-33.4217	26.9705	-	GenBank	Chevret et al. 2014
MOTU 27 - SAs	minutoides - clade SAs	TM27013	NO	HG934963	-	GenBank	-	South Africa	Bethal	-26.5333	29.45	-	GenBank	Chevret et al. 2014
MOTU 27 - SAs	minutoides - clade SAs	DM3361	NO	HG934894	-	GenBank	-	South Africa	Boschoek Farm	-29.3483	30.1015	-	GenBank	Chevret et al. 2014
MOTU 27 - SAs	minutoides - clade SAs	DM3396	NO	HG934895	-	GenBank	-	South Africa	Boschoek Farm	-29.3483	30.1015	-	GenBank	Chevret et al. 2014
MOTU 27 - SAs	minutoides - clade SAs	AJ875078	YES	AJ875078	-	GenBank	h26	South Africa	Caledon Reserve	-29.3667	27.1667	-	GenBank	Veyrunes et al. 2005
MOTU 27 - SAs	minutoides - clade SAs	ZM37321	NO	HG934975	-	GenBank	-	South Africa	Cape of GoodHope N. R.	-34.2833	18.4167	-	GenBank	Chevret et al. 2014
MOTU 27 - SAs	minutoides - clade SAs	Nmb2084	NO	HG934931	-	GenBank	-	South Africa	Free State	-27.65	28.55	-	GenBank	Chevret et al. 2014
MOTU 27 - SAs	minutoides - clade SAs	Nmb3237	NO	HG934933	-	GenBank	-	South Africa	Free State	-29.4	27.17	-	GenBank	Chevret et al. 2014
MOTU 27 - SAs	minutoides - clade SAs	Nmb9084	NO	HG934935	-	GenBank	-	South Africa	Free State	-28.2733	27.2108	-	GenBank	Chevret et al. 2014
MOTU 27 - SAs	minutoides - clade SAs	NmB9977	NO	HG934936	-	GenBank	-	South Africa	Free State	-28.8509	27.2188	-	GenBank	Chevret et al. 2014
MOTU 27 - SAs	minutoides - clade SAs	NmB10554	NO	HG934937	-	GenBank	-	South Africa	Free State	-28.8509	27.2188	-	GenBank	Chevret et al. 2014
MOTU 27 - SAs	minutoides - clade SAs	NmB10611	NO	HG934938	-	GenBank	-	South Africa	Free State	-28.8517	27.2212	-	GenBank	Chevret et al. 2014
MOTU 27 - SAs	minutoides - clade SAs	NmB10635	NO	HG934939	-	GenBank	-	South Africa	Free State	-28.8517	27.2212	-	GenBank	Chevret et al. 2014
MOTU 27 - SAs	minutoides - clade SAs	NmB10993	NO	HG934940	-	GenBank	-	South Africa	Free State	-28.8517	27.2212	-	GenBank	Chevret et al. 2014
MOTU 27 - SAs	minutoides - clade SAs	Nmb10999	NO	HG934941	-	GenBank	-	South Africa	Free State	-28.8509	27.2188	-	GenBank	Chevret et al. 2014
MOTU 27 - SAs	minutoides - clade SAs	US25	NO	FN985223	-	GenBank	h32	South Africa	Kamberg	-29.3272	29.6278	-	GenBank	Veyrunes et al. 2010
MOTU 27 - SAs	minutoides - clade SAs	TM44632	NO	HG934968	-	GenBank	-	South Africa	Klip River-Van Reenen	-28.4061	29.4183	-	GenBank	Chevret et al. 2014
MOTU 27 - SAs	minutoides - clade SAs	US24	YES	FN985222	-	GenBank	h31	South Africa	Lydenburg	-25.0833	30.45	-	GenBank	Veyrunes et al. 2010
MOTU 27 - SAs	minutoides - clade SAs	ZM13524G	NO	HG934976	-	GenBank	-	South Africa	Mfongosi	-28.7114	30.8355	-	GenBank	Chevret et al. 2014
MOTU 27 - SAs	minutoides - clade SAs	mmK/m/3735	NO	HG934929	-	GenBank	-	South Africa	Oorlogskloof Nature Reserve	-31.5035	19.0598	-	GenBank	Chevret et al. 2014
MOTU 27 - SAs	minutoides - clade SAs	AJ875080	YES	AJ875080	AJ875087*	GenBank	h28	South Africa	Stellenbosch	-33.9167	18.8667	-	GenBank	Veyrunes et al. 2005; *IRBP sequence originates from the locality Caledon Reserve
MOTU 27 - SAs	minutoides - clade SAs	US62	NO	HG934979	-	GenBank	-	South Africa	Sterkfontein	-28.4972	29.0233	-	GenBank	Chevret et al. 2014
MOTU 27 - SAs	minutoides - clade SAs	TM23958	NO	HG934958	-	GenBank	-	South Africa	Uitkomst, Krugersdorp	-26.0784	27.7775	-	GenBank	Chevret et al. 2014
MOTU 27 - SAs	minutoides - clade SAs	TM43347	YES	KJ935852	-	New	h71	South Africa	Van Reenen	-28.4167	29.4333	-	Transvaal Museum	TM43347
MOTU 27 - SAs	minutoides - clade SAs	TM39094	NO	HG934964	-	GenBank	-	South Africa	Vryheid-Ngome	-27.8468	31.3665	-	GenBank	Chevret et al. 2014
MOTU 27 - SAs	minutoides - clade SAs	TM39097	NO	HG934965	-	GenBank	-	South Africa	Vryheid-Ngome	-27.8468	31.3665	-	GenBank	Chevret et al. 2014
MOTU 27 - SEc	minutoides - clade SE	MOZ338	YES	KJ935853	-	New	h17	Mozambique	Gurue, Posto Inarri	-15.5232	37.0181	-	Mazoch V., Patzenhauerová H., Gryseels S.
MOTU 27 - SEc	minutoides - clade SE	MOZ271	NO	-	-	New	h16	Mozambique	Mt. Jesi, Camp	-12.8675	35.185	-	Mazoch V., Patzenhauerová H., Gryseels S.
MOTU 27 - SEc	minutoides - clade SE	MOZ302	NO	-	-	New	-	Mozambique	Mt. Jesi, Camp	-12.8675	35.185	-	Mazoch V., Patzenhauerová H., Gryseels S.
MOTU 27 - SEc	minutoides - clade SE	TM14516	NO	HG934952	-	GenBank	-	Mozambique	Tete	-15.6333	33.8667	-	GenBank	Chevret et al. 2014
MOTU 27 - SEc	minutoides - clade SE	VM221	YES	KJ935854	KJ935901	New	h15	Zambia	Kacholola	-14.7618	30.5965	-	Mazoch V., Patzenhauerová H.
MOTU 27 - SEn	minutoides - clade SE	KE555	NO	-	-	New	h21	Kenya	Taita Hills, Chawia Forest	-3.47667	38.3423	1592	Šumbera R., Konečný A., Mbau J.
MOTU 27 - SEn	minutoides - clade SE	KE599	NO	-	-	New	h21	Kenya	Taita Hills, Mwawache	-3.4775	38.3544	1342	Šumbera R., Konečný A., Mbau J.
MOTU 27 - SEn	minutoides - clade SE	KE600	YES	KJ935855	KJ935902	New	h22	Kenya	Taita Hills, Vichwala	-3.4693	38.3407	1500	Šumbera R., Konečný A., Mbau J.
MOTU 27 - SEn	minutoides - clade SE	N5	NO	KF484847	-	GenBank	-	Mozambique	Mt Namuli, Muretha Plateau	-15.3678	37.0292	ex triton	GenBank	Lamb et al. 2013
MOTU 27 - SEn	minutoides - clade SE	11510	NO	-	-	New	h74	Tanzania	Dakawa	-6.46667	37.6333	-	-	RMCA 96.036-M-3830
MOTU 27 - SEn	minutoides - clade SE	11514	YES	KJ935856	-	New	h75	Tanzania	Dakawa	-6.46667	37.6333	-	-	RMCA 96.036-M-3832
MOTU 27 - SEn	minutoides - clade SE	KP66	YES	AJ875081	-	GenBank	h20	Tanzania	Kingu Pira, Selous	-8.44778	38.6128	-	GenBank	Veyrunes et al. 2005
MOTU 27 - SEn	minutoides - clade SE	T50575	NO	-	-	New	h21	Tanzania	Manolo Lushoto	-4.6	38.2333	-	Fadda C.	RMCA a6.021-M-1909
MOTU 27 - SEn	minutoides - clade SE	T50886	YES	KJ935857	-	New	h82	Tanzania	Meru	-3.25	36.75	-	Fadda C.
MOTU 27 - SEn	minutoides - clade SE	8744	YES	KJ935858	-	New	h76	Tanzania	Mkundi	-6.7	37.65	-	-	RMCA 96.037-M-2505
MOTU 27 - SEn	minutoides - clade SE	24645	YES	KJ935859	-	New	h23	Tanzania	Morogoro	-6.84463	37.6538	-	Gryseels S.
MOTU 27 - SEn	minutoides - clade SE	24715	NO	-	-	New	h19	Tanzania	Morogoro	-6.84463	37.6538	-	Gryseels S.
MOTU 27 - SEn	minutoides - clade SE	24716	NO	-	-	New	h19	Tanzania	Morogoro	-6.84463	37.6538	-	Gryseels S.
MOTU 27 - SEn	minutoides - clade SE	24714	NO	-	-	New	h21	Tanzania	Morogoro	-6.84463	37.6538	-	Gryseels S.
MOTU 27 - SEn	minutoides - clade SE	T8_414	NO	-	-	New	h18	Tanzania	Muhuwesi	-10.8437	37.4776	462	Šumbera R., Patzenhauerová H., Sedláček F.
MOTU 27 - SEn	minutoides - clade SE	5488	YES	KJ935860	-	New	h18	Tanzania	Muhuwesi	-10.9	37.4833	-	-	RMCA 96.037-M-2474
MOTU 27 - SEn	minutoides - clade SE	CTZ1874a	NO	-	-	New	h21	Tanzania	Njoro Ndido	-3.66667	37.5833	-	-	RMCA 96.037-M-5754
MOTU 27 - SEn	minutoides - clade SE	CTZ1885a	YES	KJ935861	-	New	h77	Tanzania	Njoro Ndido	-3.66667	37.5833	-	-	RMCA 96.037-M-5755
MOTU 27 - SEs	minutoides - clade SE	TM20101	NO	HG934954	-	GenBank	-	South Africa	12 miles SSE Nelspruit, Uitkyk Private Nature Reserve	-25.4614	30.9858	-	GenBank	Chevret et al. 2014
MOTU 27 - SEs	minutoides - clade SE	TM20108	NO	HG934955	-	GenBank	-	South Africa	12 miles SSE Nelspruit, Uitkyk Private Nature Reserve	-25.4614	30.9858	-	GenBank	Chevret et al. 2014
MOTU 27 - SEs	minutoides - clade SE	TM24020	NO	HG934959	-	GenBank	-	South Africa	16km N Newington, Sabie Sands Private Nature Reserve, Farm Othawa 242	-24.75	31.4333	-	GenBank	Chevret et al. 2014
MOTU 27 - SEs	minutoides - clade SE	DM1815	NO	HG934893	-	GenBank	-	South Africa	30km N. of Howick	-29.2926	30.2803	-	GenBank	Chevret et al. 2014
MOTU 27 - SEs	minutoides - clade SE	DM1067	NO	HG934891	-	GenBank	-	South Africa	Cape Vidal	-28.0589	32.5349	-	GenBank	Chevret et al. 2014
MOTU 27 - SEs	minutoides - clade SE	T1423	YES	KJ935862	-	New	h81	South Africa	Hlabisa	-28.0667	32.0333	-	-	Collection Catzeflis, Montpellier
MOTU 27 - SEs	minutoides - clade SE	TM44634	NO	HG934969	-	GenBank	-	South Africa	Inanda-Verulam	-29.6	31.033	-	GenBank	Chevret et al. 2014
MOTU 27 - SEs	minutoides - clade SE	2000.110.3.	NO	-	-	New	-	South Africa	Ithala Game Reserve	-27.5178	31.3317	454 sequencing	-	HNHM 2000.110.3
MOTU 27 - SEs	minutoides - clade SE	DM7940	NO	HG934904	-	GenBank	-	South Africa	Manzengwenya	-27.2273	32.783	-	GenBank	Chevret et al. 2014
MOTU 27 - SEs	minutoides - clade SE	DM7943	NO	HG934906	-	GenBank	-	South Africa	Manzengwenya	-27.2279	32.783	-	GenBank	Chevret et al. 2014
MOTU 27 - SEs	minutoides - clade SE	DM7944	NO	HG934907	-	GenBank	-	South Africa	Manzengwenya	-27.2274	32.783	-	GenBank	Chevret et al. 2014
MOTU 27 - SEs	minutoides - clade SE	DM7947	NO	HG934909	-	GenBank	-	South Africa	Manzengwenya	-27.2284	32.7825	-	GenBank	Chevret et al. 2014
MOTU 27 - SEs	minutoides - clade SE	DM7889	NO	HG934900	-	GenBank	-	South Africa	Mapelane	-28.4358	32.4169	-	GenBank	Chevret et al. 2014
MOTU 27 - SEs	minutoides - clade SE	DM7892	NO	HG934901	-	GenBank	-	South Africa	Mapelane	-28.4358	32.4169	-	GenBank	Chevret et al. 2014
MOTU 27 - SEs	minutoides - clade SE	DM7939	NO	HG934903	-	GenBank	-	South Africa	Mapelane	-28.4349	32.4169	-	GenBank	Chevret et al. 2014
MOTU 27 - SEs	minutoides - clade SE	DM7942	NO	HG934905	-	GenBank	-	South Africa	Mapelane	-28.4349	32.4156	-	GenBank	Chevret et al. 2014
MOTU 27 - SEs	minutoides - clade SE	DM7946	NO	HG934908	-	GenBank	-	South Africa	Mapelane	-28.4349	32.4157	-	GenBank	Chevret et al. 2014
MOTU 27 - SEs	minutoides - clade SE	DM7530	NO	HG934899	-	GenBank	-	South Africa	Mapelane Coastal Forest	-28.4167	32.4167	-	GenBank	Chevret et al. 2014
MOTU 27 - SEs	minutoides - clade SE	DM7973	NO	HG934910	-	GenBank	-	South Africa	Mkuzi	-27.6708	32.3223	-	GenBank	Chevret et al. 2014
MOTU 27 - SEs	minutoides - clade SE	DM7976	NO	HG934911	-	GenBank	-	South Africa	Mkuzi	-27.6708	32.3223	-	GenBank	Chevret et al. 2014
MOTU 27 - SEs	minutoides - clade SE	DM7902	NO	HG934902	-	GenBank	-	South Africa	Mkuzi Fig Forest	-27.6702	32.3243	-	GenBank	Chevret et al. 2014
MOTU 27 - SEs	minutoides - clade SE	DM8819	NO	HG934913	-	GenBank	-	South Africa	Mkuzi Game Reserve	-27.6009	32.2294	-	GenBank	Chevret et al. 2014
MOTU 27 - SEs	minutoides - clade SE	TM39831	YES	KJ935863	-	New	h79	South Africa	Ngome Forest	-27.8333	31.4	-	Transvaal Museum	TM39831
MOTU 27 - SEs	minutoides - clade SE	DM7984	NO	HG934912	-	GenBank	-	South Africa	Ozabeni-Wilderness area-north of St. Lucia	-27.5973	32.5996	-	GenBank	Chevret et al. 2014
MOTU 27 - SEs	minutoides - clade SE	TM44596	NO	HG934967	-	GenBank	-	South Africa	Soutpansberg	-23.0317	29.7258	-	GenBank	Chevret et al. 2014
MOTU 27 - SEs	minutoides - clade SE	DM7527	NO	HG934898	-	GenBank	-	South Africa	St. Lucia Park-Charters Creek	-28.9167	32.4	-	GenBank	Chevret et al. 2014
MOTU 27 - SEs	minutoides - clade SE	DM904	NO	HG934890	-	GenBank	-	South Africa	Umhlanga, 60 Hilken Drive	-29.7333	31.0833	-	GenBank	Chevret et al. 2014
MOTU 27 - SEs	minutoides - clade SE	GD3	NO	KF484825	-	GenBank	-	South Africa	uMkhuze, Kwazulu-Natal	-27.6531	32.2447	-	GenBank	Lamb et al. 2013
MOTU 27 - SEs	minutoides - clade SE	AR40	NO	KF484824	-	GenBank	-	South Africa	uMkhuze, Kwazulu-Natal	-27.6531	32.2447	-	GenBank	Lamb et al. 2013
MOTU 27 - SEs	minutoides - clade SE	AR169	NO	KF484824	-	GenBank	-	South Africa	uMkhuze, Kwazulu-Natal	-27.6531	32.2447	ex neavei	GenBank	Lamb et al. 2013
MOTU 27 - SEs	minutoides - clade SE	TM44647	YES	KJ935864	-	New	h80	South Africa	Verulam	-29.5833	31.0167	-	Transvaal Museum	TM44647
MOTU 27 - SEs	minutoides - clade SE	DM1479	NO	HG934892	-	GenBank	-	South Africa	Vryheid NR, Vryheid	-27.75	30.7833	-	GenBank	Chevret et al. 2014
MOTU 27 - SEs	minutoides - clade SE	SW15	NO	KF484850	-	GenBank	-	Swaziland	Mahlanya	-26.4997	31.2836	-	GenBank	Lamb et al. 2013
MOTU 27 - SEs	minutoides - clade SE	DM4695	NO	HG934897	-	GenBank	-	Zimbabwe	15km SE Juliasdale	-18.465	32.753	-	GenBank	Chevret et al. 2014
MOTU 27 - TZw	minutoides - clade TZw	7460	YES	KJ935865	-	New	h66	Tanzania	Gerodom	-4.46667	35.3833	-	-	RMCA 96.037-M-2497
MOTU 27 - TZw	minutoides - clade TZw	TA452	NO	-	-	New	h30	Tanzania	Chala, Ufipa Plateau	-7.5888	31.2772	riverine	Bryja J., Šumbera R., Mazoch V.
MOTU 27 - TZw	minutoides - clade TZw	TA453	NO	-	-	New	h30	Tanzania	Chala, Ufipa Plateau	-7.5888	31.2772	riverine	Bryja J., Šumbera R., Mazoch V.
MOTU 27 - TZw	minutoides - clade TZw	13225	YES	KJ935866	-	New	h65	Tanzania	Chingombe	-7.75	31.5667	-	-	RMCA 96.037-M-3936
MOTU 27 - TZw	minutoides - clade TZw	TA266	NO	-	-	New	h29	Tanzania	Kibondo	-3.5856	30.705	garden	Bryja J., Šumbera R., Mazoch V.
MOTU 27 - TZw	minutoides - clade TZw	TA171	YES	KJ935867	KJ935903	New	h30	Tanzania	Kyelele, Rumanyika Game Reserve border	-1.2783	30.8064	-	Bryja J., Šumbera R., Mazoch V.
MOTU 27 - TZw	minutoides - clade TZw	TA536	NO	-	-	New	h30	Tanzania	Mbeya	-9.0352	33.5711	forest office garden	Bryja J., Šumbera R., Mazoch V.
MOTU 27 - TZw	minutoides - clade TZw	TA537	NO	-	-	New	h30	Tanzania	Mbeya	-9.0352	33.5711	forest office garden	Bryja J., Šumbera R., Mazoch V.
MOTU 27 - W	minutoides - clade W	117, 119, 121	NO	-	-	New	-	Ghana	Ankaakur	6.176	-1.79267	-	Fichet-Calvet E.	Kronmann et al. 2013
MOTU 27 - W	minutoides - clade W	30, 32, 33	NO	-	-	New	-	Ghana	Ehiawenwu	6.4495	-0.851833	-	Fichet-Calvet E.	Kronmann et al. 2013
MOTU 27 - W	minutoides - clade W	26, 49, 54	NO	-	-	New	-	Ghana	Mangoase	7.9685	-1.66317	-	Fichet-Calvet E.	Kronmann et al. 2013
MOTU 27 - W	minutoides - clade W	17	NO	-	-	New	-	Ghana	Monkwo	7.67417	-0.633	-	Fichet-Calvet E.	Kronmann et al. 2013
MOTU 27 - W	minutoides - clade W	05 04 914	NO	-	-	New	-	Guinea	Bantou	10.0589	-10.5831	-	Fichet-Calvet E.	Fichet-Calvet et al. 2009
MOTU 27 - W	minutoides - clade W	05 04 921	NO	-	-	New	-	Guinea	Bantou	10.0589	-10.5831	-	Fichet-Calvet E.	Fichet-Calvet et al. 2009
MOTU 27 - W	minutoides - clade W	AJ875077	YES	AJ875077	-	GenBank	h25	Guinea	Bantou	10.0589	-10.5831	-	GenBank	Veyrunes et al. 2005
MOTU 27 - W	minutoides - clade W	BH18	NO	EU603960	-	GenBank	h59	Guinea	Bhoita	8.0869	-8.9	-	GenBank	Kan Kouassi et al. 2008
MOTU 27 - W	minutoides - clade W	FR1	NO	EU603964	-	GenBank	h61	Guinea	Franfina	9.6344	-8.9436	-	GenBank	Kan Kouassi et al. 2008
MOTU 27 - W	minutoides - clade W	241	NO	AJ875077	-	GenBank	-	Guinea	Gagal	11.0881	-12.2975	-	GenBank	Kan Kouassi et al. 2008
MOTU 27 - W	minutoides - clade W	?	NO	-	-	New	-	Guinea	Gania	10.0661	-12.5408	-	Fichet-Calvet E.	Fichet-Calvet et al. 2009
MOTU 27 - W	minutoides - clade W	05 03 179	NO	-	-	New	-	Guinea	Gbetaya	9.84083	-11.04	-	Fichet-Calvet E.	Fichet-Calvet et al. 2009
MOTU 27 - W	minutoides - clade W	AJ875076	YES	AJ875076	AJ875086	GenBank	h24	Guinea	Gbetaya	9.8408	-11.04	-	GenBank	Veyrunes et al. 2005
MOTU 27 - W	minutoides - clade W	KDF30	NO	EU603936	-	GenBank	h50	Guinea	Kandiafara	11.3	-14.7	-	GenBank	Kan Kouassi et al. 2008
MOTU 27 - W	minutoides - clade W	KDF32	NO	EU603937	-	GenBank	h51	Guinea	Kandiafara	11.3	-14.7	-	GenBank	Kan Kouassi et al. 2008
MOTU 27 - W	minutoides - clade W	KD30	NO	EU603961	-	GenBank	h60	Guinea	Kodoko	10.5206	-8.9828	-	GenBank	Kan Kouassi et al. 2008
MOTU 27 - W	minutoides - clade W	KD42	NO	EU603965	-	GenBank	h62	Guinea	Kodoko	10.5206	-8.9828	-	GenBank	Kan Kouassi et al. 2008
MOTU 27 - W	minutoides - clade W	?	NO	-	-	New	-	Guinea	Tanganya	9.99981	-10.9715	-	Fichet-Calvet E.	Fichet-Calvet et al. 2009
MOTU 27 - W	minutoides - clade W	P0486	YES	KJ935868	-	New	h63	Guinea	Ziama Forest	8.35	-9.25	-	-	MNHN-ZM 2014-77
MOTU 27 - W	minutoides - clade W	P0664	NO	-	-	New	h63	Guinea	Ziama Forest	8.35	-9.25	-	-	MNHN-ZM 2014-78
MOTU 27 - W	minutoides - clade W	IZEA2418	YES	KJ935869	-	New	h64	Ivory Coast	Adiopodoumé	5.4	-4.3	-	-	Museum de Geneve
MOTU 27 - W	minutoides - clade W	IZEA2419	NO	-	-	New	h64	Ivory Coast	Adiopodoumé	5.4	-4.3	-	-	Museum de Geneve
MOTU 27 - W	minutoides - clade W	IZEA2485	NO	-	-	New	h64	Ivory Coast	Adiopodoumé	5.4	-4.3	-	-	Museum de Geneve
MOTU 27 - W	minutoides - clade W	CIV747	NO	EU603940	-	GenBank	h52	Ivory Coast	Ahouakro	6.2	-4.7	-	GenBank	Kan Kouassi et al. 2008
MOTU 27 - W	minutoides - clade W	CIV473	NO	EU603931	-	GenBank	h48	Ivory Coast	Bakro	5.4911	-3.2438	-	GenBank	Kan Kouassi et al. 2008
MOTU 27 - W	minutoides - clade W	CIV477	NO	EU603948	-	GenBank	h37	Ivory Coast	Bakro	5.4911	-3.2438	-	GenBank	Kan Kouassi et al. 2008
MOTU 27 - W	minutoides - clade W	CIV487	NO	EU603949	-	GenBank	h37	Ivory Coast	Bakro	5.4911	-3.2438	-	GenBank	Kan Kouassi et al. 2008
MOTU 27 - W	minutoides - clade W	CIV525	NO	EU603951	-	GenBank	h54	Ivory Coast	Bakro	5.4911	-3.2438	-	GenBank	Kan Kouassi et al. 2008
MOTU 27 - W	minutoides - clade W	CIV526	NO	EU603952	-	GenBank	h54	Ivory Coast	Bakro	5.4911	-3.2438	-	GenBank	Kan Kouassi et al. 2008
MOTU 27 - W	minutoides - clade W	CIV94	NO	EU603950	-	GenBank	h54	Ivory Coast	Blodi	6.7937	-7.2963	-	GenBank	Kan Kouassi et al. 2008
MOTU 27 - W	minutoides - clade W	CIV1209	NO	EU603953	-	GenBank	h54	Ivory Coast	Blodi	6.7937	-7.2963	-	GenBank	Kan Kouassi et al. 2008
MOTU 27 - W	minutoides - clade W	CIV1224	NO	EU603954	-	GenBank	h54	Ivory Coast	Blodi	6.7937	-7.2963	-	GenBank	Kan Kouassi et al. 2008
MOTU 27 - W	minutoides - clade W	CIV1215	NO	EU603955	-	GenBank	h55	Ivory Coast	Blodi	6.7937	-7.2963	-	GenBank	Kan Kouassi et al. 2008
MOTU 27 - W	minutoides - clade W	CIV96	NO	EU603956	-	GenBank	h56	Ivory Coast	Blodi	6.7937	-7.2963	-	GenBank	Kan Kouassi et al. 2008
MOTU 27 - W	minutoides - clade W	CIV495	NO	EU603957	-	GenBank	h42	Ivory Coast	Blodi	6.7937	-7.2963	-	GenBank	Kan Kouassi et al. 2008
MOTU 27 - W	minutoides - clade W	CIV1216	NO	EU603958	-	GenBank	h57	Ivory Coast	Blodi	6.7937	-7.2963	-	GenBank	Kan Kouassi et al. 2008
MOTU 27 - W	minutoides - clade W	CIV100	NO	EU603999	-	GenBank	h38	Ivory Coast	Blodi	6.7937	-7.2963	-	GenBank	Kan Kouassi et al. 2008
MOTU 27 - W	minutoides - clade W	CIV524	NO	EU604001	-	GenBank	-	Ivory Coast	Blodi	6.7937	-7.2963	-	GenBank	Kan Kouassi et al. 2008
MOTU 27 - W	minutoides - clade W	CIV1226	NO	EU604005	-	GenBank	h42	Ivory Coast	Blodi	6.7937	-7.2963	-	GenBank	Kan Kouassi et al. 2008
MOTU 27 - W	minutoides - clade W	CIV187	NO	EU603925	-	GenBank	h43	Ivory Coast	Gbagroubett	5.72694	-5.78318	-	GenBank	Kan Kouassi et al. 2008
MOTU 27 - W	minutoides - clade W	CIV603	NO	EU603926	-	GenBank	h44	Ivory Coast	Gbagroubett	5.72694	-5.78318	-	GenBank	Kan Kouassi et al. 2008
MOTU 27 - W	minutoides - clade W	CIV604	NO	EU603927	-	GenBank	h45	Ivory Coast	Gbagroubett	5.72694	-5.78318	-	GenBank	Kan Kouassi et al. 2008
MOTU 27 - W	minutoides - clade W	CIV605	NO	EU603928	-	GenBank	h46	Ivory Coast	Gbagroubett	5.72694	-5.78318	-	GenBank	Kan Kouassi et al. 2008
MOTU 27 - W	minutoides - clade W	CIV171	NO	EU603929	-	GenBank	h40	Ivory Coast	Gbagroubett	5.72694	-5.78318	-	GenBank	Kan Kouassi et al. 2008
MOTU 27 - W	minutoides - clade W	CIV673	NO	EU603930	-	GenBank	h47	Ivory Coast	Gbagroubett	5.72694	-5.78318	-	GenBank	Kan Kouassi et al. 2008
MOTU 27 - W	minutoides - clade W	CIV631	NO	EU603932	-	GenBank	h41	Ivory Coast	Gbagroubett	5.72694	-5.78318	-	GenBank	Kan Kouassi et al. 2008
MOTU 27 - W	minutoides - clade W	CIV173	NO	EU603933	-	GenBank	h49	Ivory Coast	Gbagroubett	5.72694	-5.78318	-	GenBank	Kan Kouassi et al. 2008
MOTU 27 - W	minutoides - clade W	CIV172	NO	EU603934	-	GenBank	h40	Ivory Coast	Gbagroubett	5.72694	-5.78318	-	GenBank	Kan Kouassi et al. 2008
MOTU 27 - W	minutoides - clade W	CIV190	NO	EU603935	-	GenBank	h40	Ivory Coast	Gbagroubett	5.72694	-5.78318	-	GenBank	Kan Kouassi et al. 2008
MOTU 27 - W	minutoides - clade W	CIV1309	NO	EU603963	-	GenBank	h61	Ivory Coast	Gbagroubett	5.72694	-5.78318	-	GenBank	Kan Kouassi et al. 2008
MOTU 27 - W	minutoides - clade W	CIV628	NO	EU604002	-	GenBank	h39	Ivory Coast	Gbagroubett	5.72694	-5.78318	-	GenBank	Kan Kouassi et al. 2008
MOTU 27 - W	minutoides - clade W	CIV602	NO	EU604003	-	GenBank	h40	Ivory Coast	Gbagroubett	5.72694	-5.78318	-	GenBank	Kan Kouassi et al. 2008
MOTU 27 - W	minutoides - clade W	CIV379	NO	EU603996	-	GenBank	h37	Ivory Coast	Kotokossou	7.0719	-3.1267	-	GenBank	Kan Kouassi et al. 2008
MOTU 27 - W	minutoides - clade W	CIV698	NO	EU603939	-	GenBank	h52	Ivory Coast	Lamto	6.3333	-4.8833	-	GenBank	Kan Kouassi et al. 2008
MOTU 27 - W	minutoides - clade W	CIV693	NO	EU603945	-	GenBank	h52	Ivory Coast	Lamto	6.3333	-4.8833	-	GenBank	Kan Kouassi et al. 2008
MOTU 27 - W	minutoides - clade W	CIV1253	NO	EU603941	-	GenBank	h52	Ivory Coast	Ménékré	6.3	-6.1	-	GenBank	Kan Kouassi et al. 2008
MOTU 27 - W	minutoides - clade W	CIV132	NO	EU603962	-	GenBank	h61	Ivory Coast	Ménékré	6.3	-6.1	-	GenBank	Kan Kouassi et al. 2008
MOTU 27 - W	minutoides - clade W	CIV840	NO	EU604004	-	GenBank	h41	Ivory Coast	Ménékré	6.3	-6.1	-	GenBank	Kan Kouassi et al. 2008
MOTU 27 - W	minutoides - clade W	AKB221	NO	-	-	New	-	Ivory Coast	N´Guiémé	5.13333	-3	-	Akpatou B.	Centre Suisse de recherche, Abidjan, Côte d'Ivoire
MOTU 27 - W	minutoides - clade W	R24684	YES	EU603959	-	GenBank	h58	Ivory Coast	Tai	5.83333	-7.41667	-	GenBank	Kan Kouassi et al. 2008, MNHN-ZM 2014-79
MOTU 27 - W	minutoides - clade W	CIV455	NO	EU603938	-	GenBank	h52	Ivory Coast	Touzoukro	6.7336	-3.4374	-	GenBank	Kan Kouassi et al. 2008
MOTU 27 - W	minutoides - clade W	CIV421	NO	EU603942	-	GenBank	h52	Ivory Coast	Touzoukro	6.7336	-3.4374	-	GenBank	Kan Kouassi et al. 2008
MOTU 27 - W	minutoides - clade W	CIV435	NO	EU603943	-	GenBank	h52	Ivory Coast	Touzoukro	6.7336	-3.4374	-	GenBank	Kan Kouassi et al. 2008
MOTU 27 - W	minutoides - clade W	CIV436	NO	EU603944	-	GenBank	h52	Ivory Coast	Touzoukro	6.7336	-3.4374	-	GenBank	Kan Kouassi et al. 2008
MOTU 27 - W	minutoides - clade W	CIV439	NO	EU603946	-	GenBank	h53	Ivory Coast	Touzoukro	6.7336	-3.4374	-	GenBank	Kan Kouassi et al. 2008
MOTU 27 - W	minutoides - clade W	CIV440	NO	EU603947	-	GenBank	h53	Ivory Coast	Touzoukro	6.7336	-3.4374	-	GenBank	Kan Kouassi et al. 2008
MOTU 27 - W	minutoides - clade W	CIV420	NO	EU604000	-	GenBank	-	Ivory Coast	Touzoukro	6.7336	-3.4374	-	GenBank	Kan Kouassi et al. 2008
MOTU 27 - ZA	minutoides - clade ZA	TK164967	YES	KF184314	-	GenBank	h7	Botswana	Gcwihaba Caves, 18.8 km N, 114.2 km W Tsao (Tsau)	-20.0165	21.2648	-	McDonough M.	McDonough et al. 2013
MOTU 27 - ZA	minutoides - clade ZA	NMM210	NO	KF484831	-	GenBank	-	Botswana	Koanaka Hills	-20.1586	21.1934	-	GenBank	Lamb et al. 2013
MOTU 27 - ZA	minutoides - clade ZA	NMM293	NO	KF484832	-	GenBank	-	Botswana	Koanaka Hills	-20.1586	21.1934	-	GenBank	Lamb et al. 2013
MOTU 27 - ZA	minutoides - clade ZA	AWF613	NO	KF484833	-	GenBank	-	Botswana	Koanaka Hills	-20.1586	21.1934	-	GenBank	Lamb et al. 2013
MOTU 27 - ZA	minutoides - clade ZA	TK164752	NO	KF184312	-	GenBank	h7	Botswana	Koanaka Hills (Ncqumtsa Hills), 150 km W Tsao (Tsau), main camp	-20.16	21.1937	-	McDonough M.	McDonough et al. 2013
MOTU 27 - ZA	minutoides - clade ZA	TK164768	NO	KF184313	-	GenBank	h7	Botswana	Koanaka Hills (Ncqumtsa Hills), 150 km W Tsao (Tsau), main camp	-20.1437	21.1953	-	McDonough M.	McDonough et al. 2013
MOTU 27 - ZA	minutoides - clade ZA	KIK14	YES	KJ935870	-	New	h5	DRC	Mbwambala	-5.05785	18.9092	-	"Kikwit expedition"	RMCA 97.021-M-0192
MOTU 27 - ZA	minutoides - clade ZA	NA183	NO	KF484834	-	GenBank	-	Namibia	Diyogha village, Kavango	-18.0833	21.4667	1036	GenBank	Lamb et al. 2013
MOTU 27 - ZA	minutoides - clade ZA	TM24202	NO	HG934960	-	GenBank	-	South Africa	5km N Bandolierskop, Blijschap Nature Reserve	-23.25	29.7667	-	GenBank	Chevret et al. 2014
MOTU 27 - ZA	minutoides - clade ZA	TM12690	NO	HG934950	-	GenBank	-	Zambia	Balovale Boma	-13.6333	23.1333	-	GenBank	Chevret et al. 2014
MOTU 27 - ZA	minutoides - clade ZA	RS1173	YES	KJ935871	KJ935904	New	h6	Zambia	Chibolo (school)	-14.5479	29.181	1119	Mazoch V., Zima J.
MOTU 27 - ZA	minutoides - clade ZA	RS0743	NO	-	-	New	h1	Zambia	Chimfunshi (gate)	-12.3577	27.5536	1264	Šumbera R., Patzenhauerová H., Lövy M., Šklíba J.
MOTU 27 - ZA	minutoides - clade ZA	VM121	YES	KJ935872	KJ935905	New	h4	Zambia	Kaoma, Farmers Randezvous	-14.8224	24.8472	-	Mazoch V., Patzenhauerová H.
MOTU 27 - ZA	minutoides - clade ZA	JS052	YES	KJ935873	-	New	h3	Zambia	Lusaka East Forest Reserve, Sereneti Farm	-15.4574	28.4243	-	Šklíba J., Patzenhauerová H.
MOTU 27 - ZA	minutoides - clade ZA	RS1590	NO	-	-	New	-	Zambia	Mumbuluma Falls	-10.9292	28.7365	1185	Mazoch V., Zima J.
MOTU 27 - ZA	minutoides - clade ZA	RS1591	NO	-	-	New	-	Zambia	Mumbuluma Falls	-10.9292	28.7365	1185	Mazoch V., Zima J.
MOTU 27 - ZA	minutoides - clade ZA	RS0728	NO	-	-	New	-	Zambia	Ndola Hill Forest Reserve	-12.9719	28.5955	1288	Šumbera R., Patzenhauerová H., Lövy M., Šklíba J.
MOTU 27 - ZA	minutoides - clade ZA	RS0835	NO	-	-	New	h5	Zambia	Ndola Hill Forest Reserve	-12.9719	28.5955	1288	Šumbera R., Patzenhauerová H., Lövy M., Šklíba J.
MOTU 27 - ZA	minutoides - clade ZA	RS0847	NO	-	-	New	h2	Zambia	Ndola Hill Forest Reserve	-12.9719	28.5955	1288	Šumbera R., Patzenhauerová H., Lövy M., Šklíba J.
MOTU 27 - ZA	minutoides - clade ZA	RS0851	NO	-	-	New	-	Zambia	Ndola Hill Forest Reserve	-12.9719	28.5955	1288	Šumbera R., Patzenhauerová H., Lövy M., Šklíba J.
MOTU 27 - ZA	minutoides - clade ZA	RS1523	NO	-	-	New	-	Zambia	Ntumbachushi Falls	-9.85313	28.9443	1142	Mazoch V., Zima J.
MOTU 27 - ZA	minutoides - clade ZA	RS1524	NO	-	-	New	-	Zambia	Ntumbachushi Falls	-9.85313	28.9443	1142	Mazoch V., Zima J.
