# Supplementary material for: Pan-African phylogeny of Mus (subgenus Nannomys) reveals one of the most successful mammal radiations in Africa
Source: BMC Evol Biol. 2014 Dec 14;14:256. doi: 10.1186/s12862-014-0256-2 (PMC4280006; doi:10.1186/s12862-014-0256-2)
Supplement: Additional file 6: — Alignment of 179 ingroup and 7 outgroup concatenated sequences of CYTB and IRBP. [file 12862_2014_256_MOESM6_ESM.txt]

>AJ233953_Acomys_cahirinus
ATGAAAATTATACGAAAAACACACCCACTCCTAAAAATCATTAATCACGCATTCGTCGAC
CTCCCTGCACCCTCTAACATCTCATCATGATGAAACTTCGGCTCCCTATTAGGAGTATGC
CTAGTAATCCAAATCCTCACAGGACTATTTCTAGCAATACACTACACCTCCGACACTATA
ACAGCATTCTCATCCGTAACCCACATCTGCCGAGACGTAAACTACGGCTGATTAATTCGA
TACCTCCATGCAAATGGGGCTTCCATATTCTTCGTGTGCTTATTCATACACGTAGGACGA
GGCATTTACTATGGATCTTACACCTTCACAGAGACATGAAACCTTGGTATCATTCTACTG
TTTGCCGTAATAGCAACTGCATTTATAGGATATGTCCTTCCATGGGGACAAATATCCTTC
TGAGGGGCCACAGTCATTACAAACCTACTCTCAGCTATCCCCTACATCGGCACTGACCTG
GTAGAGTGAATCTGAGGCGGGTTTTCAGTAGACAAAGCCACCCTTACACGCTTCTTCGCA
TTACACTTTATTCTCCCCTTTATTATTGCAGCCCTAGCCATAGTACACCTACTCTTTCTA
CACGAAACAGGCTCTAATAACCCCACAGGAGTAAACTCCGATGCAGACAAAATCCCCTTC
CACCCCTACTACACAATCAAAGACCTTTTAGGTGTATTCCTCATACTATTAGTCCTCCTC
CTACTAGTACTATTCTCCCCAGACCTACTAGGAGACCCCGACAACTACACACCAGCTAAC
CCCCTGAACACCCCTCCTCACATTAAACCAGAATGATACTTCCTATTCGCATATGCTATT
CTACGCTCCATCCCCAACAAACTCGGAGGTGTACTAGCTCTAGTAATATCTATCCTAATC
CTAATTTTCATACCCCTCACCCACACCTCAAAACAACGAAGCTTAATATTCCGCCCAATC
AGTCAGGCTATATTCTGAATCCTAACAGCTAACCTACTCATCCTAACCTGAATCGGAGGA
CAACCCGTAGAACACCCCTTTATCATTATCGGCCAACTAGCTTCAATCAGCTACTTCTCC
ATTATTTTAATCCTAATACCAATCTCAGGACTAATTGAAAACAAAATACTAAAATTAAAC
CCCTGAGAATCTGATGGGAATGCAAGCAACCATTGAGCAGGCTATGAAGAGTCGTGAGAT
TCTGGGCATCTCAGACCCTCAGACGCTGGCCCAGGTGCTGACAGCTGGAGTGCAGAGTTC
CTTGAACGACCCACGGCTCCTCATCTCCTATGAGCCCAGTACCCTGGAGGCTCYCCAGCA
AGTACCAGAGCTCACCAACCTCACCCGAGAAGACCTGCTGGCCCGGATACAGAGAAATAT
CCACCACGAGGTTCTGGAGGGCAACGTGGGTTACCTACGAGTGGATGACCTCCCAGGCCA
AGAGGTGCTGAGTGAGCTGGGGGAGTTCTTGGTGACCCACGTGTGGAGGCAGCTCATGAG
TACCTCCTCCTTGGTGCTAGATCTCCGGCACTGCGCAGGTGGTCATGTCTCTGGGATCCC
TTATGTCGTCTCCTACTTGCACCCCGGGAACACTGTCATGCACGTAGATACTATCTACGA
TCGCCCCTCCAATACCACCACAGAGATCTGGACCTTGCCCAGGGTCCTGGGGGAGAGATA
CAGTGCTGACAAGGATGTGGTAGTCCTCACCAGTGGACGTACTGGGGGAGTGGCTGAGGA
TATCGCCTACATCCTCAAGCAGATGCGCAGGGCCATCGTGGTGGGCGAGAGGACAGAGGG
CGGTGCCCTGGACCTCCAGAAGCTGAGAATAGGCAAGTCTAACTTCTTCCTCACAGTGCC
CGTGTCCAGGTCCCTGGGACCCCTGGGTGGAGGTGGCCAGACATGGGAAGGCAGTGGAGT
GCTGCCCTGCGTGGGGACACCTGCAGAGCAGGCCCTGGAAAAGGCCCTGGCCATCCTCAC
CCTGCGCCGTGCCCTGCCGGGGGTTGTCCTCAGGCTGCAGGAAGCCCTGCAGGACTATTA
CACACTGGTGGACCGAGTGCCAGGCCTACTACACCACCTGGCTAGCATGGACTACTCAGC
TGTGGTCTCTGAAGAGGACCTAGTGACAAAGCTTAACGCTGGCTTGCAGGCTGTGTCGGA
GGACCCCAGGCTCCTGGTAAGAGCCACTGGACCCAGAGAAACTTCCTGTAGGCCTGAGAC
TGGGTCTAATGAGCCTCCAGCAGCCGTGTCTGAGGTGCCCGAGGAGGAAGCTGCCCGGAG
GTCCCTGGTGGACTCTGTGTTTCAGGTGTCCGTACTGCCAGGCAACGTGGGCTACCTGCG
CTTTGACAGATTTGCAGACGCCCCTGTGCTGAGGGCGCTGGGCCCTTACGTGTTGCACCA
GGTGTGGGAGC-----
>V01556_Rattus_norvegicus
ATGACAAACATCCGAAAATCTCACCCCCTATTCAAAATCATCAACCACTCCTTTATCGAC
CTCCCCGCCCCATCTAACATCTCATCATGATGAAACTTCGGTTCTCTACTAGGAGTATGC
CTCATAGTACAAATCCTCACAGGCTTATTCCTAGCAATACACTACACGTCTGATACCATA
ACAGCATTCTCATCAGTCACCCACATCTGCCGAGACGTAAACTACGGCTGACTAATCCGA
TACCTACACGCCAACGGCGCCTCAATATTTTTCATCTGCCTATTCCTCCATGTGGGACGA
GGACTATACTATGGATCCTACACTTTCCTAGAAACCTGAAACATTGGGATCATCCTACTA
TTTGCAGTCATAGCAACTGCATTCATGGGCTATGTACTCCCATGAGGACAAATATCATTC
TGAGGAGCTACAGTAATTACAAACCTATTATCAGCTATCCCTTACATTGGGACTACCCTA
GTCGAATGACTCTGAGGAGGCTTCTCAGTAGACAAAGCAACCCTAACACGCTTCTTCGCA
TTCCACTTCATCCTCCCATTCATTATCGCCGCCCTTGCAATTGTACATCTTCTTTTCCTC
CACGAAACAGGATCAAATAACCCCACAGGATTAAACTCCGACGCAGACAAAATCCCATTC
CATCCATATTATACAATTAAAGACCTCCTAGGTGTATTTATATTACTATTATTCCTAATA
ACCCTAGTACTATTCTTCCCAGACCTACTAGGAGACCCAGACAATTATACACCCGCTAAC
CCCCTCAACACCCCACCCCACATCAAACCAGAATGATATTTTCTCTTTGCCTACGCTATT
TTACGTTCCATTCCCAACAAACTAGGAGGGGTCGTAGCCCTAATCTTATCAATCCTAATC
TTAGCCTTCCTACCATTCCTGCATACCTCAAAACAACGCAGCTTAACATTCCGCCCAATC
ACCCAAATCCTTTACTGAATCCTAGTAGCCAACCTCCTAGTCTTAACATGAATCGGAGGC
CAACCAGTAGAACACCCATTTATCATTATTGGTCAACTAGCCTCCATCAGCTATTTTTCA
ATTATCCTCATTCTCATACCAATCTCTGGAATTGTTGAAGACAAAATGTTAAAATGAAAT
----GAGAACCTGATGGGAATGCAAGCGGCGATTGAGCAGGCTATGAAGAGTCATGAGAT
TCTGGGCATCTCGGACCCTCAGACGCTGGCCCATGTGCTGACAGTTGGAGTCCAGAGCTC
TTTGAATGACCCACGTCTCTTCATCTCCTATGAGCCCAGTACCCTCGAGGCCCCCCAGCA
AGCACCAGCACTCACCGACCTCACCCGAGAAGAGCTGCTGGCCCAGATACAGAGGAACAT
CCGCCATGAGGTTCTTGAGGATAACGTGGGCTACCTACGAGTGGATGATCTCCCTGGACA
GGAGGTACTGAGTGAGCTGGGGGAGTTCCTAGTGAGCCATGTGTGGAAGCAGCTCACGGG
CACCTCCTCCTTGGTGCTAGATCTCCGTCACTGTGCTGGTGGTCATGTCTCTGGGATCCC
TTATGTCATCTCCTACTTGCACCCTGGGAACACAGTCTTGCACGTGGATACCATCTACGA
TCGGCCCTCCAACACCACCACAGAGATCTGGACCTTGCCTAAGGTCCTGGGGGAGAGATA
CAGTGCAGACAAGGATGTGGTGGTCCTCACCAGTGGACACACTGGGGGAGTAGCCGAGGA
CATCGCTTACATCCTCAAGCAGATGCGCAGGGCCATCGTGGTGGGTGAGCGGACGGAGGG
TGGCGCCCTGGACCTCCAGAAGCTGAGAATAGGTCAGTCTGACTTCTTCCTTACAGTGCC
TGTGTCCAGGTCCCTGGGGCCCCTAGGTGGAGGCGGCCAAACATGGGAAGGCAGCGGGGT
GCTGCCCTGTGTGGGGATACCTGCAGAGCAAGCCCTAGAAAAGGCCCTGGCCATCCTCAC
CCTGCGACGTGCCCTGCCAGGCGTTGTCCTCCGACTCCAGGAAGCCCTACAGGACTATTA
CACATTAGTGGACCGAGTGCCGGGCCTGCTGCACCACCTGGCCAGCATGGACTACTCGGC
CGTGGTCTCCGAAGAGGACCTGGTGACAAAGCTCAATGCTGGTTTGCAGGCTGTGTCGGA
GGATCCCAGGCTCCTGGTGAGAGCCACCGGACCCAGAGAAACCCCCTCAAGACCTGAGAC
TGGCCCTAACGAGCCACCAGCAGTCACCCCTGAGGTGCCTAAGGAAGAAGATGCCCGGAG
GGCCCTAGTGGATTCCGTGTTTCAGGTGTCCGTGCTGCCGGGCAATGTGGGCTACCTGCG
CTTTGACAGATTTGCAGATGCCTCTGTGCTGAAGACACTGGGCCCTTATGTGCTGCGGCA
GGTGTGGGAGCCC---
>AB032853_Apodemus_flavicollis
ATGACAAACATTCGAAAAACACACCCCCTACTAAAAATTATTAATCACTCTTTCATCGAC
TTACCAGCCCCATCCAATATCTCATCATGATGAAACTTTGGCTCCCTCTTAGGAATCTGC
CTAATAATCCAAATCCTTACAGGTCTATTTCTAGCAATACACTATACATCAGACACAATA
ACAGCATTCTCTTCAGTAACTCATATCTGCCGAGACGTAAATTATGGATGATTAATTCGA
TATTTACACGCAAACGGAGCCTCAATATTCTTCATTTGCTTATTTCTACACGTAGGACGA
GGAATATATTACGGATCATACACCTTCATAGAAACATGAAACATCGGTGTAATTCTCCTA
TTCGCAGTAATAGCCACAGCATTCATAGGTTATGTCCTTCCATGAGGACAAATATCCTTC
TGAGGGGCAACAGTAATTACAAATCTATTATCAGCAATTCCATACATCGGAACTACCCTA
GTAGAGTGAATCTGAGGAGGATTCTCAGTAGATAAAGCTACACTAACACGTTTCTTCGCC
TTCCACTTTATCTTACCATTCATCATTGCCGCCCTAGTAATCGTTCATCTCCTATTTCTC
CATGAAACTGGGTCAAATAACCCCACAGGCCTTAACTCAGACGCCGACAAAATTCCATTT
CACCCGTACTATACAATTAAAGACATTCTAGGAGTACTCATAATAGCGTCATTCCTAATA
ACCTTAGTTCTCTTCTTCCCAGACCTTCTAGGTGACCCGGACAACTATATACCTGCCAAC
CCACTAAATACCCCACCACACATTAAACCAGAATGGTACTTCCTATTTGCATACGCAATT
CTACGATCCATCCCTAACAAATTAGGTGGAGTCCTAGCCCTAATTTTATCTATCCTTATT
CTAGCCCTATTACCATTCCTCCACACCTCTAAACAACGCAGCCTAATATTCCGTCCAATC
ACTCAAACCCTATACTGAATCCTAGTTGCTAACCTTCTCGTCCTAACTTGAATTGGAGGT
CAACCAGTAGAACACCCATTTATCATCATTGGCCAACTAGCCTCAATCAGCTACTTCTCT
ATTATTCTAATCCTCATACCCATCTCAGGCATTATTGAAGATAAAATATTAAAATGAAAC
------------------------------------------------------------
----------------------------GCCCGCGTGCTGACGGCTGGAGTACAGAGCTC
CTTGAATGACCCACGTCTCTTCATCTCTTATGAGCCCAGTAGCCTCGAGACTCCCCAGCA
AGCGCCAGCGCTCACCAACCTCACCCGAGAAGAACTGCTGGCCCAGGTACAGAGGAACAT
TCACCATGAGGTGCTTGAGGGCAACGTGGGCTACCTACGGGTGGATGACCTCCCTGGCCA
GGAGGTACTGAGTGAGCTGGGGGAGTTCTTAGTGAGCCATGTGTGGAAGCAGCTCATGGG
CACCTCCTCCTTGGTGCTAGATCTCCGGCACTGCACTGGCGGCCACGTCTCTGGGATCCC
TTATGTTATCTCTTACTTGCACCCTGGGAACACTGTCATGCACGTGGATACCATCTACGA
TCGTCCCTCCAACACCACCACAGAGATCTGGACCTTGCCCAAGGTCCTAGGGGAGAGATA
CAGTGCTGACAAGGACGTGGTGGTCCTCACCAGTGGACACACTGGGGGAGTCGCTGAAGA
CATCACCTACATCCTCAAGCAGATGCGCAGGGCCATCGTGGTGGGTGAGCGGACGGAGGG
TGGAGCCCTGGACCTCCAGAAGCTGAGAATAGGCCAGTCCAACTTCTTCCTCACAGTGCC
TGTGTCCAGGTCCCTGGGACCCCTGGGTGGAGGCGGCCAGACGTGGGAAGGCAGTGGAGT
GCTGCCCTGTGTGAGGACACCTGCAGAGCAAGCCCTAGAGAAGGCCCTGGCCATCCTCAC
TCTGCGCCGGGCCCTGCCTGGGGTTGTCCTCCGACTTCAGGAAGCCCTCCAGGACTATTA
CACATTAGTGGACCGAGTACCGGGCCTGCTGCACCACCTGGCTAACATGGACTACTCAAC
CGTGGTCTCTGAAGAGGACCTGGTGACAAAACTCAACGCTGGCTTGCAGGCTGTGTCGGA
GGACCCCAGGCTCCTGGTGAGAGCCACTGGACCCAGAGAAGCCTCCTCAAGACCTGAGTC
TGGGCCTAATGAACCCCCAGCAGCCACCCCTGAGGTGCCCAAGGAAGAAGATGCACGAAG
GGCCCTTGTGGACTCTGTGTTTCAGGTGTCCGTGCTGCCAGGCAATGTGGGCTACCTGCG
CTTTGATAGATTTGCAGATGCTTCTGTGCTGAGGACCCTG--------------------
----------------
>AY057814_Mus_pahari
ATGACAAACATACGAAAAACACACCCACTATTTAAAATTATTAACCACTCTTTCATTGAC
TTACCTGCCCCATCTAACATCTCATCATGATGAAATTTCGGTTCCCTACTAGGAATCTGC
CTAATAGTACAAATTATTACAGGACTATTTCTAGCAATACATTATACATCTGATACAATA
ACAGCCTTTTCATCAGTCACACACATCTGTCGAGACGTGAACTATGGTTGATTAATTCGA
TATATACATGCAAATGGAGCATCTATATTCTTCATTTGCTTATTTCTACATGTTGGACGA
GGGATATATTACGGATCATATACATTTATAGAAACATGAAACATTGGAGTCCTCCTGCTA
TTTGCAGTTATAGCCACAGCATTTATAGGCTATGTTCTACCATGAGGACAAATATCATTT
TGAGGGGCAACAGTAATTACCAATCTCCTATCAGCAATTCCATACATTGGAACTACTCTA
GTTGAATGAATTTGAGGTGGATTCTCAGTAGATAAAGCTACATTGACACGATTTTTTGCT
TTTCACTTCATTTTACCATTCATTATCACAGCCTTAGTTATTGTTCATCTCCTCTTTCTC
CATGAAACAGGATCAAACAACCCTACAGGCCTAAATTCAGACGCAGATAAAATTCCATTT
CACCCATACTATACAATTAAAGACATTTTAGGAGCCCTCATTATATTCCTATTTCTTATA
ATCTTAGTACTTTTCTTCCCAGACATACTAGGAGACCCCGACAATTATATGCCAGCTAAT
CCACTTAACACTCCACCCCACATCAAACCAGAATGATATTTTTTATTTGCATATGCAATC
CTTCGATCTATCCCTAACAAACTAGGAGGAGTCCTAGCCCTAATCTTATCTATCCTTATT
TTAGCACTTCTACCTTTTCTTCATACCTCAAAACAACGAAGCCTAATATTTCGTCCTATC
ACTCAAACCCTATACTGACTTCTAGTAGCAAACCTTCTTGTCCTCACCTGAATTGGTGGT
CAACCAGTAGAACACCCATTTATTATCATCGGTCAACTAGCATCCATCTCCTACTTCTCT
ATTATCCTAATTCTTATACCAATCTCAGGAATTATTGAAGACAAAATACTAAAATTATAT
CCCTGAGAACCTGATGGGAATGCAAGCAGCCATTGAGCAGGCGATGAAGAGTCACGAGAT
TCTGGGCATCTCAGACCCTCAGACGCTGGCCCATGTGCTGACAGCCGGAGTCCAGAGTTC
CTTGAGTGACCCACGTCTCTTCATCTCTTACGAGCCCAGTATCCCTGAGGCTCCCCAACA
AGCGCCAGCGCTCACCAACCTCACCCGAGAAGAACTGCTGGCCCAGATACAGAGGAACAT
CCGCCATGAGGTTCTTGAGGGCAACGTGGGCTACCTACGTGTGGACGACCTCCCTGGCCA
GGAGGTACTGAGCGAGCTGGGGGAGTTCTTAGTGAGCCACGTGTGGAGGCAGCTCATGGG
CACCTCCTCCTTGGTGTTAGATCTCCGGCACTGCGCTGGTGGCCATGTCTCTGGGATCCC
TTATGTCATCTCTTACTTGCACCCTGGGAACACGGTCATGCACGTGGATACCGTCTACGA
TCGGCCCTCCAACACCACCACAGAGATCTGGACCTTGCCCGAGGTCCTCGGGGAGAGATA
CAGTGCTGACAAGGATGTGGTGGTCCTCACCAGCGGACACACTGGGGGAGTCGCAGAGGA
CATTGCCTACATCCTGAAGCAGATGCGCCGTGCCATCGTGGTGGGCGAGCGGACGGAGGG
TGGGGCCTTGGACCTCCAGAAGCTGAGAATAGGCCAGTCCAACTTCTTCCTCACAGTGCC
TGTATCCAGGTCCTTGGGACCTCTAGGTGGAGGTGGCCAGACATGGGAAGGCAGTGGCGT
GCTGCCCTGTGTGGGGACCCCTGCAGAGCAAGCCCTAGAAAAGGCCCTGGCCATCCTCAC
CCTGCGTCGTGCCCTGCCAGGGATTGTCGTCCGACTTCAGGAAGCCCTCCAGGACTATTA
CACATTAGTGGACCGAGTGCCGGGCCTGCTGCACCACCTGGCCAGCATGGACTACTCAGC
CGTGGTCTCTGAAGAGGACCTGGTGACAAAGCTCAATGCTGGCTTGCAGGCTGTGTCAGA
GGATCCCAGGCTCCTGGTGAGAGCCACTGGACCCAGAGACTCCTCCTCAAGACCTGAGTC
TGGGCCTAATGAGCCTCCAGCAGTCACCCCTGAGGTGCCTGAGGAAGAAGCTGCCCGGAG
GGCCTTGGTGGACTCTGTGTTTCAGGTGTCTGTGCTGCCGGGCAATGTGGGCTACCTGCG
CTTTGATAGATTTGCAGATGCCTCTGTGCTGGGGACGCTGGGCCCTTATGTGCTGCAGCA
GGTGTGGGAGCCTTTG
>AJ698880_Mus_platythrix
ATGACAAACATACGAAAGGCACATCCATTATTTAAAATTATTAATCACTCCTTCATCGAC
CTACCTGCCCCATCCAATATCTCATCATGATGGAACTTTGGCTCCCTCCTAGGCATTTGC
CTACTAGTTCAAATCATTACAGGCCTATTCCTAGCAATACATTACACATCAGACACAATA
ACAGCTTTCTCATCAGTAACTCACATTTGTCGAGACGTAAATTACGGCTGACTGATTCGA
TATATACATGCAAACGGAGCCTCCATATTCTTTATTTGCTTATTTCTTCACGTCGGACGA
GGAATATACTACGGATCTTATACATTCATAGAAACCTGAAACATCGGAGTCATCCTATTA
TTTGCAGTAATAGCTACTGCATTCATAGGCTACGTACTTCCATGAGGACAGATATCATTT
TGAGGGGCAACAGTAATTACAAATCTTTTATCAGCTATTCCATACATCGGAACAACACTA
GTTGAATGAATTTGAGGAGGATTCTCGGTAGACAAAGCCACTCTGACTCGATTCTTCGCC
TTCCACTTCATCCTACCATTCATCATTACAGCCCTAGTAATTGTCCATCTACTTTTCCTC
CATGAAACAGGATCAAACAACCCTACAGGCCTAAACTCAGACGCAGACAAAATCCCATTT
CATCCATACTATACAATTAAAGATATCTTAGGAGTACTAATTATATTACTAACACTTATA
ACTCTAGTACTATTCTTCCCAGACATACTAGGAGACCCCGATAACTATACACCAGCCAAT
CCACTCAATACCCCACCCCACATTAAACCCGAGTGATATTTCCTATTTGCATATGCCATT
TTACGTTCTATTCCTAACAAACTAGGAGGCGTTCTGGCCCTAATTTTATCAATTCTAATC
TTAGCCCTACTACCACTACTTCACACTTCTAAACAACGAAGCCTAACCTTTCGGCCAATC
ACCCAAATTCTTTACTGAATCCTTGTAGCTAACCTATTAGTTCTAACCTGAATTGGGGGT
CAACCAGTCGAACACCCATTCATTATTATCGGTCAATTAGCTTCAATTTCCTACTTCACC
ATTATCTTAGTCCTAATACCAATCTCAGGAATTATTGAAGACAAAATATTAAAACTATAC
CCCTGAGAACCTGATGGGAATGCAAGCAGCCATTGAGCAGGCGATGAAGAGTCACGAGAT
TCTGGGCATCTCAGATCCTCAGATGCTGGCCCAAGTGCTGACAGCTGGAGTCCAGAGTTC
CTTGAGTGACCCACGTCTCTTCATCTCTTACGAGCCCAGTACCCTCGAGGCTCCCCAGCA
AGCACCAGCAATCACCAACCTCACCCGAGAAGAACTGCTGGCCCAGATACAGAGGAACAT
CCGCCATGAGGTTCTTGAGGGCAACGTGGGCTACCTACGGGTGGACGACCTCCCTGGCCA
GGAGGTACTGAGCGAGCTGGGGGAGTTCTTAGTGAGCCACGTGTGGAGGCAGCTCATGGG
TACCTCCTCCTTGGTGCTAGATCTCCGGCACTGCGCTGGCGGCCATGTCTCTGGAATCCC
TTATGTCATCTCTTACTTGCACCCTGGGAACACGGTCATGCACGTGGATACTGTCTACGA
TCGGCCCTCCAACACCACCACAGAGATATGGACCTTGCCTGAGGTCCTGGGGGAGAGATA
CAGTGCTGACAAGGATGTTGTGGTCCTCACCAGCGGACACACTGGGGGAGTCGCGGAGGA
CATTGCTTACATCCTGAAGCAGATGCGCCGCGCCATCGTGGTGGGCGAGCGGACGGAGGG
TGGGGCCCTGGACCTCCAGAAGCTGAGAATAGGCCAGTCCAACTTCTTCCTCACAGTGCC
TGTGTCCAGGTCCCTGGGACCTCTAGGTGGAGGTGGCCAGACATGGGAAGGCAGTGGCGT
ACTGCCCTGTGTGGGGACCCCTGCAGAGCAAGCCCTAGAAAAGGCCCTGGCCATCCTCAC
CCTGCGTCGTGCCCTGCCAGGGGTTGTCCTCCGACTTCAGGAAGCCCTCCAGGACTATTA
CACATTAGTGGACCGAGTGCCGGGCCTGCTGCACCACCTGGCCAGCATGGACTACTCAGC
CGTGGTCTCTGAAGAGGACCTGGTGACAAAGCTCAATGCTGGCTTACAGGCTGTGTCGGA
GGATCCCAGGCTCCTGGTGAGAGCCACCGGACCCAGAGACTCCTCCTCAAGACCTGAGAC
TGGGCCTAATGAGCCCCCAGCAGACACCCCTGAGGTGCCCAAGGAAGAAGATGCCCGGAG
GGCCCTGGTGGACTCTGTGTTTCAGGTGTCTGTGCTGCCGGGCAATGTGGGCTACCTGCG
CTTTGACAGATTTGCAGATGCCTCTGTGCTGGAGACGCTGGGCCCTTACGTGCTGCAGCG
GGTGTGGGAGCCTTTG
>AB033698_Mus_caroli
ATGACAAACATCCGAAAAACACATCCACTATTCAAAATTATCAACCATTCATTTGTTGAC
TTACCCGCTCCATCTAATATTTCTTCATGATGAAACTTTGGCTCCCTGCTGGGAATCTGC
TTAATAGTCCAAATCATTACAGGCCTATTTTTAGCCATGCACTACACATCAGACACAATA
ACAGCTTTCTCATCAGTAACTCACATTTGCCGAGACGTAAATTACGGGTGACTAATTCGA
TATATACATGCAAACGGAGCCTCCATATTTTTTATCTGCTTATTTCTCCACGTAGGACGA
GGAATTTACTACGGATCCTATGCATTTATAGAAACATGAAATATTGGAGTCCTCCTTCTA
TTCGCAGTAATAGCTACAGCGTTCATAGGCTATGTTCTGCCATGAGGACAAATATCATTC
TGAGGTGCAACAGTAATTACAAATCTTTTATCAGCTATTCCATATATCGGTACAACCCTA
GTCGAATGGATCTGAGGTGGGTTCTCAGTAGACAAAGCTACACTAACCCGATTTTTTGCT
TTCCACTTCATTCTACCATTCATCATTGCAGCCCTAGCAATTGTCCACCTTCTATTCCTA
CACGAAACAGGGTCAAACAACCCAACAGGATTAAACTCAGACGCAGACAAAATCCCATTC
CACCCTTACTACACAATCAAAGATATCTTAGGTATCCTTATCATATTCCTATTCCTTATA
ACTTTAGTATTATTTTTCCCAGATATATTAGGAGACCCAGATAACTATATACCAGCAAAT
CCACTTAACACCCCACCCCACATTAAACCAGAATGATATTTTCTTTTTGCATACGCTATC
CTTCGTTCCATCCCTAATAAACTAGGAGGGGTTCTAGCACTTATTTTATCCATTTTAATC
TTAGCATTTATACCTTTTCTTCATACTTCAAAGCAACGAAGCCTAATATTTCGCCCAATC
ACCCAAATCCTATACTGAGTATTAGTAGCTAATCTATTAATTTTAACCTGAATCGGAGGC
CAACCAGTAGAACACCCATTTATCATCATTGGACAACTAGCCTCCATCTCCTACTTCACC
ATTATCTTAATTCTCATGCCAATCTCAGGAATCATTGAAGACAAGATACTAAAATTATAT
CCCTGAGAACCTGATGGGAATGCAAGCAGCCATTGAGCAGGCTATGAAGAGTCACGAGAT
TCTGGGCATCTCAGACCCTCAGACGCTGGCCCAAGTGCTGACAGCTGGAGTCCAGAGTTC
CTTGAGTGACCCACGACTCTTCATCTCTTACGAGCCCAGTACCCTCGAGGTTCCCCAGCA
AGCACCAGCGCTCACCAACCTCACCCGAGAAGAACTGCTGGCCCAGATACAGAGGAACAT
CCGCCATGAGGTTCTTGAGGGCAACGTGGGCTATCTACGCGTGGACGACCTCCCTGGCCA
GGAGGTACTGAGCGAGCTGGGGGAGTTCTTAGTGAGCCATGTGTGGAGGCAGCTCATGGG
CACCTCCTCCTTGGTGCTAGATCTCCGGCACTGCACTGGCGGCCACGTCTCTGGGATCCC
TTATGTCATCTCTTACTTGCACCCTGGGAACACGGTCATGCACGTGGACACCGTCTACGA
CCGGCCCTCCAACACCACCACAGAGATCTGGACCTTGCCCGAGGTCCTCGGGGAGAGATA
CAGTGCTGACAAGGATGTGGTGGTCCTCACCAGCGGACACACTGGGGGAGTCGCGGAGGA
CATTGCGTACATCCTGAAGCAGATGCGCCGCGCCATCGTGGTGGGCGAGCGGACGGAGGG
TGGGGCTCTGGACCTCCAGAAGCTGAGAATAGGCCAGTCCAACTTCTTCCTCACAGTGCC
TGTGTCCAGGTCCCTGGGACCTCTAGGTGGAGGTGGCCAGACATGGGAAGGCAGTGGCGT
GCTGCCCTGTGTGGGGACCCCTGCAGAGCAAGCCCTAGAAAAGGCCCTGGCCATCCTCAC
CCTGCGTCGTGCCCTGCCAGGGGTTGTCCTCCGACTTCAGGAAGCCCTCCAGGACTATTA
CACATTAGTGGACCGAGTGCCGGGCCTGCTTCACCACCTGGCCAGCATGGACTACTCAGC
TGTGGTCTCTGAAGAGGACCTGGTAACAAAGCTCAATGCTGGCTTGCAGGCTGTGTCGGA
GGATCCCAGGCTCCTGGTGAGGGCCACCGGACCCAGAGACTCCTCCTCAAGACCTGAGAC
TGGGCCTAATGAGTCCCCAGCAGCCACCCCTGAGGTGCCCACGGAAGAAGATGCCCGGCG
GGCCCTGGTGGACTCTGTGTTTCAGGTGTCCGTGCTGCCGGGCAATGTGGGCTACCTGCG
CTTTGATAGATTTGCAGACGCCGCTGTGCTGGAGACGCTGGGCCCTTACGTGCTAAAGCA
GGTATGGGAGCC----
>V00711_Mus_musculus
ATGACAAACATACGAAAAACACACCCATTATTTAAAATTATTAACCACTCATTCATTGAC
CTACCTGCCCCATCCAACATTTCATCATGATGAAACTTTGGGTCCCTTCTAGGAGTCTGC
CTAATAGTCCAAATCATTACAGGTCTTTTCTTAGCCATACACTACACATCAGATACAATA
ACAGCCTTTTCATCAGTAACACACATTTGTCGAGACGTAAATTACGGGTGACTAATCCGA
TATATACACGCAAACGGAGCCTCAATATTTTTTATTTGCTTATTCCTTCATGTCGGACGA
GGCTTATATTATGGATCATATACATTTATAGAAACCTGAAACATTGGAGTACTTCTACTG
TTCGCAGTCATAGCCACAGCATTTATAGGCTACGTCCTTCCATGAGGACAAATATCATTC
TGAGGTGCCACAGTTATTACAAACCTCCTATCAGCCATCCCATATATTGGAACAACCCTA
GTCGAATGAATTTGAGGGGGCTTCTCAGTAGACAAAGCCACCTTGACCCGATTCTTCGCT
TTCCACTTCATCTTACCATTTATTATCGCGGCCCTAGCAATCGTTCACCTCCTCTTCCTC
CACGAAACAGGATCAAACAACCCAACAGGATTAAACTCAGATGCAGATAAAATTCCATTT
CACCCCTACTATACAATCAAAGATATCCTAGGTATCCTAATCATATTCTTAATTCTCATA
ACCCTAGTATTATTTTTCCCAGACATACTAGGAGACCCAGACAACTACATACCAGCTAAT
CCACTAAACACCCCACCCCATATTAAACCCGAATGATATTTCCTATTTGCATACGCCATT
CTACGCTCAATCCCCAATAAACTAGGAGGTGTCCTAGCCTTAATCTTATCTATCCTAATT
TTAGCCCTAATACCTTTCCTTCATACCTCAAAGCAACGAAGCCTAATATTCCGCCCAATC
ACACAAATTTTGTACTGAATCCTAGTAGCCAACCTACTTATCTTAACCTGAATTGGGGGC
CAACCAGTAGAACACCCATTTATTATCATTGGCCAACTAGCCTCCATCTCATACTTCTCA
ATCATCTTAATTCTTATACCAATCTCAGGAATTATCGAAGACAAAATACTAAAATTATAT
CCCTGAGAACCTGATGGGAATGCAAGCAGCCATTGAGCAGGCGATGAAGAGTCACGAGAT
TCTGGGCATCTCAGACCCTCAGACGCTGGCCCAAGTGCTGACAGCTGGAGTCCAGAGTTC
CTTGAGTGACCCACGACTCTTCATCTCTTACGAGCCCAGTACCCTCGAGGCTCCCCAGCA
AGCACCAGTGCTCACCAACCTCACCCGAGAAGAACTGCTGGCCCAGATACAGAGGAACAT
CCGCCATGAGGTTCTTGAGGGCAACGTGGGCTACCTACGAGTGGACGACCTCCCTGGCCA
AGAGGTACTGAGCGAGCTGGGGGAGTTCTTAGTGAGCCATGTGTGGAGGCAGCTCATGAG
CACCTCCTCCTTGGTGCTAGATCTCCGGCACTGCTCTGGCGGCCACTTCTCTGGGATCCC
TTATGTCATCTCTTACTTGCACCCTGGGAACACGGTCATGCACGTGGACACCGTCTACGA
TCGGCCCTCCAACACCACCACAGAGATCTGGACCTTGCCCGAGGTCCTCGGGGAGAGATA
CAGTGCTGACAAGGATGTGGTGGTCCTCACCAGCGGACACACTGGGGGAGTCGCAGAGGA
CATTGCCTACATCCTGAAGCAGATGCGGCGCGCCATCGTGGTGGGCGAGCGGACGGAGGG
TGGGGCCCTGGACCTCCAGAAGCTGAGAATAGGCCAGTCCAACTTCTTCCTCACAGTGCC
TGTGTCCAGGTCCCTGGGACCTCTAGGTGGAGGTGGCCAGACATGGGAAGGCAGTGGCGT
GCTGCCTTGTGTGGGGACCCCTGCAGAGCAAGCCCTAGAAAAGGCCCTGGCCATCCTCAC
CCTGCGTCGTGCCCTGCCAGGGGTTGTCCTCCGACTTCAGGAAGCCCTCCAGGACTATTA
CACATTAGTGGACCGAGTGCCGGGCCTGCTGCACCACCTGGCCAGCATGGACTACTCAGC
TGTGGTCTCTGAAGAGGACCTGGTGACAAAGCTCAATGCTGGCTTGCAGGCTGTGTCGGA
GGATCCCAGGCTCCTGGTGAGGGCCACCGGACCCAGAGACTCCTCCTCAAGACCTGAGAC
TGGGCCTAATGAGTCCCCAGCAGCCACCCCCGAGGTGCCCACGGAAGAAGATGCCCGGAG
GGCCCTGGTGGACTCTGTGTTTCAGGTGTCCGTGCTGCCGGGCAATGTGGGCTACCTGCG
CTTTGATAGATTTGCAGACGCCGCTGTGCTGGAGACGCTGGGCCCTTACGTGCTGAAGCA
GGTATGGGAGCCTTTG
>K3-3309_Marsabit_KE
------ATCATACGAAAAACACACCCGCTATTCAAGATAATTAATCATTCCTTCATTGAC
TTACCCGCCCCTTCCAACATTTCATCATGATGAAATTTCGGATCCCTACTAGGAATCTGC
CTAATAGTACAAATTCTCACAGGCCTATTCTTAGCTATACACTATACATCAGACACTATA
ACAGCCTTCTCATCAGTAACTCATATCTGCCGAGATGTAAACTACGGGTGATTAATCCGA
TATTTACATGCCAACGGAGCCTCTATATTCTTTATTTGCTTATTTTTACACGTAGGACGG
GGAATATACTACGGATCCTACACATTCATAGAAACATGAAATATTGGAGTAATCTTATTA
TTCGCAGTAATAGCCACAGCATTTATAGGTTATGTCCTCCCATGAGGACAAATATCATTT
TGAGGGGCTACAGTAATTACAAACCTTCTATCAGCCATTCCATATGTAGGAACCACTTTA
GTAGAATGAATTTGAGGTGGATTCTCAGTAGATAAAGCCACCCTAACCCGATTTTTTGCT
TTCCATTTTATCTTACCATTTATTATTGCAGCACTAGTGATTGTTCACCTCCTCTTCCTT
CACGAAACAGGATCTAACAATCCCACAGGCCTTAACTCTGATGCCGACAAAATCCCATTC
CACCCTTACTATACCATCAAAGACATTCTAGGGGTTCTAATCATATTCCTTTTTCTTATA
ACTCTAGTCCTCTTCTTCCCAGACATACTAGGTGATCCCGATAATTATATACCAGCCAAC
CCACTAAACACCCCGCCTCATATTAAGCCAGAATGATATTTCTTATTTGCTTACGCTATT
CTACGCTCAATCCCTAATAAACTAGGAGGAGTCTTAGCCCTAATTCTATCTATCTTAATC
TTAGCCCTACTCCCATTTCTCCATACATCCAAACAACGAAGCCTAATATTCCGCCCAATC
ACCCAAACTCTATACTGAATTTTAGTAGCCAACCTATTAATCCTCACTTGAATTGGCGGA
CAGCCAGTAGAGCACCCATTTATCATTATCGGCCAACTAGCCTCCATCTCTTACTTTGCT
ATTATCCTAATTCTTATACCAATAGCAGGTATCATTGAAGACAATCTACTAAAACTCT------------------------------------------------
----------------------------------------------
----------------------------------------------
----------------------------------------------
----------------------------------------------
----------------------------------------------
----------------------------------------------
----------------------------------------------
----------------------------------------------
----------------------------------------------
----------------------------------------------
----------------------------------------------
----------------------------------------------
----------------------------------------------
----------------------------------------------
----------------------------------------------
----------------------------------------------
----------------------------------------------
----------------------------------------------
----------------------------------------------
----------------------------------------------
----------------------------------------------
----------------------------------------------
----------------------------------------------
----------------------------------------------
----------------------------------------------
----------------------------------------------
----------------------------------

>KE105_Wamba_KE
-----AATCATACGAAAAACACACCCGCTATTAAAGATAGTTAATCATTCCTTCATTGAC
TTACCCGCCCCTTCCAACATTTCATCATGATGAAATTTCGGATCCCTACTAGGAATCTGC
CTAATAGTACAAATTCTCACAGGCCTATTCTTAGCTATACACTATACATCAGACACTATA
ACAGCCTTCTCATCAGTAACTCATATCTGCCGAGATGTAAACTACGGGTGATTAATCCGA
TATTTACATGCCAACGGAGCCTCTATATTCTTTATTTGCTTATTTTTACACGTAGGACGG
GGAATATACTACGGATCCTACACATTCATAGAAACATGAAATATTGGAGTAATCTTATTA
TTCGCAGTAATAGCCACAGCATTTATAGGTTATGTCCTCCCATGAGGACAAATATCATTT
TGAGGGGCTACAGTAATTACAAACCTTCTATCAGCCATTCCATATGTAGGAACCACTTTA
GTAGAATGAATTTGAGGTGGATTCTCAGTAGATAAAGCTACCCTAACCCGATTTTTTGCT
TTCCATTTTATCTTACCATTTATTATTGCAGCACTAGTGATTGTTCACCTCCTCTTCCTT
CACGAAACAGGATCTAACAATCCCACAGGCCTTAACTCTAATGCCGACAAAATCCCATTC
CACCCTTACTATACCATCAAAGACATTCTAGGGGTTCTAATCATATTCCTTTTTCTTATA
ACTCTAGTCCTCTTCTTCCCAGACATACTAGGTGATCCCGATAACTATATACCAGCCAAC
CCACTAAACACCCCGCCTCATATTAAGCCAGAATGATATTTCTTATTTGCTTACGCTATT
CTACGCTCAATCCCTAATAAACTAGGAGGAGTCTTAGCCCTAATTCTATCTATCTTAATC
TTAGCCCTACTCCCATTTCTCCATACATCCAAACAACGAAGCCTAATATTCCGCCCAATC
ACCCAAACTCTATACTGAATTTTAGTAGCCAACCTATTAATCCTCACTTGAATTGGCGGA
CAGCCAGTAGAGCACCCATTTATCATTATCGGCCAACTAGCCTCCATCTCTTACTTTGCT
ATTATCCTAATTCTTATACCAATAGCAGGTATCATTGAAGACAATCTACTAAAACTCTAC
------------------------AGCAGCCATTGAGCAGGCAATGAAGAGCCATGAGAT
TCTGGGCATCTCAGACCCTCAGACGCTGGCCCGTGTGCTGACAGCTGGAGTCCAGAGTTC
CTTGAGTGACCCACGTCTCTTCATCTCTTACGAGCCCAGTACCCTCGAGGCTCCCCAACA
AGCACCAGCGCTCACCAACCTCACCCGAGAAGAACTGTTGGCCCAGATACAGAGGAACAT
CCGCCATGAGGTTCTTGAGGACAACGTGGGCTACCTACGAATGGACGACCTCCCTAGCCA
GGAGGTACTGAGCGAGCTGGGGGAGTTCTTAGTGAGCCACGTGTGGAGGAAGCTCATGGG
TACCTCCTCCTTGGTGCTAGATCTCCGGCACTGCACTGGCGGCCACGTCTCTGGGATCCC
TTATGTCATCTCTTACTTGTACCCTGGGAACACAGTCGTGCACGTGGACACCGTCTATGA
TCGGCCTTCCAACACCACCACAGAGATCTGGACCTTGCCTGAGGTCCTTGGGGAGAGATA
CAGTGCTGACAAGGATGTTGTGGTCCTCACCAGTGGACACACTGGGGGAGTCGCGGAGGA
CATTGCCTACATCCTGAAGCAGATACGCCGCGCCATCGTGGTGGGCGAGCGGACAGAGGG
TGGGGCCCTGGACCTCCAGAAGCTGAGAATAGGCCAATCCAACTTCTTCCTCACAGTGCC
TGTGTCCAGGTCCCTGGGACCTCTAGGTGGAGGTGGCCAGACATGGGAAGGCAGTGGTGT
GCTGCCCTGTGTGGGGATCCCTGCAGAGCAAGCCCTAGAAAAGGCCCTGGCCATCCTCAC
CCTGCGTCGTGCCCTGCCAGGGGTTGTCCTCCGACTTCAGGAAGCACTCCAGGACTATTA
CACATTAGTGGACCGAGTGCCGGGCCTGCTGCACCACCTGGCCAGCATGGACTACTCAGC
TGTGGTCTCTGAAGAGGACCTGGTGACAAAGCTCAATGCTGGCTTGCAGGCTGTGTCGGA
GGATCCCAGGCTCCTGGTGAGAGCCACTGGACCCAGAGACTCCTCCTTAAGACCTGAGAC
TGGTCCTAATGAGCCCCCAGCAGCCACTCCTGAGGTGCCCACGGAAGAAGATGCCCGGAG
GGCCCTGGTGGACTCTGTGTTTCAGGTGTCCGTGCTGCCGGGCAATGTGGGCTACCTGCG
CTTTGATAGATTTGCAGACACCTCTGTGCTGGAGACGCTGGGCCCTTACGTGCT------
----------------
>K3-3314_Kakamega_KE
-----CATCATACGAAAAACACACCCGCTATTTAAAATAATTAACCACTCTTTCATCGAC
TTACCTGCCCCCTCTAACATTTCATCATGATGAAACTTTGGGTCTCTTCTAGGAGTTTGT
CTTATAGTCCAAATTCTTACAGGCTTATTCCTAGCTATACACTATACATCAGACACAATA
ACAGCCTTCTCATCAGTAACACATATCTGCCGAGATGTAAACTATGGGTGACTTATCCGA
TATTTACATGCTAATGGAGCCTCCATATTCTTTATTTGCCTATTTCTACACGTAGGACGA
GGTATATATTATGGATCTTACACATTTACAGAAACATGAAACATCGGGGTAATTTTACTA
TTTGCAGTTATAGCCACAGCATTTATAGGTTATGTACTCCCATGAGGACAAATATCATTT
TGAGGAGCCACAGTAATTACAAACCTCCTATCAGCCATTCCATATGTAGGAACTACATTA
GTAGAATGAATTTGAGGTGGATTCTCAGTAGACAAAGCCACCCTAACCCGATTTTTTGCT
TTCCACTTTATTCTCCCATTCATTATTGCAGCACTAGTTATTGTTCACCTCCTTTTCCTT
CACGAAACTGGATCCAATAACCCTACAGGCCTAAACTCCGATGCCGACAAAATCCCATTT
CACCCATACTACACCATCAAAGACATCCTAGGAGTTCTGATTATATTCCTCTTTCTTATA
ACTTTAGTCCTCTTCTTCCCTGACATACTAGGTGACCCCGATAATTATATACCAGCCAAC
CCACTAAACACCCCACCTCATATTAAGCCAGAATGATACTTCTTATTTGCATATGCCATT
CTACGCTCTATCCCCAATAAACTGGGAGGAGTTCTAGCCCTAATTTTATCTATCCTAATT
TTAGCACTACTCCCATTTCTCCACACATCTAAACAACGAAGCCTAATATTTCGCCCAATC
ACTCAAGCCCTATACTGAATCCTGGTAGCCAATCTACTGATCCTCACTTGAATTGGTGGG
CAGCCAGTAGAACATCCATTCATCATTATCGGCCAACTAGCTTCCATCTCTTACTTCACT
ATTATCCTTATTCTTATGCCAATAGCAGGGATTATTGAAGACAACCTACTAAAA----------------------------------------------------
----------------------------------------------
----------------------------------------------
----------------------------------------------
----------------------------------------------
----------------------------------------------
----------------------------------------------
----------------------------------------------
----------------------------------------------
----------------------------------------------
----------------------------------------------
----------------------------------------------
----------------------------------------------
----------------------------------------------
----------------------------------------------
----------------------------------------------
----------------------------------------------
----------------------------------------------
----------------------------------------------
----------------------------------------------
----------------------------------------------
----------------------------------------------
----------------------------------------------
----------------------------------------------
----------------------------------------------
----------------------------------------------
----------------------------------------------
----------------------------------

>RS1226_Multinondo_ZA
--------------------ACACCCACTATTTAAATTAATTAACCACTCCTTCATTGAT
TTACCCACTCCATCCAATATTTCATCATGATGAAACTTTGGATCTCTCCTAGGAATCTGC
CTAATAGTACAAATTGTTACAGGATTATTCCTAGCAATACACTACACATCAGACACAATA
ACAGCCTTCTCATCAGTTACCCACATTTGCCGAGATGTAAATTACGGATGGCTAATTCGA
TATATACACGCAAACGGAGCCTCCATATTTTTCATTTGCCTATTCCTTCACGTAGGACGA
GGTATGTACTATGGATCTTATACATTTATAGAAACATGAAATATCGGAGTTATCCTATTA
TTTGCAATTATAGCCACAGCATTCATAGGCTATGTACTCCCATGAGGACAAATATCATTC
TGAGGGGCAACAGTAATCACCAACCTCCTATCAGCCATTCCATATGTAGGGACTACCCTA
GTCGAATGAATCTGAGGTGGATTCTCAGTAGATAAAGCAACTTTAACCCGATTCTTCGCC
TTCCACTTCATTTTACCATTTATCATCGCAGCCTTAGTTATTGTTCACCTACTCTTTCTT
CACGAAACAGGATCAAATAATCCTACAGGACTAAACTCTGACGCAGACAAAATTCCATTT
CACCCATACTACACAGTTAAAGACATCCTAGGAATTCTTATCATACTCCTACTCCTCATA
ACCCTAGTGTTGTTCTTTCCAGACATATTAGGAGACCCTGACAATTACATACCAGCTAAC
CCACTGAACACCCCACCCCATATTAAACCAGAATGATACTTCCTATTCGCATATGCTATT
CTTCGTTCTATCCCCAATAAATTAGGAGGAGTCCTTGCCCTTATCTTATCTATCCTAATT
TTAATTTTTCTCCCTCTACTACACACATCCAAACAACGAAGCCTCATATTCCGCCCTATC
ACCCAAACTTTATACTGAATACTAGTAGCTAATCTACTTATCCTCACTTGAATTGGAGGT
CAACCAGTAGAACACCCATTTATTATTATTGGCCAACTAGCCTCCATCTCATACTTCTTT
ATCATCTTAATCCTTATACCAATTTCAGGAATTATCGAAGATAAWTY-------------
------------------------------------------------------------
------------------------------------------------------------
------------------------------------------------------------
---------------------------------ACTGTTGGCCCAGATACAGAGGAATAT
CCGCCATGAGGTTCTTGAGGGCAACGTGGGCTACCTACGAATGGACGACCTCCCTGGCCA
GGAGGTACTGAGTGAGCTGGGAGAGTTCTTAGTGAGCCACGTGTGGAGGAAGCTCATGGG
TACCTCCTCCTTGGTGCTAGATCTCCGGCACTGCACTGGCGGCCACGTCTCTGGGATCCC
TTATGTCATCTCTTACTTGTACCCTGGGAACACAGTCATGCACGTGGACACCGTCTATGA
TCGGCCTTCCAACACCACCACAGAGATCTGGACCTTGCCTGAGGTCCTCGGGGAGAGATA
CAGTGCTGACAAGGATGTTGTGGTCCTCACCAGTGGACACACTGGGGGAGTCGCGGAGGA
CATTGCCTACATCCTGAAGCAGATACGCCGCGCCATCGTGGTGGGCGAGCGGACAGAGGG
TGGGGCCCTGGACCTCCAGAAGCTGAGAATAGGCCAATCCAACTTCTTCCTCACAGTGCC
TGTGTCCAGGTCCCTGGGACCTCTAGGTGGAGGTGGCCAGACATGGGAAGGCAGTGGTGT
GCTGCCCTGTGTGGGGATCCCTGCAGAGCAAGCCCTAGAAAAGGCCCTGGCCATCCTCAC
CCTGCGTCGTGCCCTGCCAGGGGTTGTCCTCCGACTTCAGGAAGCACTCCAGGACTATTA
CACATTAGTGGACCGAGTGCCGGGCCTGCTGCACCACCTGGCCAGCATGGACTACTCAGC
TGTGGTCTCTGAAGAGGACCTGGTGACAAAGCTCAATGCTGGCTTGCAGGCTGTGTCAGA
GGATCCCAGGCTCCTGGTGAGAGCCACTGGACCCAGAGACTCCTCCTTAAGATCTGAGAC
TGGGCCTAATGAGCCCCCAGCAGCCACCCCTGAGGTGCCCATGGAAGAAGATGCCCGGAG
GGCCCTGGTGGACTCTGTGTTTCAGGTGTCCGTGCTGCCGGGCAATGTGGGCTACCTGCG
CTTTGATAGATTTGCAGACACCTCTGTGCTGGAGACGCTGGGCCCTTACGTGCTGCAGCA
GG--------------
>T8-465_MbiziForest_TZ
-TGACAATTATACGAAAAACACACCCACTATTTAAATTAATTAACCACTCCTTCATTGAT
TTACCCACTCCATCCAATATTTCATCATGATGAAACTTTGGGTCTCTCCTAGGAATCTGC
CTAATAGTACAAATTATTACAGGATTATTCCTAGCAATACACTACACATCAGACACAATA
ACAGCCTTCTCATCAGTTACCCACATTTGCCGAGATGTGAATTACGGATGGCTAATTCGA
TACATACACGCAAACGGAGCCTCCATATTTTTTATTTGCCTATTCCTTCACGTAGGACGA
GGTATGTACTATGGATCTTATACATTTATAGAAACATGAAATATCGGAGTTATCCTATTA
TTTGCAACTATAGCCACAGCATTCATAGGCTATGTACTTCCATGAGGACAAATATCATTC
TGAGGGGCAACAGTAATTACCAACCTCCTATCAGCCATTCCATATGTAGGAACCACCCTA
GTCGAATGAATCTGAGGTGGATTCTCAGTAGATAAAGCAACTTTAACCCGATTCTTCACC
TTCCACTTCATTTTACCATTTATCATCGCAGCCTTAGTTATTGTCCACCTACTCTTTCTT
CACGAAACAGGATCAAATAATCCTACAGGACTAAACTCTGACGCAGACAAAATCCCATTC
CACCCATACTACACAATTAAAGACATCCTAGGGGTTCTTATCATACTCCTACTCCTCATA
ACCCTAGTATTGTTCTTTCCAGACATATTAGGAGACCCTGACAATTACATACCAGCTAAC
CCACTGAACACCCCACCCCATATTAAACCAGAATGATACTTCCTATTTGCATATGCTATT
CTCCGTTCTATCCCCAATAAATTAGGAGGAGTCCTTGCCCTTATCTTATCTATCCTAATT
TTAATTTTTCTCCCTCTACTACACACATCCAAACAACGAAGCCTCATGTTCCGTCCTATC
ACCCAAACTCTATACTGAATCCTAGTAGCTAACCTACTTATCCTTACTTGAATTGG----
------------------------------------------------------------
------------------------------------------------------------
------------------------------------------------------------
------------------------------------------------------------
------------------------------------------------------------
---------------------------------ACTGTTGGCCCAGATACAGAGGAATAT
CCGCCATGAGGTTCTTGAGGGCAACGTGGGCTACCTACGAATGGACGACCTCCCTGGCCA
GGAGGTACTGAGTGAGCTGGGAGAGTTCTTAGTGAGCCACGTGTGGAGGAAGCTCATGGG
TACCTCCTCCTTGGTGCTAGATCTCCGGCACTGCACTGGCGGCCACGTCTCTGGGATCCC
TTATGTCATCTCTTACTTGTACCCTGGGAACACAGTCATGCACGTGGACACCGTCTATGA
TCGGCCTTCCAACACCACCACAGAGATCTGGACCTTGCCTGAGGTCCTCGGGGAGAGATA
CAGTGCTGACAAGGATGTTGTGGTCCTCACCAGTGGACATACTGGGGGAGTCGCGGAGGA
CATTGCCTACATCCTGAAGCAGATACGCCGCGCCATCGTGGTGGGCGAGCGGACAGAGGG
TGGGGCCCTGGACCTCCAGAAGCTGAGAATAGGCCAATCCAACTTCTTCCTCACAGTGCC
TGTGTCCAGGTCCCTGGGACCTCTAGGTGGAGGTGGCCAGACATGGGAAGGCAGTGGTGT
GCTGCCCTGTGTGGGGATCCCTGCAGAGCAAGCCCTAGAAAAGGCCCTGGCCATCCTCAC
CCTGCGTCGTGCCCTGCCAGGGGTTGTCCTCCGACTTCAGGAAGCACTCCAGGACTATTA
CACATTAGTGGACCGAGTGCCGGGCCTGCTGCACCACCTGGCCAGCATGGACTACTCAGC
TGTGGTCTCTGAAGAGGACCTGGTGACAAAGCTCAATGCTGGCTTGCAGGCTGTGTCAGA
GGATCCCAGGCTCCTGGTGAGAGCCACTGGACCCAGAGACTCCTCCTTAAGATCTGAGAC
TGGGCCTAATGAGCCCCCAGCAGCCACCCCTGAGGTGCCCATGGAAGAAGATGCCCGGAG
GGCCCTGGTGGACTCTGTGTTTCAGGTGTCCGTGCTGCCGGGCAATGTGGGCTACCTGCG
CTTTGATAGATTTGCAGACACCTCTGTGCTGGAGACGCTGGGCCCTTACGTGCTGCAGCA
GG--------------
>T8-534_Lulanzi_TZ
ATGACAATCATACGAAAAACACACCCACTATTTAAAATAATTAACCACTCTTTCATCGAT
CTACCTACTCCATCCAATATTTCATCATGATGAAACTTTGGATCCCTCCTAGGAGTCTGC
CTAATAGTACAAATTATTACAGGGTTATTCCTAGCAATACATTACACATCAGACACAATA
ACAGCCTTCTCATCAGTTACCCACATCTGCCGAGACGTAAATTACGGATGGCTAATTCGA
TATATACATGCAAATGGAGCCTCCATATTTTTCATCTGCCTATTCCTTCACGTAGGACGA
GGTATTTACTACGGATCTTACACATTTATAGAAACATGAAATATCGGAGTTATCCTATTG
TTTGCAATTATAGCCACAGCATTCATAGGCTATGTACTTCCATGAGGTCAAATATCATTC
TGAGGGGCAACAGTAATTACCAACCTCCTGTCAGCCATCCCATATGTAGGAACTACCCTA
GTCGAATGAATCTGAGGAGGGTTCTCAGTAGACAAAGCAACCTTAACCCGATTCTTCGCC
TTCCACTTCATTTTACCATTCATCATCACAGCCTTAGTTATCGTCCACCTACTCTTCCTT
CACGAAACAGGATCAAATAATCCTACAGGACTAAACTCTGACGCAGACAAAATCCCATTC
CATCCATACTACACAATTAAAGACATCCTAGGAGTTATTATTATACTCCTATTCCTCATA
ACTCTAGTATTATTCTTTCCAGACATATTAGGAGACCCCGACAACTACATACCAGCTAAC
CCACTAAACACCCCACCCCATATTAAACCAGAATGATACTTCCTATTCGCATATGCTATT
CTTCGTTCTATCCCCAATAAATTAGGAGGAGTCCTTGCCCTTATCTTATCTATCCTAATT
TTAATTTTTCTTCCCCTACTACACACATCTAAACAACGAAGTCTCATGTTCCGTCCTATC
ACCCAAACTTTATACTGAGTCCTAGTAGCTAACCTACTTGTCCTTACTTGAATTGGGGGT
CAACCAGTAGAACACCCATATATTATTATTGGCCAGCTAGCCTCCATCTCATATTTCTCT
ATCATCTTAATCCTTATACCAATTTCAGGTATTATTGAAGATAAATTATTAAAACTATAT
------------------------------------------------------------
------------------------------------------------------------
------------------------------------------------------------
---------------------------------ACTGTTGGCCCAGATACAGAGGAATAT
CCGCCATGAGGTTCTTGAGGGTAACGTGGGATACCTACGAATGGACGACCTCCCTGGCCA
GGAGGTACTGAGTGAGCTGGGAGAGTTCTTAGTGAGCCACGTGTGGAGGAAGCTCATGGG
TACCTCCTCCTTGGTGCTAGATCTCCGGCACTGCACTGGCGGCCACGTCTCTGGGATCCC
TTATGTCATCTCTTACTTGTACCCTGGGAACACAGTCATGCACGTGGACACTGTCTATGA
TCGGCCTTCCAACACCACCACAGAGATCTGGACCTTGCCTGAGGTCCTCGGGGAGAGATA
CAGTGCTGACAAGGATGTTGTGGTCCTCACCAGTGGACACACTGGGGGAGTCGCGGAGGA
CATTGCCTACATCCTGAAGCAGATACGCCGCGCCATCGTGGTGGGCGAGCGGACAGAGGG
TGGGGCCCTGGACCTCCAGAAGCTGAGAATAGGCCAATCCAACTTCTTCCTCACAGTGCC
TGTGTCCAGGTCCCTGGGACCTCTAGGTGGAGGTGGCCAGACATGGGAAGGCAGTGGTGT
GCTGCCCTGTGTGGGGATCCCTGCAGAGCAAGCCCTAGAAAAGGCCCTGGCCATCCTCAC
CCTGCGTCGTGCCCTGCCAGGGGTTGTCCTCCGACTTCAGGAAGCACTCCAGGACTATTA
CACATTAGTGGACCGAGTGCCGGGCCTGCTGCACCACCTGGCCAGCATGGACTACTCAGC
TGTGGTCTCTGAAGAGGACCTGGTGACAAAGCTCAATGCTGGCTTGCAGGCTGTGTCAGA
GGATCCCAGGCTCCTGGTGAGAGCCACTGGACCCAGAGACTCCTCCTTAAGATCTGAGAC
TGGGCCTAATGAGCCCCCAGCAGCCACCCCTGAGTTGCCCATGGAAGAAGATGCCCGGAG
GGCCCTGGTGGACTCTGTGTTTCAGGTGTCCGTGCTGCCGGGCAATGTGGGCTACCTGCG
CTTTGATAGATTTGCAGACACCTCTGTGCTGGAGACGCNNNNNNNNNNNNNNNNNNNNNN
NN--------------
>T8-346_MtKilimanjaro_TZ
ATGGCAATCATACGAAAAACACACCCGCTATTTAAAATAATTAACCACTCTTTCATCGAC
TTACCTGCCCCCTCTAACATTTCATCATGATGAAACTTTGGGTCTCTTCTAGGAGTTTGT
CTTATAGTCCAAATTCTTACAGGCTTATTCCTAGCTATACACTATACATCAGACACAATA
ACAGCCTTCTCATCAGTAACACATATCTGCCGAGATGTAAACTATGGATGACTTATCCGA
TATTTACATGCTAATGGAGCCTCCATATTCTTTATTTGCCTATTTCTACACGTAGGACGA
GGTATATATTATGGATCTTACACATTTATAGAAACATGAAACATCGGGGTAATTTTACTA
TTTGCAGTTATAGCCACAGCATTTATAGGTTATGTTCTCCCATGAGGACAAATATCATTT
TGAGGAGCCACAGTAATTACAAACCTCCTATCAGCCATTCCATATGTAGGAACTACATTA
GTAGAATGAATTTGAGGTGGATTCTCAGTAGACAAAGCCACCCTAACCCGATTTTTTGCT
TTCCACTTTATTCTCCCATTCATTATTGCAGCACTAGTTATTGTCCACCTCCTTTTCCTT
CACGAAACTGGATCCAATAACCCTACAGGCCTAAACTCCGATGCCGACAAAATCCCATTT
CACCCATACTACACCATCAAAGACATCCTAGGAGTTCTGATTATATTCCTCTTTCTTATA
ACTTTAGTCCTCTTCTTCCCTGACATACTAGGTGACCCCGATAATTATATACCAGCCAAC
CCACTAAACACCCCACCTCATATTAAGCCAGAATGATACTTCTTATTTGCATATGCCATT
CTACGCTCTATCCCCAATAAACTGGGAGGAGTTCTAGCCCTAATTTTATCTATCCTAATT
TTAGCTCTACTCCCATTTCTCCACACATCTAAACAACGAAGCCTAATATTTCGCCCAATC
ACTCAAGCCCTATACTGAATCCTGGTAGCCAATCTACTGATCCTCACTTGAATTGGTGGG
CAGCCAGTAGAACATCCATTCATCATTATCGGCCAACTAGCTTCCATCTCTTACTTCGCT
ATTATCCTTATTCTTATGCCAATAGCAGGAATTATTGAAGACAACCTACTAAAACTTACC----------------------------------------------
----------------------------------------------
----------------------------------------------
----------------------------------------------
----------------------------------------------
----------------------------------------------
----------------------------------------------
----------------------------------------------
----------------------------------------------
----------------------------------------------
----------------------------------------------
----------------------------------------------
----------------------------------------------
----------------------------------------------
----------------------------------------------
----------------------------------------------
----------------------------------------------
----------------------------------------------
----------------------------------------------
----------------------------------------------
----------------------------------------------
----------------------------------------------
----------------------------------------------
----------------------------------------------
----------------------------------------------
----------------------------------------------
----------------------------------------------
----------------------------------

>FN985222_Lydenburg_SA_minutoides
ATGACAATCATACGAAAAACACACCCACTATTCAAGATAATTAATCACTCCTTCATCGAT
CTGCCTGCCCCTTCCAACATCTCATCATGATGAAACTTTGGGTCTCTATTAGGAATCTGC
CTCATAATCCAAATCCTCACAGGCCTATTCCTAGCAATACACTACACATCAGACACGATA
ACAGCCTTCTCATCAGTAACACATATCTGCCGAGATGTAAACTATGGATGGCTAATCCGA
TACCTACATGCCAACGGGGCCTCTATATTCTTTATCTGCTTATTTTTACACGTAGGACGG
GGAATGTACTACGGATCCTACACATTTATAGAAACATGAAATATTGGGGTTATTTTACTA
TTTGCAGTAATAGCCACAGCATTTATAGGTTATGTCCTCCCATGGGGACAGATATCATTT
TGAGGCGCTACAGTAATTACAAACCTTCTATCAGCCATTCCATATGTAGGAACTACTCTA
GTAGAATGAATTTGAGGCGGATTCTCAGTAGATAAAGCCACCCTAACCCGATTTTTTGCT
TTCCACTTTATCCTACCATTCATTATTGCGGCATTAGTAATTGTTCATCTCCTTTTCCTT
CACGAAACAGGATCTAACAACCCCACCGGCCTAAACTCCAATGCCGACAAAATCCCATTC
CACCCTTACTATACCATCAAAGACATCCTAGGAGTCCTAATTATGCTCCTCTTCCTTATA
ACCTTAGTCCTCTTTTTCCCAGACATATTAGGTGATCCCGACAATTACATACCAGCCAAC
CCACTAAACACTCCACCTCATATTAAGCCAGAATGATATTTCCTATTTGCATATGCCATT
CTACGCTCAATCCCTAATAAGCTAGGAGGAGTCCTAGCCCTAATTTTATCTATCCTAATC
CTTGTGTTCCTCCCATTCCTCCACACATCCAAACAACGAAGCCTAATATTCCGCCCAATC
ACCCAAGCCTTATACTGAATTCTAGTAGCCAACCTACTAATCCTCACTTGAATTGGAGGT
CAACCAGTAGAACACCCATTTATCATTATTGGTCAACTAGCCTCCATCTCTTACTTCACT
ATTATCCTCATTATGATACCAATCGCAGGTATCATTGAAGACAAATTACTAAAACTCTAC----------------------------------------------
----------------------------------------------
----------------------------------------------
----------------------------------------------
----------------------------------------------
----------------------------------------------
----------------------------------------------
----------------------------------------------
----------------------------------------------
----------------------------------------------
----------------------------------------------
----------------------------------------------
----------------------------------------------
----------------------------------------------
----------------------------------------------
----------------------------------------------
----------------------------------------------
----------------------------------------------
----------------------------------------------
----------------------------------------------
----------------------------------------------
----------------------------------------------
----------------------------------------------
----------------------------------------------
----------------------------------------------
----------------------------------------------
----------------------------------------------
----------------------------------

>FN985221_Belfast_SA_minutoides
ATGACAATCATACGAAAAACACACCCACTATTCAAGATAATTAACCACTCCTTCATCGAT
CTGCCTGCCCCTTCCAACATTTCATCATGATGAAATGTTGGATCTCTATTAGGAGTCTGC
CTTACAGTCCAAATCCTCACAGGCCTATTCCTAGCAATACACTACACATCAGACACGATA
ACAGCCTTCTCATCAGTAACACATATTTGCCGAGATGTAAACTATGGATGGCTAATCCGA
TACCTACATGCCAACGGGGCCTCTATATTCTTTATCTGCTTATTTCTACACGTAGGACGG
GGGATGTACTACGGATCCTACACATTTATAGAAACATGAAATATTGGGGTTATTTTACTG
TTTGCAGTCATAGCCACAGCATTTATGGGTTATGTCCTCCCATGGGGGCAGATATCATTT
TGAGGGGCTACAGTGATTACAAACCTTCTATCAGCCATCCCATATGTAGGTTCTACTCTA
GTAGAATGAATTTGAGGCGGATTCTCAGTAGATAAAGCCACCCTAACCCGATTTTTTGCT
TTCCACTTCATCCTACCATTCATTATCGCAGCATTAGTAATTGTTCACCTCCTTTTCCTT
CACGAAACAGGATCTAACAACCCCACCGGCCTTAACTCTGATGCCGACAAAATCCCATTC
CACCCTTACTTCACCATCAAAGACATCCTAGGGGTCCTAGTTATGCTCCTCTTTCTTATA
ACCTTAGTCCTCTTCTTCCCAGACATATTAGGTGATCCCGACAATTATATACCAGCCAAC
CCACTAAACACTCCACCTCATATTAAGCCAGAATGATATTTCTTATTTGCATATGCCATT
CTACGCTCAATCCCTAATAAGCTAGGAGGAGTCCTAGCCCTAATTTTATCTATCCTAATT
CTAGCATTCCTCCCATTCCTCCACACATCCAAACAACGAAGCCTAATATTCCGCCCAATC
ACCCAAGCCTTATACTGAATTCTAGTAGCCAACCTACTAATCCTCACTTGAATTGGAGGT
CAACCAGTAGAACACCCATTCATCATTATTGGTCAACTAGCCTCCATCTCTTACTTCACT
ATTATCCTCATTCTGATACCAGTCGCAGGTATCATTGAAGACAAATTACTAAAACTCTGC----------------------------------------------
----------------------------------------------
----------------------------------------------
----------------------------------------------
----------------------------------------------
----------------------------------------------
----------------------------------------------
----------------------------------------------
----------------------------------------------
----------------------------------------------
----------------------------------------------
----------------------------------------------
----------------------------------------------
----------------------------------------------
----------------------------------------------
----------------------------------------------
----------------------------------------------
----------------------------------------------
----------------------------------------------
----------------------------------------------
----------------------------------------------
----------------------------------------------
----------------------------------------------
----------------------------------------------
----------------------------------------------
----------------------------------------------
----------------------------------------------
----------------------------------

>HM635856_Meskine_CAM_musculoides
---------------AAAACACACCCACTATTAAAGATACTTAACCACTCCTTCATCGAC
CTACCCGCCCCTTCCAACATTTCATCATGATGAAACTTCGGGTCTCTGCTAGGAATCTGC
CTAATAGTCCAAATCCTCACNGGCCTATTCTTAGCTATACACTACACATCAGACACAATA
ACAGCCTTCTCATCAGTAACACATATCTGCCGAGATGTAAACTANGGATGATTAATCCGA
TATTTACACGCCAACGGAGCCTCCATATTCTTTATCTGCTTATTTTTACACGTAGGACGG
GGAATGTACTATGGATCTTACACATTTATAGAAACATGGAATATTGGAGTAATTCTATTA
TTTGCAGTTATAGCCACAGCATTTATAGGTTATGTCCTACCATGAGGACAAATATCATTT
TGAGGAGCCACAGTAATCACAAACCTTCTATCANCCATTCCATATGTAGGAACCACTTTA
GTAGAATGAATCTGAGGCGGATTCTCAGTAGATAAGGCCACCCTAACTCGATTTTTCGCT
TTCCACTTTATTCTACCATTCATTATTGCAGCACTAGTAATTGTTCACCTCCTTTTCCTT
CACGAAACAGGATCTAATAACCCCACAGGCCTAAACTCTGACGCCGACAAAATCCCATTT
CACCCTTACTATACCATCAAAGACATCCTAGGTGTCCTAATTATATTCCTATTTCTTATA
ACCCTAGTTCTCTTCTTCCCAGACATACTAGGAGATCCTGATAATTATATACCAGCCAAC
CCACTAAACACCCCACCTCATATCAAGCCAGAATGATATTTNTTATTCGNGTATGCCATC
CTACGTTCAATCCCTAATAAACTAGGAGGAGTCCTAGCCCTAATTTTATCTATTCTAATC
CTAGCCCTACTCCCATTTCTCCATACATCCAAACAACGAAGCCTAATATTTCGCCCAATC
ACCCAAACTTTATACTGAATTCTTGTAGCCAACCTACTGATCCTCACTTGAATTGGCGGA
CAACCAGTAGAACATCCATTTATCATTATCGGCCAACTAGCCTCCATCTCTTACTTCGCT
ATTATTGTTATTCTTATACCAATCGCAGGAATTATTGAAGATAAATTA----------------------------------------------------------
----------------------------------------------
----------------------------------------------
----------------------------------------------
----------------------------------------------
----------------------------------------------
----------------------------------------------
----------------------------------------------
----------------------------------------------
----------------------------------------------
----------------------------------------------
----------------------------------------------
----------------------------------------------
----------------------------------------------
----------------------------------------------
----------------------------------------------
----------------------------------------------
----------------------------------------------
----------------------------------------------
----------------------------------------------
----------------------------------------------
----------------------------------------------
----------------------------------------------
----------------------------------------------
----------------------------------------------
----------------------------------------------
----------------------------------------------
----------------------------------

>HM635855_Kongola_CAM_musculoides
---------------AAAACACACCCACTATTAAAGATACTTAACCACTCCTTCATCGAC
CTACCCGCCCCTTCCAACATTTCATCATGATGAAACTTCGGGTCTCTACTAGGAATCTGC
CTAATAGTCCAAATCCTCACNGGCCTATTCTTAGCTATACACTACACATCAGACACAATA
ACAGCCTTCTCATCAGTAACACATATCTGCCGAGATGTAAACTANGGGNGATTAATCCGA
TATTTACACGCCAACGGAGCCNCCATATTCTTTATCNGCTTATTTTTACACGTAGGANGG
GGGATGTACTANGGATCTTACACATTTATAGAAACATGAAATATNGGAGTAATTCTATTA
TTTGCAGTTATAGCCACAGCATTTATAGGTTATGTTCTACCATGAGGACAAATATCATTT
TGAGGAGCCACAGTAATCACAAACCTTCTATCAGCCATTCCATATGTAGGAACCACTTTA
GTAGAATGAATCTGAGGCGGATTCTCAGTAGATAAGGCCACCCTAACTCGATTTTTCGCT
TTCCACTTTATTCTACCATTCATTATTACAGCACTAGTAATTGTTCACCTCCTTTTCCTT
CACGAAACAGGATCTAATAACCCCACAGGCCTAAACTCTGACGCCGACAAAATCCCATTT
CACCCTTACTATACCATCAAAGACATCCTAGGTGTCCTAATTATATTCCTATTTCTTATA
ACCCTAGTTCTCTTCTTCCCAGACATACTAGGTGATCCTGATAATTATATACCAGCCAAC
CCACTAAACACCCCACCTCATATCAAGCCAGAATGATATTTCTTATTCGCGTATGCCATC
CTACGTTCAATTCCTAATAAACTAGGAGGAGTCCTAGCCCTAATCTTATCTATTCTAATC
CTAGCCCTACTCCCATTTCTCCATACATCCAAACAACGAAGCCTAATATTTCGCCCAATC
ACCCAAACTCTGTACTGAATTCTTGTAGCCAACCTATTGATCCTCACTTGAATTGGNGGA
CAACCAGTAGAACACCCATTTATCATTATNGGCCAACTAGCCTCCATCTCTTACTTCGCT
ATTATNGTTATTCTTATACCAATCGCAGGAATTATNGAAGATAAATTA----------------------------------------------------------
----------------------------------------------
----------------------------------------------
----------------------------------------------
----------------------------------------------
----------------------------------------------
----------------------------------------------
----------------------------------------------
----------------------------------------------
----------------------------------------------
----------------------------------------------
----------------------------------------------
----------------------------------------------
----------------------------------------------
----------------------------------------------
----------------------------------------------
----------------------------------------------
----------------------------------------------
----------------------------------------------
----------------------------------------------
----------------------------------------------
----------------------------------------------
----------------------------------------------
----------------------------------------------
----------------------------------------------
----------------------------------------------
----------------------------------------------
----------------------------------

>EU603995_Kodoko_GUI_baoulei
--------------------ACACCCACTATTTAAAATAATTAACCACTCCTTCATTGAT
TTACCTGCTCCGTCCAATATTTCATCATGATGAAACTTTGGCTCCCTTCTAGGAGTTTGC
CTTATTATTCAAATTCTTACCGGACTATTTTTAGCAATACATTATACATCAGACACAATA
ACAGCCTTCTCATCAGTAACTCATATCTGCCGAGATGTTAACTACGGATGACTAATTCGA
TATATACATGCAAATGGAGCCTCCATATTTTTCATTTGCTTATTCCTACATGTAGGCCGA
GGAATATATTATGGATCCTATACATTTATAGAAACATGAAACATTGGAGTAATTTTACTT
TTCGCTGTAATAGCCACAGCATTCATAGGCTATGTCCTTCCATGAGGACAAATATCATTC
TGAGGAGCAACAGTAATCACAAACCTGTTATCAGCCATCCCATATGTAGGTACCACTTTA
GTCGAATGAATCTGAGGTGGGTTCTCAGTAGATAAAGCTACTCTCACCCGATTCTTTGCC
TTTCACTTCATCCTACCATTTATTATTGCAGCATTAGTAATCGTCCACCTTCTCTTCCTT
CACGAAACAGGATCAAATAATCCTACAGGCCTAAACTCTGACGCTGACAAAATTCCATTT
CACCCCTATTACACAATTAAAGATATTTTAGGAGTCCTAATTATATTTTTATTTCTCATA
ATCCTAGTACTTTTCTTTCCAGACGCATTAGGAGACCCCGACAA----------------
------------------------------------------------------------
------------------------------------------------------------
------------------------------------------------------------
------------------------------------------------------------
------------------------------------------------------------
----------------------------------------------------------------------------------------------------------
----------------------------------------------
----------------------------------------------
----------------------------------------------
----------------------------------------------
----------------------------------------------
----------------------------------------------
----------------------------------------------
----------------------------------------------
----------------------------------------------
----------------------------------------------
----------------------------------------------
----------------------------------------------
----------------------------------------------
----------------------------------------------
----------------------------------------------
----------------------------------------------
----------------------------------------------
----------------------------------------------
----------------------------------------------
----------------------------------------------
----------------------------------------------
----------------------------------------------
----------------------------------------------
----------------------------------------------
----------------------------------------------
----------------------------------------------
----------------------------------

>EU603992_Sakete_BE_baoulei
--------------------ACACCCACTATTTAAAATGATTAACCACTCCTTCATTGAT
TTACCTGCCCCATCCAATATTTCATCATGATGAAACTTTGGATCCCTTCTAGGAATTTGT
CTAATTATTCAAATTCTTACCGGACTATTTTTAGCAATACATTACACATCAGACACAATA
ACAGCCTTCTCATCAGTAACACATATCTGCCGAGATGTAAACTATGGATGACTAATTCGA
TATATACACGCTAATGGGGCCTCCATATTTTTTATTTGCCTTTTCCTGCATGTAGGACGA
GGTATATACTATGGATCCTACACATTCATTGAAACATGAAACATTGGAGTAATCTTACTT
TTCGCTGTAATAGCCACAGCATTTATAGGCTATGTCCTCCCATGAGGACAAATATCATTC
TGAGGAGCAACAGTAATTACAAATCTTTTATCAGCCATCCCATATGTAGGTACCACCTTA
GTTGAATGAATCTGAGGAGGATTCTCAGTAGACAAAGCCACTCTAACCCGATTTTTTGCT
TTCCACTTTATTTTACCATTTATTATCGCAGCACTAGTAATCGGTCACCTTCTCTTCCTT
CACGAAACAGGGTCAAACAATCCTACAGGTCTAGACTCTGACGCTGACAAAATTCCATTC
CACCCTTATTACACAATTAAAGACATTTTAGGAGTCCTAATTATATTTTTATTTCTTATA
ACTCTAGTACTTTTCTTCCCAGACGCACTAGGTGACCCTGACAA----------------
------------------------------------------------------------
------------------------------------------------------------
------------------------------------------------------------
------------------------------------------------------------
------------------------------------------------------------
----------------------------------------------------------------------------------------------------------
----------------------------------------------
----------------------------------------------
----------------------------------------------
----------------------------------------------
----------------------------------------------
----------------------------------------------
----------------------------------------------
----------------------------------------------
----------------------------------------------
----------------------------------------------
----------------------------------------------
----------------------------------------------
----------------------------------------------
----------------------------------------------
----------------------------------------------
----------------------------------------------
----------------------------------------------
----------------------------------------------
----------------------------------------------
----------------------------------------------
----------------------------------------------
----------------------------------------------
----------------------------------------------
----------------------------------------------
----------------------------------------------
----------------------------------------------
----------------------------------

>EU603987_Bakro_CI_setulosus
--------------------ACATCCACTATTTAAAATAATTAACCATTCTTTTATTGAT
TTACCTGCTCCATCCAACATTTCATCATGATGAAACTTTGGATCTCTTTTAGGAGTCTGC
CTTATAGTACAAATTCTTACAGGCCTATTCCTAGCAATACATTATACATCAGATACATTA
ACAGCCTTTTCATCAGTAACCCACATTTGCCGAGATGTAAACTATGGATGACTAATTCGA
TATCTACATGCAAACGGAGCCTCCATATTTTTTATTTGCTTATTCTTACATGTAGGACGA
GGAATATATTACGGATCATATACATTCATAGAAACATGAAACATTGGAGTAATTTTACTA
TTTGCTGTAATAGCCACAGCATTCATAGGTTATGTCCTTCCATGAGGACAAATATCATTC
TGAGGGGCAACAGTAATTACAAATCTACTATCAGCCATCCCATATGTAGGAACCACTTTA
GTCGAATGAATCTGAGGAGGATTCTCAGTTGATAAAGCCACACTAACCCGATTCTTCGCT
TTCCACTTTATTTTACCATTTATCATCGCAGCCCTAGTGATTGTTCATCTACTTTTTCTT
CACGAAACAGGATCAAACAACCCTACGGGCCTAAACTCTGACGCAGACAAAATCCCATTT
CACCCATATTATACCATTAAAGACATCCTAGGAGTCCTTATAATACTTATATTTCTCATA
ACCCTAGTTCTCTTTTTTCCAGATATTCTAGGAGACCCCGACAA----------------
------------------------------------------------------------
------------------------------------------------------------
------------------------------------------------------------
------------------------------------------------------------
------------------------------------------------------------
----------------------------------------------------------------------------------------------------------
----------------------------------------------
----------------------------------------------
----------------------------------------------
----------------------------------------------
----------------------------------------------
----------------------------------------------
----------------------------------------------
----------------------------------------------
----------------------------------------------
----------------------------------------------
----------------------------------------------
----------------------------------------------
----------------------------------------------
----------------------------------------------
----------------------------------------------
----------------------------------------------
----------------------------------------------
----------------------------------------------
----------------------------------------------
----------------------------------------------
----------------------------------------------
----------------------------------------------
----------------------------------------------
----------------------------------------------
----------------------------------------------
----------------------------------------------
----------------------------------

>EU603986_Bhoita_GUI_setulosus
--------------------ACATCCACTATTTAAAATAATTAACCATTCTTTTATTGAT
TTACCTGCTCCATCCAACATTTCATCATGATGAAACTTTGGATCTCTTTTAGGAGTCTGC
CTTATAGTACAAATTCTTACAGGCCTATTCCTAGCAATACATTATACATCAGATACATTA
ACAGCCTTTTCATCAGTAACCCATATTTGCCGAGATGTAAACTATGGATGACTAATTCGA
TACTTACATGCAAACGGAGCCTCCATATTTTTTATTTGCTTATTTTTGCATGTAGGACGA
GGAATATATTACGGATCATATACATTCATAGAAACATGAAACATTGGAGTAATTTTACTA
TTTGCTGTAATAGCCACAGCATTCATAGGCTATGTTCTTCCATGAGGACAAATATCATTC
TGAGGAGCAACAGTAATTACAAATTTACTATCAGCCATCCCATATGTAGGAACCACTCTA
GTCGAATGAATCTGAGGAGGATTCTCAGTTGATAAAGCCACACTAACCCGATTCTTCGCT
TTCCACTTTATTTTACCATTCATCATTGCAGCCCTAGTGATTGTTCATCTACTTTTCCTT
CACGAAACAGGATCAAACAACCCTACAGGCCTAAACTCTGACGCAGACAAAATCCCATTT
CACCCATACTATACTATTAAAGACATCCTAGGAGTCCTAATAATACTTATATTTCTTATA
ACCCTAGTTCTCTTTTTTCCAGATATTCTAGGAGACCCCGACAA----------------
------------------------------------------------------------
------------------------------------------------------------
------------------------------------------------------------
------------------------------------------------------------
------------------------------------------------------------
----------------------------------------------------------------------------------------------------------
----------------------------------------------
----------------------------------------------
----------------------------------------------
----------------------------------------------
----------------------------------------------
----------------------------------------------
----------------------------------------------
----------------------------------------------
----------------------------------------------
----------------------------------------------
----------------------------------------------
----------------------------------------------
----------------------------------------------
----------------------------------------------
----------------------------------------------
----------------------------------------------
----------------------------------------------
----------------------------------------------
----------------------------------------------
----------------------------------------------
----------------------------------------------
----------------------------------------------
----------------------------------------------
----------------------------------------------
----------------------------------------------
----------------------------------------------
----------------------------------

>AJ875083_Gbetaya_GUI_setulosus
ATGACAATCATACGTAAAACACATCCACTATTTAAAATAATTAACCATYYTTTTATTGAT
TTACCTGCTCCATCCAACATTTCATCATGATGAAACTTTGGATCTCTTTTAGGAGTCTGC
CTTATAGTACAAATTCTTACAGGCCTATTCCTAGCAATACATTATACATCAGATACATTA
ACAGCCTTTTCATCAGTAACCCATATTTGCCGAGATGTAAACTATGGATGACTAATTCGA
TACTTACATGCAAACGGAGCCTCCATATTTTTTATTTGCTTATTTTTGCATGTAGGACGA
GGAATATATTATGGATCATATACATTCATAGAAACATGAAACATTGGAGTAATTTTACTA
TTTGCTGTAATAGCCACAGCATTCATAGGTTATGTTCTTCCATGAGGACAAATATCATTC
TGAGGAGCAACAGTAATTACAAATTTACTATCAGCCATCCCATATGTAGGAACCACTCTA
GTCGAATGAATCTGAGGAGGATTCTCAGTTGATAAAGCCACACTAACCCGATTCTTCGCT
TTCCACTTTATTTTACCATTCATCATTGCAGCCCTAGTGATTGTTCATCTACTTTTCCTT
CACGAAACAGGATCAAACAACCCTACAGGCCTAAACTCTGACGCAGACAAAATCCCATTT
CACCCATATTATACTATTAAAGACATCCTAGGAGTCCTAATAATACTTATATTTCTTATA
ACCCTAGTTCTCTTTTTTCCAGATATTCTAGGTGATCCTGATAATTATATACCAGCCAAT
CCACTTAACACCCCACCTCATATTAAACCAGAATGATACTTCCTATTCGCATATGCTATT
CTCCGTTCTATTCCTAATAAACTAGGAGGAGTCCTAGCCCTAATTTTGTCCATCCTTATC
CTAGCATTACTCCCATTCCTTCATACATCAAAACAACGAAGCCTAATATTTCGTCCAATT
ACCCAAACCTTATACTGAATTCTAGTAGCCAACCTCCTAGTCCTTACTTGAATCGGGGGC
CAACCAGTAGAACACCCATTTATCATTATTGGCCAACTAGCCTCCATCTCATACTTCTCA
ATTATCCTCATCCTTATACCAATCTCAGGTATCATCGAAGACAAACTACTAAAATTATAT
CCCTGAGAACTTGATGGGAATGCAAGCAGCCATTGAGCAGGCAATGAAGAGTCATGAGAT
TCTGGGCATCTCAGACCCTCAGACGCTGGCCCGTGTGCTGACAGCTGGAGTCCAGAGTTC
CTTGAGTGACCCACGTCTCTTCATCTCTTATGAGCCCAGTACCCTCGAGGCTCCCCAGCA
AGCACCAGCGCTCACCAACCTCACCCGAGAAGAACTGTTGGCCCAGATACAGAGGAACAT
CCGCCATGAGGTTCTTGAGGGCAACGTGGGCTACCTACGAGTGGACGACCTCCCTGGCCA
GGAGGTACTGAGCGAGCTGGGGGAGTTCTTAGTGAGCCACGTGTGGAGGAAGCTCATGGG
TACCTCCTCCTTGGTGCTAGATCTCCGGCACTGCACTGGCGGCCACGTCTCTGGGATCCC
TTATGTCATCTCTTACTTGTACCCTGGGAACACAATCATGCACGTGGACACCGTCTATGA
TCGGCCTTCCAACACCACCACAGAGATCTGGACCTTGCCTGAGGTCTTCGGGGAGAGATA
CAGTGCTGACAAGGATGTTGTGGTCCTCACCAGTGGACACACTGGGGGAGTCGCGGAGGA
CATTGCCTACATCCTGAAGCAGATACGTCGCGCCATCGTAGTGGGTGAGAGGACGGAGGG
TGGGGCCCTGGACCTCCAGAAGCTGAGAATAGGCCAATCCAACTTCTTCCTCACAGTGCC
TGTGTCCAGGTCCCTGGGACCTCTAGGTGGAGGTGGCCAGACATGGGAAGGCAGTGGTGT
GCTGCCCTGTGTGGGGATCCCTGCAGAGCAAGCCCTAGAAAAGGCCCTGGCCATCCTCAC
CCTGCGTCGTGCCCTGCCAGGGGTTGTCCTCCGACTTCARGAAGCACTCCAGGACTATTA
CACATTAGTGGACCGAGTGCCGGGCCTGCTGCACCACCTGGCCAGCATGGACTACTCAGC
TGTGGTCTCTGAAGAGGACCTGGTGACAAAGCTCAATGCTGGCTTGCAGGCTGTGTCGGA
GGATCCCAGGCTCCTGGTGAGAGCCACTGGACCCAGAGACTCCTCCTTAAGACCTGAGAC
TGGGCCTAATGAGCCCCCAGCAGCCACCCCTGAGGTGCCCACGGAAGAAGATGCCCGGAG
GGCCCTGGTGGACTCTGTGTTTCAGGTGTCTGTGCTGCCGGGCAATGTGGGCTACCTGCG
CTTTGACAGATTTGCAGACACCTCTGTGCTGGAGACGCTGGGCCCTTACGTGCTGCAGCA
GGTGTGGGAGCCTTTG
>EU603968_Kodoko_GUI_musculoides
--------------------ACACCCACTATTAAAGATACTTAACCACTCCTTCATCGAT
CTACCCGCCCCTTCCAACATTTCATCATGATGAAACTTTGGGTCTCTGCTAGGAATCTGC
CTGGTAGTCCAAATCCTCACAGGCCTATTCTTAGCTATACACTACACATCAGACACAATA
ACAGCCTTCTCATCAGTAACACATATCTGCCGAGATGTAAACTATGGATGATTAATCCGA
TATTTACACGCCAACGGAGCCTCCATATTCTTTATCTGCCTATTCTTACACGTAGGACGG
GGGATGTACTACGGATCTTATACATTTATAGAAACATGAAATATTGGAGTTATTCTATTA
TTTGCAGTAATAGCCACTGCATTTATAGGTTATGTTCTTCCATGAGGACAAATATCATTT
TGAGGAGCTACAGTAATCACAAACCTTCTATCAGCCATTCCATATGTAGGAACCACTTTA
GTAGAATGAATCTGAGGCGGATTCTCAGTAGATAAGGCCACCCTAACTCGATTTTTCGCT
TTCCACTTTATCCTACCATTCATTATTGCAGCACTAGTAATTGTCCACCTCCTTTTCCTT
CACGAAACAGGATCCAATAACCCCACAGGCCTTAACTCTGACGCCGACAAAATCCCATTT
CACCCTTACTATACCATCAAAGACATCCTAGGAGTCCTAATAATATTCCTATTTCTTATA
ACTCTAGTTCTTTTCTTCCCAGACATACTAGGAGACCCCGACAA----------------
------------------------------------------------------------
------------------------------------------------------------
------------------------------------------------------------
------------------------------------------------------------
------------------------------------------------------------
----------------------------------------------------------------------------------------------------------
----------------------------------------------
----------------------------------------------
----------------------------------------------
----------------------------------------------
----------------------------------------------
----------------------------------------------
----------------------------------------------
----------------------------------------------
----------------------------------------------
----------------------------------------------
----------------------------------------------
----------------------------------------------
----------------------------------------------
----------------------------------------------
----------------------------------------------
----------------------------------------------
----------------------------------------------
----------------------------------------------
----------------------------------------------
----------------------------------------------
----------------------------------------------
----------------------------------------------
----------------------------------------------
----------------------------------------------
----------------------------------------------
----------------------------------------------
----------------------------------

>EU603967_Sanguiebo_CI_musculoides
--------------------ACACCCACTATTAAAGATACTTAACCACTCCTTCATCGAT
CTACCCGCCCCTTCCAACATTTCATCATGATGAAACTTCGGGTCTCTGCTAGGAATCTGC
CTAATAGTCCAAATCCTCACAGGCCTATTCTTAGCTATACACTACACATCAGACACAATA
ACAGCCTTCTCATCAGTAACACATATCTGCCGAGATGTAAACTATGGATGATTAATCCGA
TATTTACACGCCAACGGAGCCTCCATATTCTTTATCTGCTTATTCTTACACGTAGGACGG
GGGATGTACTACGGATCTTACACATTTATAGAAACATGAAATATTGGAGTAATTCTATTA
TTTGCAGTAATAGCCACTGCATTTATAGGTTATGTTCTCCCATGAGGACAAATATCATTC
TGAGGAGCTACAGTAATTACAAACCTTCTATCAGCCATTCCATATGTAGGAACCACTTTA
GTAGAATGAATCTGAGGCGGATTCTCAGTAGATAAGGCCACCCTAACTCGATTTTTCGCT
TTCCACTTTATCCTACCATTCATTATTGCAGCACTAGTAGTTGTCCACCTCCTTTTCCTT
CACGAAACAGGATCCAATAACCCCACAGGCCTTAACTCTGACGCCGACAAAATCCCATTT
CACCCTTATTATACCATCAAAGACATCCTAGGTGTCCTAATAATATTCCTATTTCTTATA
ACTCTAGTTCTTTTCTTCCCAGACATACTAGGAGACCCCGACAA----------------
------------------------------------------------------------
------------------------------------------------------------
------------------------------------------------------------
------------------------------------------------------------
------------------------------------------------------------
----------------------------------------------------------------------------------------------------------
----------------------------------------------
----------------------------------------------
----------------------------------------------
----------------------------------------------
----------------------------------------------
----------------------------------------------
----------------------------------------------
----------------------------------------------
----------------------------------------------
----------------------------------------------
----------------------------------------------
----------------------------------------------
----------------------------------------------
----------------------------------------------
----------------------------------------------
----------------------------------------------
----------------------------------------------
----------------------------------------------
----------------------------------------------
----------------------------------------------
----------------------------------------------
----------------------------------------------
----------------------------------------------
----------------------------------------------
----------------------------------------------
----------------------------------------------
----------------------------------

>AJ875085_Zakouma_TCH
ATGACAATCATACGAAAAACACATCCATTATTCAAAATAATTAACCATTCCTTCATTGAT
TTACCTGCCCCTTCCAACATTTCATCATGATGAAACTTTGGATCACTATTAGGAGTCTGC
CTTATAGTCCAAATTCTCACAGGCTTATTCTTAGCAATACACTACACATCAGACACAATA
ACAGCTTTTTCATCAGTAACACATATCTGTCGAGACGTAAACTACGGATGACTAATCCGT
TATATACATGCAAACGGAGCCTCTATATTCTTTATCTGCCTATTTCTGCACGTAGGACGA
GGGATATACTACGGGTCTTACACATTTATGGAAACATGAAATATTGGAGTAATTCTACTA
TTTGCAGTAATAGCCACAGCATTCATAGGCTATGTTCTTCCATGAGGGCAAATATCATTC
TGGGGAGCTACCGTTATCACAAACCTACTATCAGCTATTCCATATGTRGGGACTACTTTA
GTTGAATGAATTTGAGGAGGATTCTCAGTAGATAAGGCCACCTTAACCCGATTCTTCGCT
TTCCACTTTATYTTACCATTCATYATYGCAGSACTAGTAATTGTTCACCTCCTTTTCCTT
CACGAAACAGGATCTAACAACCCCACAGGCCTAAACTCTGACGCCGAYAAAATTCCATTC
CACCCGTACTATACTATTAAAGACATCTTGGGCGTCCTTATTATATTCCTATTCCTTATG
ACTCTAGTCCTTTTCTTCCCAGATATACTAGGTGACCCAGACAATTACATGCCAGCCAAC
CCATTAAACACCCCACCTCACATTAAACCAGAATGGTATTTCCTATTTGCATATGCCATC
CTACGCTCAATTCCAAATAAACTAGGAGGAGTATTAGCCCTAATCTTATCTATTCTGATC
TTAGCCCTACTTCCATTTCTCCACACATCAAAACAACGAAGTCTAATATTTCGCCCAATC
ACACAAACTTTATATTGAATCTTAGTAGCCAACCTACTTATCCTTACTTGAATTGGTGGT
CAACCAGTAGAACACCCATTCATCATTATTGGCCAACTAGCCTCTATCTCCTACTTCTCA
ATCATCTTAATCTTCATACCAATTGCAGGGATTATTGAAGACAATCTACTAAAACTATAC
CCCTGAGAACTTGATGGGAATGCAAGCAGCCATTGAGCAGGCAATGAAGAGTCACGAGAT
TCTGGGCATCTCAGACCCTCAGACGCTGGCCCGTGTGCTGACAGCTGGAGTCCAGAGTTC
CTTGAGTGACCCACGTCTATTCATCTCTTACGAGCCCAGTACCCTCGAGGCYCCCCAGCA
AGCACCAGCGCTCACCAACCTCACCCGAGAAGAACTGTTGGCCCAGATACAGAGGACCAT
CCACCATGAGGTTCTTGAGGACAACGTGGGCTACCTACGAGTGGACGACCTCCCTGGCCA
GGAGGTACTGAGTGAGCTGGGGGAGTTTTTAGTGAGCCACGTGTGGAGGAAGCTCATGGG
TACCTCCTCCTTGGTGCTAGATCTCCGGCACTGCACTGGCGGCCACGTCTCTGGGATCCC
TTATGTCATTTCTTACTTGTACCCTGGGAACACAGTCGTGCACGTGGACACCGTCTATGA
CCGGCCTTCCAACACCACCACAGAGATCTGGACCTTGCCTGAGGTCCTCGGGGAGAGATA
CAGTGCTGACAAGGATGTTGTGGTCCTCACCAGTGGACACACTGGGGGAGTCGCGGAGGA
CATTGCCTACATCCTGAAGCAGATACGCCGCGCTATCGTGGTAGGTGAGCGGACGGAGGG
TGGAGCCCTAGACCTCCAGAAGCTGAGAATAGGCCAATCCAACTTCTTCCTCACGGTGCC
TGTGTCCAGGTCCCTGGGACCTCTAGGTGGAGGTGGCCAGACATGGGAAGGCAGCGGYGT
GCTGCCCTGTGTGGGGATCCCTGCAGAGCAAGCCCTAGAAAAGGCCCTGGCCATCCTCAC
CCTGCGTCGTGCCCTGCCAGGGGTTGTCCTCCGACTTCAGGAAGCACTCCAGGACTATTA
CACATTAGTGGACCGAGTGCCRGGCCTGCTGCACCACCTGGCCAGCATGGACTACTCAGC
TGTGGTCTCTGAAGAGGACCTGGTGACAAAGCTCAATGCTGGCTTGCAGGCTGTGTCAGA
GGATCCCAGGCTCCTGGTGAGAGCCACTGGACCCAGAGACTCCTCCTTAAGACCTGAGAC
TGGGCCTAATGAGCCCCCAGCAGCCACCCCTGAGGTGCCCACGGAAGAAGATGCCCGGAG
GGCCCTGGTGGACTCTGTGTTTCAGGTGTCCGTGCTGCCGGGCAATGTGGGCTACCTGCG
CTTTGATAGATTTGCAGACACCTCTGTGCTGGAGACGCTGGGCCCTTACGTGCTGCAGCA
GGTGTGGGAGC-----
>AJ875084_Nairobi_KE_minutoides
ATGACAATCATACGAAAAACACACCCACTATTCAAAATAATTAACCACTCCTTCATCGAT
CTGCCCACCCCTTCCAACATTTCATCATGATGAAACTTTGGATCTCTATTAGGAATCTGC
CTTATAGTTCAAATCCTCACAGGCCTATTCCTAGCAATACACTATACATCAGACACAATA
ACAGCCTTCTCATCAGTAACACACATCTGCCGAGATGTAAACTATGGATGACTAATCCGA
TACTTACATGCCAACGGAGCCTCTATATTCTTTATCTGCTTATTTTTACACGTAGGACGG
GGAATGTACTATGGATCCTACACATTTATAGAAACATGAAATATTGGGGTTATCTTACTG
TTTGCAGTGATAGCCACAGCATTTATGGGTTATGTCCTCCCATGGGGGCAGATATCATTT
TGAGGGGCTACAGTAATTACAAACCTTCTATCAGCCATTCCATATGTAGGAACTACCCTA
GTAGAATGAATTTGAGGCGGATTCTCAGTAGACAAAGCCACCCTAACCCGATTTTTTGCT
TTCCACTTCATCCTGCCATTCATTATTGCAGCATTAGTAATTGTTCACCTCCTTTTCCTT
CACGAAACGGGATCTAACAACCCCACCGGCCTTAACTCTGATGCCGACAAAATCCCATTC
CACCCTTACTATACCATCAAAGACATCCTAGGAATCCTAATTATACTCCTCTTTCTTATA
ACCTTAGTCCTCTTCTTCCCAGACATATTAGGTGACCCCGACAATTATACACCAGCCAAC
CCACTAAACACTCCACCTCATATTAAGCCAGAATGGTATTTCTTATTTGCATATGCTATT
CTACGCTCAATCCCCAATAAACTAGGAGGAGTCCTAGCCCTAATTTTATCTATTTTAATT
CTAGCGTTTCTCCCATTCCTCCACACATCCAAACAACGAAACCTAATATTCCGCCCAATC
ACCCAAACCCTATACTGAATTCTAGTAGCCAACCTACTAATCCTCACTTGAATCGGAGGT
CAACCAGTAGAACACCCATTCATCATTATTGGACAACTAGCCTCCATCTCTTACTTCTCT
ATTATCCTTATTCTAATACCAGTCGCAGGTATCATTGAAGACAAATTACTAAAACTCTAC----------------------------------------------
----------------------------------------------
----------------------------------------------
----------------------------------------------
----------------------------------------------
----------------------------------------------
----------------------------------------------
----------------------------------------------
----------------------------------------------
----------------------------------------------
----------------------------------------------
----------------------------------------------
----------------------------------------------
----------------------------------------------
----------------------------------------------
----------------------------------------------
----------------------------------------------
----------------------------------------------
----------------------------------------------
----------------------------------------------
----------------------------------------------
----------------------------------------------
----------------------------------------------
----------------------------------------------
----------------------------------------------
----------------------------------------------
----------------------------------------------
----------------------------------

>AJ875080_Stellenbosch_SA_minutoides
ATGACAATCATACGAAAAACACACCCACTATTCAAGATAATTAATCACTCCTTCATCGAT
CTGCCTACCCCTTCCAACATCTCATCATGATGAAACTTTGGATCTCTATTAGGAATCTGC
CTTATAGTCCAAATCCTCACAGGCCTATTCCTAGCAATACACTACACATCAGACACGATA
ACAGCCTTCTCATCAGTAACACATATCTGCCGAGATGTAAACTATGGATGGCTAATCCGA
TACCTACATGCCAACGGGGCCTCTATATTCTTTATCTGTTTATTTTTACACGTAGGACGG
GGAATGTACTACGGATCCTACACATTTATAGAAACATGAAATATTGGGGTTATTTTACTA
TTTGCAGTAATAGCCACAGCATTTATAGGTTATGTCCTCCCATGGGGACAGATATCATTT
TGAGGGGCTACAGTAATTACAAACCTTCTATCAGCCATTCCATATGTAGGAACTACTCTA
GTAGAATGAATTTGAGGCGGATTCTCAGTAGATAAAGCCACCCTAACCCGATTTTTTGCT
TTCCACTTTATCCTACCATTCATCATTGCGGCATTAGTAATTGTCCACCTCCTTTTCCTT
CACGAAACAGGATCTAACAACCCCACCGGCCTTAACTCCGATGCCGACAAAATCCCATTC
CACCCTTACTATACCATCAAAGACATCCTAGGAGCCCTAATTATGCTCCTCTTCCTTATA
ACCTTAGTCCTCTTCTTCCCAGACATATTAGGTGATCCCGACAATTACATACCAGCCAAC
CCACTAAACACTCCACCTCATATTAAGCCAGAATGATATTTCCTATTTGCATATGCCATT
CTACGCTCAATCCCTAATAAGCTAGGAGGAGTCCTAGCCCTAATTTTATCTATCCTAATC
CTTGCGTTCCTCCCATTCCTCCACACATCCAAACAACGAAGCCTAATATTCCGCCCAATC
ACCCAAGCCTTATACTGAATTCTAGTAGCCAACCTACTAATCCTCACTTGAATTGGAGGT
CAACCAGTAGAACACCCATTTATCATTATTGGTCAACTAGCCTCCATCTCTTACTTCACT
ATTATCCTCATCATGATACCAGTCGCAGGTATCATTGAAGACAAATTATTAAAACTCTAC
CCCTGAGAACTTGATGGGAATGCAAGCAGCCATTGAGCAGGCAATGAAGAGCCATGAGAT
TCTGGGCATCTCAGACCCTCAGACGTTGGCCCGTGTGCTGACAGCTGGAGTCCAGAGTTC
CTTGAGTGACCCACGTCTCTTCATTTCTTACGAGCCCAGTACCCTCGAGGCTCCCCAGCA
AGCACCAGCGCTCACCAACCTCACCCGAGAAGAACTGTTGGCCCAGATACAGAGGAACAT
CCGCCATGAGGTTCTTGAGGACAACGTGGGCTACCTACGAGTGGACGACCTCCCTAGCCA
GGAGGTACTGAGCGAGCTGGGGGAGTTCTTAGTGAGCCACGTGTGGAGGAAGCTCATGGG
TACCTCCTCCTTGGTGCTAGATCTCCGGCACTGCACTGGCGGCCACGTCTCTGGGATCCC
TTATGTCATCTCTTACTTGTACCCTGGGAACACAGTCGTGCACGTGGACACCGTCTATGA
TCGGCCTTCCAACACCACCACAGAGATCTGGACCTTGCCTGAGGTCCTTGGGGAGAGATA
CAGTGCTGACAAGGATGTTGTGGTCCTCACCAGTGGACACACTGGGGGAGTCGCGGAGGA
CATTGCCTACATCCTAAAGCAGATACGCCGCGCCATCGTGGTGGGTGAGCGGACGGAGGG
TGGGGCCCTGGACCTCCAGAAGCTGAGRATAGGCCAATCCAACTTCTTCCTCACAGTGCC
TGTGTCCAGGTCCCTGGGACCTCTAGGTGGAGGTGGCCAGACATGGGAAGGGAGTGGTGT
GCTGCCCTGTGTGGGGATCCCTGCAGAGCAAGCCCTAGAAAAGGCCCTGGCCATCCTCAC
CCTGCGTCGTGCCCTGCCAGGGGTTGTCCTCCGACTTCAGGAAGCACTCCAGGACTATTA
CACATTAGTGGACCGAGTGCCGGGCCTGCTGCACCACCTGGCCAGCATGGACTACTCAGC
TGTGGTCTCTGAAGAGGACCTGGTAACAAAGCTCAATGCTGGCTTGCAGGCTGTGTCGGA
GGATCCCAGGCTCCTGGTGAGAGCCACTGGACCCAGAGACTCCTCCTTAAGACYTGAGAC
TGGGCCTAATGAGCCCCCAGCAGCCACCCCTGAGGTGCCCACGGAAGAAGATGCCCGGAG
GGCCCTGGTGGACTCTGTGTTTCAGGTGTCCGTGCTGCCGGGCAATGTGGGCTACCTGCG
CTTTGATAGATTTGCAGACACC--------------------------------------
----------------
>AJ875077_Bantou_GUI_minutoides
ATGACAATCATACGAAAAACACACCCGCTATTCAAGATAGTTAACCACTCCTTCATCGAC
CTGCCTGCCCCTTCCAACATTTCATCATGATGAAACTTTGGATCTCTTCTAGGAATTTGC
CTTATTGTCCAAATCCTTACAGGCTTATTCCTAGCAATACACTATTCATCAGACACAATA
ACAGCCTTCTCATCAGTAACACATATCTGCCGAGACGTAAACTATGGATGACTAATCCGA
TATTTACATGCCAACGGAGCCTCTATGTTCTTTATCTGCTTATTTTTACACGTAGGACGG
GGAATGTACTACGGATCCTACACATTTATAGAAACATGAAATATTGGGGTCATCCTACTA
TTTGCAGTGATAGCCACAGCATTTATAGGTTATGTCCTCCCATGGGGGCAGATATCATTT
TGAGGGGCTACAGTAATTACAAACCTTCTATCAGCCATCCCATATGTAGGAACTACTCTA
GTAGAATGAATCTGAGGCGGATTCTCAGTAGATAAAGCCACCCTAACCCGATTTTTTGCT
TTCCACTTCATCCTACCATTCATCATTGCAGCATTAGTAGTTGTTCACCTCCTCTTCCTT
CACGAAACAGGATCTAACAACCCCACAGGCCTTAACTCTGACGCCGACAAAATCCCATTC
CACCCTTACTATACTATCAAAGACATCCTAGGAGTCCTAATTATGCTCCTGTTCCTTATA
ACCTTAGTCCTATTCTTCCCAGACATATTAGGTGACCCCGACAATTATATACCAGCCAAC
CCACTAAACACTCCACCCCATATTAAGCCAGAATGGTATTTCTTATTTGCATACGCCATT
CTACGCTCAATCCCCAATAAACTAGGAGGAGTGTTAGCCCTAATTTTATCTATCCTAATT
CTAGCATTTCTCCCATTCCTCCACACATCCAAACAACGAAGCCTAATATTCCGCCCAATC
ACCCAGGCCTTATACTGAATCCTAGTAGCCAACCTACTAATCCTCACTTGAATTGGAGGT
CAACCAGTAGAACATCCATTCATCATTATTGGTCAGCTAGCCTCCATCTCTTACTTCACT
ATTATCCTCATTCTAATACCAGCCGCAGGTATTATTGAAGACAAATTACTAAAACTCTAC----------------------------------------------
----------------------------------------------
----------------------------------------------
----------------------------------------------
----------------------------------------------
----------------------------------------------
----------------------------------------------
----------------------------------------------
----------------------------------------------
----------------------------------------------
----------------------------------------------
----------------------------------------------
----------------------------------------------
----------------------------------------------
----------------------------------------------
----------------------------------------------
----------------------------------------------
----------------------------------------------
----------------------------------------------
----------------------------------------------
----------------------------------------------
----------------------------------------------
----------------------------------------------
----------------------------------------------
----------------------------------------------
----------------------------------------------
----------------------------------------------
----------------------------------

>AJ875076_Gbetaya_GUI_minutoides
ATGACAATCATACGAAAAACACACCCGCTATTCAAGATAGTTAACCACTCCTTCATCGAC
CTGCCTGCCCCTTCCAACATTTCATCATGATGAAACTTTGGATCTCTTCTAGGAATTTGC
CTTATTGTCCAAATCCTTACAGGCTTATTCCTAGCAATACACTATTCATCAGACACAATA
ACAGCCTTCTCATCAGTAACACATATCTGCCGAGACGTAAACTATGGATGACTAATCCGA
TATTTACATGCCAACGGAGCCTCTATATTCTTTATCTGCTTATTTTTACACGTAGGACGG
GGAATGTACTACGGATCCTACACATTTATAGAAACATGAAATATTGGGGTCATCCTACTA
TTTGCAGTGATAGCCACAGCATTTATAGGTTATGTCCTCCCATGGGGGCAGATATCATTT
TGAGGGGCTACAGTAATTACAAACCTTCTATCAGCCATCCCATATGTAGGAACTACTCTA
GTAGAATGAATCTGAGGCGGATTCTCAGTAGATAAAGCCACCCTAACCCGATTTTTTGCT
TTCCACTTCATCCTACCATTCATCATTGCAGCATTAGTAGTTGTTCACCTCCTTTTCCTT
CACGAAACAGGATCTAACAACCCCACAGGCCTTAACTCTGACGCCGACAAAATCCCATTC
CACCCTTACTATACCATCAAAGACATCCTAGGAGTCCTAATTATGCTCCTGTTCCTTATA
ACCTTAGTCCTATTCTTCCCAGACATATTAGGTGACCCCGACAATTATATACCAGCCAAC
CCACTAAACACTCCACCCCATATTAAGCCAGAATGGTATTTCTTATTTGCATACGCCATT
CTACGCTCAATCCCCAATAAACTAGGAGGAGTGTTAGCCCTAATTTTATCTATCCTAATT
CTAGCATTTCTCCCATTCCTCCACACATCCAAACAACGAAGCCTAATATTCCGCCCAATC
ACCCAGGCCTTATATTGAATCCTAGTAGCCAACCTACTAATCCTCACTTGAATTGGAGGT
CAACCAGTAGAACATCCATTCATCATTATTGGTCAGCTAGCCTCCATCTCTTACTTCACT
ATTATCCTCATTCTAATACCAGCCGCAGGTATTATTGAAGATAAATTACTAAAACTCTAC
CCCTGAGAACTTGATGGGAATGCAAGCAGCCATTGAGCAGGCAATGAAGAGCCATGAGAT
TCTGGGCATCTCAGACCCTCAGACGCTGGCCCGTGTGCTAACAGCTGGAGTCCAGAGTTC
CTTGAGTGACCCACGTCTCTTCATCTCTTATGAGCCCAGTACCCTCGAGGCTCCCCAGCA
AGCACCAGCGCTCACCAACCTCACCCAAGAAGAACTGTTGGCCCAGATACAGAGGAACAT
CCGCCATGAGGTTCTTGAGGACAACGTGGGCTACCTACGAGTGGACGACCTCCCTAGCCA
GGAGGTACTGAGCGAGCTGGGGGAGTTCTTAGTGAGCCACGTGTGGAGGAAGCTCATGGG
TACCTCCTCCTTGGTGCTAGATCTCCGGCACTGCACTGGCGGCCACGTCTCTGGGATCCC
TTATGTCATCTCTTACTTGTACCCTGGGAACACAGTCGTGCACGTGGACACCGTCTATGA
TCGGCCTTCCAACACCACCACAGAGATCTGGACCTTGCCTGAGGTCCTTGGGGAGAGATA
CAGTGCTGACAAGGATGTTGTGGTCCTCACCAGTGGACACACTGGGGGAGTCGCGGAGGA
CATTGCCTACATCCTGAAGCAGATACGCCGCGCCATCGTGGTGGGTGAGCGGACGGAGGG
TGGGGCCCTGGACCTCCAGAAGCTGAGAATAGGCCAATCCAACTTCTTCCTCACAGTGCC
TGTGTCCAGGTCCCTGGGACCTCTAGGTGGAGGTGGCCAGACATGGGAAGGCAGTGGTGT
GCTGCCCTGTGTGGGGATCCCTGCAGAGCAAGCCCTAGAAAAGGCCCTGGCCATCCTCAC
CCTGCGTCGTGCCCTGCCAGGGGTTGTCCTCCGACTTCAGGAAGCACTCCAGGACTATTA
CACATTAGTGGACCGAGTGCCGGGCCTGCTGCACCACCTGGCCAGCATGGACTACTCAGC
TGTGGTCTCTGAAGAAGACCTGGTGACAAAGCTCAATGCTGGCTTGCAGGCTGTGTCGGA
GGATCCCAGGCTCCTGGTGAGAGCCACTGGACCCAGAGACTCCTCCTTAAGACCTGAGAC
TGGGCCTAATGAGCCCCCAGCAGCCACCCCTGAGGTGCCCACGGAAGAAGATGCCCGGAG
GGCCCTGGTGGACTCTGTGTTTCAGGTGTCCGTGCTGCCGGGCAATGTGGGCTACCTGCG
CTTTGATAGGTTTGCAGACACCTCTGTGCTGGAGACGCTGGGCCCTTACGTGCTGCAGCA
GGTGTGGGAGC-----
>AJ875075_Djoliba_MAL_musculoides
ATGACAATCATACGAAAATCACACCCACTATTAAAGATACTTAACCACTCCTTCATCGAT
CTACCCGCCCCTTCCAACATTTCATCATGATGAAACTTTGGGTCTCTGCTAGGAATCTGC
CTAATAGTCCAAATCCTCACAGGCCTATTCTTAGCTATACACTACACATCAGACACAATA
ACAGCCTTCTCATCAGTAACACATATCTGCCGAGATGTAAACTATGGATGATTAATCCGA
TATTTACACGCCAACGGAGCCTCCATATTCTTTATCTGCCTATTCTTACACGTAGGACGG
GGGATGTACTACGGATCTTATACATTCATAGAAACATGAAATATTGGAGTTATTCTATTA
TTTGCAGTAATAGCCACTGCATTTATAGGTTATGTTCTTCCATGAGGACAAATATCATTT
TGAGGAGCTACAGTAATCACAAACCTCTTATCAGCCATTCCATATGTAGGAACCACTTTA
GTAGAATGAATCTGAGGCGGATTCTCAGTAGATAAGGCCACCCTAACTCGATTTTTCGCT
TTCCACTTTATCCTACCATTCATTATTGCAGCACTAGTAATTGTCCACCTCCTTTTCCTT
CACGAAACAGGATCCAATAACCCCACAGGCCTTAACTCTGACGCCGACAAAATCCCATTT
CACCCTTACTATACCATCAAAGACATCCTAGGTGTCCTAATAATATTCCTATTTCTTATA
ACTCTAGTTCTTTTCTTCCCAGACATACTAGGAGATCCTGATAATTATATACCAGCCAAC
CCACTAAACACACCACCTCATATCAAGCCAGAATGATATTTCTTATTTGCATATGCCATC
CTACGTTCAATCCCCAATAAACTAGGAGGAGTCCTAGCCCTAATTTTATCCATCTTAATC
CTAGCCCTACTCCCATTTCTCCATACATCCAAACAACGAAGCCTAATATTCCGCCCAATC
ACCCAAGCTCTATACTGAATTCTTGTAGCCAACCTACTGATCCTCACCTGAATTGGCGGT
CAACCAGTAGAACACCCATTCATCATTATCGGCCAACTAGCCTCCATCTCTTACTTCACT
ATTATTGTTATTCTTATACCAATCGCAGGAATTATTGAAGATAAATTACTAAAACTCTAC
CCCTGAGAACTTGATGGGAATGCAAGCAGCCATTGAGCAGGCAATGAAGAGCCATGAGAT
TCTGGGCATCTCAGACCCTCAGACRCTGGCCCGTGTKCTGACAGCTGGAGTCCAGAGTTC
CTTGAGTGACCCACGTCTCTTCATCTCTTACGAGCCCAGTACCCTCGAGGCTCCCCAGCA
AGCACCAGCGCTCACCAACCTCACCCGAGAAGAACTGTTGGCCCAGATACAGAGGAACAT
CCGCCATGAGGTTCTTGAGGACAACGTGGGCTACCTACGAATGGACGACCTCCCTAGCCA
GGAGGTACTGAGCGAGCTGGGAGAGTTCTTAGTGAGCCACGTGTGGAGGAAGCTCATGGG
TACCTCCTCCTTGGTGCTAGATCTCCGGCACTGCACTGGCGGCCACGTCTCTGGGATCCC
TTATGTCATCTCTTACTTGTACCCTGGGAACACAGTCGTGCACGTGGACACCATCTATGA
TCGGCCTTCCAACACCACCACAGAGATCTGGACCTTGCCTGAGGTCCTTGGGGAGAGATA
CAGTGCTGACAAGGATGTTGTGGTCCTCACCAGTGGACACACTGGGGGAGTYGCGGAGGA
CATTGCCTACATCCTGAAGMAGATACGCCGCGCCATCGTGGTGGGCGAGCGGACAGAGGG
TGGGGCCCTGGACCTCCAGAAGCTGAGAATAGGCCAATCCAACTTCTTCCTCACAGTGCC
TGTGTCCAGGTCCCTGGGACCTCTAGGTGGAGGTGGCCAGACATGGGAAGGCAGTGGTGT
GCTGCCCTGTGTGGGGATCCCTGCAGAGCAAGCCCTAGAAAAGGCCCTGGCTATCCTCAC
CCTGCGTCGTGCCCTGCCAGGGGTTGTCCTCCGACTTCAGGAAGCACTCCAGGACTATTA
CACATTAGTGGACCGAGTGCCGGGCCTGCTGCACCACCTGGCCAGCATGGACTACTCAGC
TGTGGTCTCTGAAGAGGACCTGGTGACAAAGCTCAATGCTGGCTTGCAGGCTGTGTCGGA
GGATCCCAGGCTCCTGGTGAGAGCCACTGGACCCAGAGACTCCTCCTTAAGGCCTGAGAC
TGGGCCTAATGAGCCCCCAGCAGCCACCCCTGAGGTGCCCACGGAAGAAGATGCCCGGAG
GGCCCTGGTGGACTCTGTGTTTCAGGTGTCCGTGCTGCCGGGCAATGTGGGCTACCTGCG
CTTTGATAGATTTGCAGACACCTCTGTGCTGGAGACGCTGGGCCCTTACGTGCTGCAGCA
CGTGTGGGAGCCTTT-
>AJ875074_Thies_SEN_haussa
ATGACAATTATACGAAAATCACACCCATTATTCAAAATAATTAATCACTCATTCATTGAT
TTACCTACCCCTTCCAATATCTCATCATGATGAAACTTCGGATCACTCCTAGGAATTTGC
CTTATAGTCCAAATCCTCACAGGCTTATTTCTAGCAATACATTACACATCAGACACAATA
ACAGCCTTCTCGTCAGTAACCCATATCTGCCGAGATGTTAACTACGGATGATTAATCCGA
TATATACACGCAAACGGAGCCTCCATATTCTTTATCTGCTTATTTCTGCACGTAGGGCGA
GGAATGTACTATGGATCTTATACATTTATAGAAACATGAAATATTGGAGTAGTCCTCCTA
TTTGCAGTAATAGCTACTGCATTCATAGGTTATGTACTCCCATGAGGACAAATATCATTT
TGAGGGGCCACCGTAATTACAAATCTTTTATCAGCTATCCCATATGTAGGTACTACTTTA
GTTGAATGAATTTGAGGTGGATTCTCAGTAGATAAAGCCACCCTAACCCGATTCTTTGCT
TTCCACTTTATTTTACCATTCATTATTGCAGCCCTAGTAATTGTTCACCTCCTTTTCCTT
CATGAAACAGGATCTAATAACCCTACAGGCCTAAACTCAGATGCTGATAAAATCCCATTC
CACCCTTACTACACTATTAAAGATATACTTGGAGTACTCATTATATTACTTTTCCTTATA
ACTTTAGTCCTCTTCTTCCCAGACATACTAGGGGATCCTGATAACTACACACCAGCCAAC
CCACTAAATACCCCACCTCACATTAAACCAGAGTGATATTTCCTATTCGCATATGCCATT
TTACGCTCAATCCCAAATAAATTAGGAGGAGTTTTAGCCCTAATTTTATCCATCCTAATT
CTAGCTCTACTCCCATTCCTCCATACATCCAAACAACGAAGCCTAATATTTCGCCCAATT
ACCCAAACATTATATTGAATTTTAGTAGCCAACCTACTGGTCCTTACTTGAATTGGAGGT
CAGCCAGTAGAACACCCATTTATTATTATTGGTCAACTAGCCTCCATCTCTTATTTTACT
ATTATCCTTATCCTCATGCCAATCGCAGGTATAATTGAAGATAAACTACTAAAACTTTAC----------------------------------------------
----------------------------------------------
----------------------------------------------
----------------------------------------------
----------------------------------------------
----------------------------------------------
----------------------------------------------
----------------------------------------------
----------------------------------------------
----------------------------------------------
----------------------------------------------
----------------------------------------------
----------------------------------------------
----------------------------------------------
----------------------------------------------
----------------------------------------------
----------------------------------------------
----------------------------------------------
----------------------------------------------
----------------------------------------------
----------------------------------------------
----------------------------------------------
----------------------------------------------
----------------------------------------------
----------------------------------------------
----------------------------------------------
----------------------------------------------
----------------------------------

>AJ875073_Kollo_NIG_haussa
ATGACAATTATACGGAAATCACACCCATTATTCAAAATAATCAATCACTCTTTCATTGAT
TTACCTGCCCCTTCCAACATCTCATCATGATGAAACTTCGGATCACTCCTAGGAATTTGT
CTTATAGTCCAAATCCTCACAGGCTTATTTCTAGCAATACATTATACATCAGACACAATA
ACAGCCTTCTCGTCAGTAACCCATATCTGCCGAGATGTTAATTACGGATGATTAATCCGA
TATATACACGCAAACGGAGCCTCCATATTCTTTATCTGCTTATTCCTGCACATAGGACGA
GGAATATACTATGGATCCTATACATTTATAGAAACATGAAATATTGGAGTAGTCCTCCTA
TTTGCAGTAATAGCTACTGCATTTATAGGTTATGTTCTCCCATGAGGACAAATATCATTT
TGAGGGGCCACCGTAATTACAAATCTTCTATCAGCTATCCCATATGTAGGTACTACCTTA
GTTGAATGAATTTGAGGTGGATTCTCAGTAGATAAAGCCACCCTAACCCGATTCTTTGCT
TTCCACTTTATTTTACCATTCATTATTGCAGCCCTAGTAATTGTTCACCTCCTTTTCCTT
CACGAAACAGGATCTAATAACCCTACAGGCCTAAACTCAGATGCTGATAAAATCCCATTC
CACCCTTATTATACTATTAAAGATATCCTTGGAGCCCTCATTATACTCCTTTTCCTTATA
ACTTTAGTCCTCTTCTTCCCAGACATACTAGGAGATCCTGATAATTATACGCCAGCCAAC
CCACTAAATACCCCACCTCACATCAAACCAGAATGGTATTTCCTATTCGCATATGCCATT
TTACGCTCAATCCCAAACAAATTAGGAGGAGTTTTAGCCCTAATTTTATCCATCCTAATT
CTAGCCCTACTCCCATTTCTTCATACATCCAAACAACGAAGCCTAATATTTCGCCCAATT
ACCCAAACCTTATATTGAATTCTAGTGGCCAACCTGCTAATCCTTACTTGAATCGGAGGT
CAACCAGTAGAACATCCATTTATCATTATTGGTCAACTAGCCTCCATCTCTTATTTTACT
ATTATCTTAATCCTCATGCCAGTCGCAGGTATAATTGAAGACAAACTACTAAAACTTTAC
CCCTGAGAACTTGATGGGAATGCAAGCAGCCATTGAGCAGGCRATGACGAGTCATGAGAT
TCTGGGCATCTCAGACGCTCAGACGCTGGCCCGTGTGCTGACAGCTGGAGTCCAGAGTTC
CYTGAGTGACCCACGTCTATTCATCTCTTAYGAGCCCAGTACCCTCGAGGCTCCCCAGCA
AGCACCAGCGCTCACCAACCTCACCCGAGAAGARCTGTTGGCCCAAATACAGAGGAACAT
CCACCATGAGGTTCTTGAGGACAACGTGGGCTACCTACGAGTGGACGACCTCCCTGGCCA
GGAGGTACTGAGCGAGCTGGGGGGGTTCTTAGTGAACCACGTGTGGAGGAAGCTCATGGG
TACCTCCTCCTTGGTGCTAGATCTCCGGCACTGCACTGGCGGCCACGTCTCTGGGATCCC
TTATGTCATCTCTTACTTGTACCCTGGGAACACAGTCGTGCACGTGGACACCGTCTATGA
TCGGCCTTCCAACACCACCACAGAGATCTGGACCTTGCCTGAGGTCCTCGGAGAGAGATA
CAGTGCTGACAAGGATGTTGTGGTCCTCACCAGTGGACACACTGGGGGAGTCGCGGAGGA
CATTGCCTACATCCTGAAGCAGATCCGCCGCGCCATAGTGGTGGGTGAGCGGACGGAGGG
TGGGGCCCTGGACCTCCAGAAGCTGAGAATAGGCCAATCCAACTTCTTCCTCACAGTGCC
TGTGTCCAGGTCCCTGGGACCTCTAGGTGGAGGTGGCCAGACATGGGAAGGCAGTGGTGT
GCTGCCCTGTGTGGGGATCCCTGCAGAGCAAGCCCTAGAAAAGGCCCTGGCCATCCTCAC
CCTGCGTCGTGCCCTGCCAGGGGTTGTCCTTCGACTTCAGGAAGCACTCCAGGACTATTA
CACATTAGTGGACCGAGTGCCAGGCCTGCTGCACCACCTGGCCAGCATGGACTACTCAGC
TGTGGTCTCTGAAGAGGACCTGGTGACAAAGCTCAATGCTGGCTTGCAGGCTGTGTCAGA
GGATCCCAGGCTCCTGGTRAGAGCCACTGGGCCCAGAGACTCCTCCTTAAGACYTGAGAC
TGGGCCTAATGAGCCCCCAGCAGCCACCCCTGAGGTGCCCACAGAAGAAGATGCCCGGAG
GGCCCTGGTGGACTCTGTGTTTCAGGTGTCCGTGCTGCCGGGCAATGTGGGCTACCTGCG
CTTTGATAGATTTGCAGACACCTCTGTGCTGGAGACGCTGGGCCCTTACGTGCTGCAGCA
GGTGTGGGAGCCTTTG
>AJ875071_Karal_TCH_haussa
ATGACAATTATACGGAAATCACACCCATTATTCAAAATAATCAATCACTCTTTCATTGAT
TTACCTGCCCCTTCCAATATCTCATCATGATGAAACTTCGGATCACTCCTAGGAATTTGT
CTTATAGTCCAAATCCTCACAGGCCTATTTCTAGCAATACATTACACATCAGACACAATA
ACAGCCTTCTCGTCAGTAACCCATATCTGCCGAGATGTTAACTACGGATGACTAATCCGA
TACATACACGCAAACGGAGCCTCCATATTCTTTATCTGCTTATTTCTGCACGTAGGACGA
GGAATATACTATGGATCCTATACATTTATAGAAACATGAAATATTGGAGTAGTCCTCCTA
TTTGCAGTAATAGCTACTGCATTTATAGGTTATGTACTCCCATGAGGACAAATATCATTT
TGAGGGGCCACCGTGATTACAAATCTTCTATCAGCTATCCCATATGTAGGTACTACTTTA
GTCGAATGAATTTGAGGTGGATTCTCAGTAGATAAAGCCACCCTAACCCGATTCTTTGCT
TTCCACTTTATTTTACCATTCATTATTGCAGCCCTAGTAATTGTCCACCTCCTTTTCCTT
CACGAAACAGGATCTAATAACCCTACAGGCCTAAACTCAGACGCTGATAAAATCCCATTC
CACCCTTACTATACTATTAAAGACATCCTTGGAGCCCTCATTATACTCCTTTTCCTTATA
ACTTTAGTCCTCTTCTTCCCAGACATACTAGGAGATCCTGATAATTATACGCCAGCCAAC
CCACTAAATACCCCACCTCACATCAAACCAGAATGATATTTCCTATTCGCATATGCCATT
TTACGCTCAATCCCAAATAAATTAGGAGGAGTTTTAGCCCTAATTTTATCCATCCTAATT
CTAGCCCTACTCCCATTTCTCCATACATCCAAACAACGAAGCCTAATATTTCGCCCAATT
ACCCAAGCCTTATATTGAATTCTAGTGGCCAACCTACTAATCCTTACTTGAATTGGAGGT
CAACCAGTAGAACACCCATTTATCATTATTGGTCAACTAGCCTCCATCTCTTATTTTACT
ATTATCTTAGTTCTCATGCCAATCGCAGGTATAATTGAAGACAAACTACTAAAACTTTAC----------------------------------------------
----------------------------------------------
----------------------------------------------
----------------------------------------------
----------------------------------------------
----------------------------------------------
----------------------------------------------
----------------------------------------------
----------------------------------------------
----------------------------------------------
----------------------------------------------
----------------------------------------------
----------------------------------------------
----------------------------------------------
----------------------------------------------
----------------------------------------------
----------------------------------------------
----------------------------------------------
----------------------------------------------
----------------------------------------------
----------------------------------------------
----------------------------------------------
----------------------------------------------
----------------------------------------------
----------------------------------------------
----------------------------------------------
----------------------------------------------
----------------------------------

>AJ875070_TussenDieRiviere_SA_indutus
ATGACAATCAYACGAAAATCACACCCACTAYTTAAAATACTTAACCACTCTTTTATTGAT
TTACCTGCTCCCTCCAACATYTCATCATGATGAAACTTTGGCTCACTATTAGGAATCTGT
CTTATAGYCCAAATTCTCACRGGCTTATTCTTAGCCATRCAYTATACATCWGACACAATA
ACAGCTTTTTCATCAGTRACACAYATCTGTCGAGACGTAAACTACGGATGATTAATCCGA
TATATACATGCAAACGGAGCCTCCATATTCTTTATCTGCTTATTTATACACGTAGGACGA
GGAATATACTATGGATCYTACACATTTATAGAAACATGAAATATTGGGGTTATTCTATTA
TTCGCTGTGATAGCCACAGCATTCATAGGTTATGTCCTCCCATGAGGACAAATATCATTT
TGRGGGGCCACAGTAATTACAAATCTTCTATCAGCAGTYCCATATGTAGGAACTACATTA
GTAGAGTGAATTTGAGGTGGATTCTCAGTAGATAAGGCCACCTTGACCCGATTTTTTGCC
TTCCACTTTATTCTRCCRTTCATCATTGCRGCYTTAGTAATTGTTCACCTCCTTTTCCTT
CACGAAACAGGATCTAACAACCCTACAGGCCTAAACTCTGATGCCGACAAAATCCCATTC
CACCCATATTACACYATCAAAGACATTCTAGGAGTTCTTATTATATTCCTRTTCCTCATG
ATTTTAGTCCTATTTTTCCCAGATATGCTAGGAGATCCCGATAACTATATRCCAGCCAAT
CCACTAAACACCCCACCTCATATCAAGCCAGAATGATACTTCCTATTCGCATATGCCATC
CTACGCTCTATYCCTAATAANYTAGGAGGAGTCTTAGCTCTAATCCTGTCTATCCTAATT
CTAGCCYTTCTCCCATTTTTACATACATCTAARCAACGAAGTTTAATATTYCGACCCATT
ACCCAAACCCTRTACTGAATTYTAGTAGCCAATCTGTTRATCCTCACCTGAATTGGCGGT
CAACCAGTAGAACACCCATTCATCATTATYGGYCAACTAGCCTCCATTTCTTACTTCGCC
ATTATCCTWATTCTYATRCCAATCGCARGAATTATTGAGGATWAGCTACTAAAACTTTAC----------------------------------------------
----------------------------------------------
----------------------------------------------
----------------------------------------------
----------------------------------------------
----------------------------------------------
----------------------------------------------
----------------------------------------------
----------------------------------------------
----------------------------------------------
----------------------------------------------
----------------------------------------------
----------------------------------------------
----------------------------------------------
----------------------------------------------
----------------------------------------------
----------------------------------------------
----------------------------------------------
----------------------------------------------
----------------------------------------------
----------------------------------------------
----------------------------------------------
----------------------------------------------
----------------------------------------------
----------------------------------------------
----------------------------------------------
----------------------------------------------
----------------------------------

>AJ875069_TOG_mattheyi
ATGACAATCATACGAAAAACACATCCACTATTCAAGATAATTAACCACTCTTTCATCGAT
CTACCTGCTCCTTCCAACATTTCATCATGATGAAACTTTGGGTCACTCCTAGGAATCTGC
CTAATAGTCCAGATTCTCACAGGCCTATTCTTAGCAATACATTATACATCAGACACTACA
ACAGCCTTCTCATCAGTTACCCATATCTGTCGAGATGTAAACTACGGATGACTAATCCGA
TACATACATGCAAACGGAGCCTCTATATTCTTTATCTGCTTATTTCTGCATGTAGGACGA
GGAATATATTACGGATCTTATACATTTATAGAAACATGAAATATTGGAGTTATCTTACTA
TTTGCAGTAATAGCTACAGCATTTATAGGTTATGTTCTTCCATGAGGACAAATATCATTC
TGAGGTGCCACCGTAATTACAAATCTTCTATCAGCTATTCCATATGTAGGGACCACCTTA
GTTGAATGAATTTGAGGTGGATTCTCAGTAGATAAAGCTACCTTAACCCGATTCTTTGCT
TTCCACTTTATCTTACCATTTATCATTACAGCACTAGTAGTTGTCCATCTCCTTTTCCTT
CATGAAACAGGATCAAATAACCCCACAGGCCTAAACTCTGACGCTGATAAAATCCCATTC
CACCCGTACTATACCATCAAAGACATCCTAGGAGTCATTATTATACTTCTATTTCTTATA
ACCTTAGTCCTATTCTTCCCAGACATATTAGGTGACCCTGACAATTATATACCAGCTAAC
CCACTAAACACCCCACCTCACATCAAACCAGAATGGTATTTCCTATTCGCATACGCCATC
CTACGCTCAATTCCAAACAAACTAGGAGGAGTTCTAGCCCTAATTCTATCTATTCTAATT
TTAGCCCTTCTCCCATTCCTTCATACATCCAAACAGCGAAGCCTAATATTTCGCCCAATA
ACCCAAACTTTATATTGAATTTTGGTGGCCAATCTGCTAATTCTTACCTGAATTGGGGGA
CAACCAGTAGAACACCCATTCATCATTATTGGTCAACTAGCCTCCATCTCTTACTTCACT
ATCATCATTATTCTAATGCCAATTGCAGGAATTATTGAAGATAAACTACTAAAACTCTAC----------------------------------------------
----------------------------------------------
----------------------------------------------
----------------------------------------------
----------------------------------------------
----------------------------------------------
----------------------------------------------
----------------------------------------------
----------------------------------------------
----------------------------------------------
----------------------------------------------
----------------------------------------------
----------------------------------------------
----------------------------------------------
----------------------------------------------
----------------------------------------------
----------------------------------------------
----------------------------------------------
----------------------------------------------
----------------------------------------------
----------------------------------------------
----------------------------------------------
----------------------------------------------
----------------------------------------------
----------------------------------------------
----------------------------------------------
----------------------------------------------
----------------------------------

>AJ875068_Bandia_SEN_mattheyi
ATGACAATCATACGAAAAACGCATCCACTATTCAAGATAATTAACCACTCTTTCATCGAT
TTACCTGCTCCTTCCAACATTTCATCATGATGAAACTTTGGCTCACTCCTAGGGATTTGC
CTCATAGTCCAGATTCTCACAGGCCTATTCTTAGCAATACATTATACATCAGACACTACA
ACAGCCTTCTCATCAGTCACCCATATCTGTCGAGATGTAAACTACGGATGACTAATCCGA
TATATACATGCAAATGGGGCCTCTATATTTTTTATCTGCTTATTTCTGCATGTAGGACGA
GGAATATATTATGGATCCTATACATTTATAGAAACATGAAATATTGGAGTAATTTTACTA
TTTGCAGTAATAGCTACAGCATTTATAGGTTATGTACTTCCATGAGGACAAATATCATTC
TGAGGTGCCACCGTAATTACAAATCTTCTATCGGCTATCCCATATGTAGGAACCACCTTA
GTTGAATGAATTTGAGGTGGATTCTCAGTAGATAAAGCTACCTTAACCCGATTTTTTGCT
TTCCACTTTATCTTACCATTTATTATTACAGCACTAGTAATTGTCCACCTCCTTTTCCTT
CACGAAACAGGATCAAATAACCCCACAGGCCTAAACTCTGATGCTGATAAAATCCCATTC
CACCCGTACTATACCATCAAAGACATCCTAGGAGTCATTATTATACTTCTATTTCTTATA
ACCTTAGTCCTATTCTTCCCAGACATATTAGGTGACCCTGACAATTATATACCAGCCAAC
CCACTAAACACCCCGCCTCACATCAAACCAGAATGATACTTCCTATTCGCATACGCCATC
CTACGCTCAATTCCAAACAAGCTAGGAGGAGTACTAGCCCTAATTCTATCTATCCTAATT
TTAGCCCTTCTCCCATTCCTTCATACATCTAAACAACGAAGCCTAATATTTCGCCCAATA
ACCCAAACTTTATATTGAATTCTGGTAGCCAATCTGCTAATTCTTACCTGAATTGGTGGA
CAACCAGTAGAACACCCATTCATCATTATTGGTCAACTAGCCTCCATCTCTTACTTCACT
ATTATCCTTATTCTAATACCAATCGCAGGAATTATTGAAGATAATCTACTAAAACTCTAC
CCCTGAGAACTTGATGGGAATGCAAGCAGCCATTGAGCAGGCAATGAAGAGTCATGAGAT
TCTGGGCATCTCAGACCCTCAGACGCTGGCCCGTGTGCTGACAGCTGGAGTCCAGAGTTC
CTTGAGTGACCCACGTCTATTCATCTCTTAYGAGCCCAGTACCCTGGAGGCTCCCCAGCA
AGCACCAGCGCTCACCAACCTCACCCGAGAAGAACTGTTGACCCAAATGCAGAGGAACAT
CCACCATGAGGTTCTTGAGGACAACGTGGGCTACCTACGAGTGGACGACCTCCCTGGCCA
GGAGGTACTGAGCGAGCTGGGGGGGTTCTTAGTGAACCACGTGTGGAGGAAGCTCATGGG
TACCTCCTCCTTGGTGCTAGATCTCCGGCACTGCACTGGCGGCCATGTCTCTGGGATCCC
TTATGTCATCTCTTACTTGTACCCTGGGAACACAGTCGTGCACGTGGACACCGTCTATGA
TCGGCCTTCCAACACCACCACAGAGATCTGGACCTTGCCTGAGGTCCTCGGGGAGAGATA
CAGTGCTGACAAGGATGTTGTGGTCCTCACCAGTGGACACACTGGGGGAGTCGCGGAGGA
CATTGCCTACATCCTGAAGCAGATACGCCGCGCCATCGTGGTGGGTGAGCGGACAGAGGG
TGGGGCCCTGGACCTCCAGAAGCTGAGAATAGGCCAATCCAACTTCTTCCTCACAGTGCC
TGTGTCCAGGTCCCTGGGACCTCTAGGTGGAGGTGGCCAGACATGGGAAGGCAGTGGTGT
GCTGCCCTGTGTGGGGATCCCTGCAGAGCAAGCCCTAGAAAAGGCCCTGGCCATCCTCAC
CCTGCGTCGTGCCCTGCCAGGGGTTGTCCTCCGACTTCAGGAAGCACTCCAGGACTATTA
CACATTAGTGGACCGAGTGCCAGGCCTGCTGCACCACCTGGCCAGCATGGACTACTCAGC
TGTGGTCTCTGAAGAGGACCTGGTGACAAAGCTCAATGCTGGCTTGCAGGCTGTGTCGGA
GGATCCCAGGCTCCTGGTGAGAGCCACTGGACCCAGAGACTCCTCCTTAAGACCTGAGAC
TGGRCCTAATGAGCCCCCAGCAGCCACCCCTGAGGTGCCCACGGAAGAAGATGCCCGGAG
GGCCCTGGTGGACTCTGTGTTTCAGGTGTCCGTGCTGCCGGGCAATGTGGGCTACCTGCG
CTTTGATAGATTTGCAGACACCTCTGTGCTGGAGACGCTGGGCCCTTACGTGCTGCAGCA
GGTGTGGGAGCCTTTG
>AJ698874_Kgalagadi_SA_indutus
ATGACAATCATACGAAAATCACACCCACTACTTAAAATACTTAACCACTCTTTTATTGAT
TTACCTGCTCCCTCCAACATCTCATCATGATGAAACTTTGGCTCACTATTAGGAATCTGT
CTTATAGTCCAAATTCTCACAGGCTTATTCTTAGCCATACATTATACATCTGACACAATA
ACAGCTTTTTCATCAGTAACACATATCTGTCGAGACGTAAACTACGGATGATTAATCCGA
TACATACACGCAAACGGAGCCTCCATATTCTTTATCTGCTTATTTATACACGTAGGACGA
GGAATATACTATGGATCTTACACATTTATAGAAACATGAAATATTGGGGTTATTCTATTA
TTCGCTGTGATAGCCACAGCATTCATAGGTTATGTCCTCCCATGAGGACAAATATCATTT
TGAGGGGCCACAGTAATTACAAATCTTCTATCAGCAGTTCCATATGTAGGAACTACATTA
GTAGAGTGAATTTGAGGTGGATTCTCAGTAGATAAGGCCACCTTGACCCGATTTTTTGCC
TTCCACTTTATTCTGCCATTCATCATTGCAGCCTTAGCAATTGTTCACCTCCTTTTCCTT
CACGAAACAGGATCTAACAACCCTACAGGCCTAAACTCTGATGCCGACAAAATCCCATTC
CACCCATACTACACTATCAAAGACATTCTAGGAGTTCTTATTATATTCCTGTTCCTCATG
ATTTTAGTCCTATTTTTCCCAGATATGCTAGGAGATCCCGATAACTATATACCAGCCAAT
CCACTAAACACCCCACCTCATATCAAGCCAGAATGATACTTCCTATTCGCATATGCCATC
CTACGCTCTATTCCTAATAAACTAGGAGGAGTCTTAGCTCTAATCCTGTCTATCCTAATT
CTAGCCTTTCTCCCGTTTTTACATACATCTAAACAACGAAGTTTAATATTCCGGCCCATT
ACCCAAACCCTATACTGAATTCTAGTAGCCAATCTGTTAATCCTCACCTGAATTGGCGGT
CAACCAGTAGAACACCCATTCATCATTATTGGCCAACTAGCCTCCATTTCTTACTTCACC
ATTATCCTTATTCTTATACCAATCGCAGGAATTATTGAGGATAAGCTACTAAAACTTTAC
CCCTGAGAACTTGATGGGAATGCAAGCAGCCATTGAGCAGGCAATGAAGAGCCATGAGAT
TCTGGGCATCTCAGACCCTCAGACGCTGGCCCGTGTGCTGACAGCTGGAGTCCAGAGTTC
CTTGAGTGACCCACGTCTCTTCATCTCTTACGAGCCCAGTACCCTCGAGGCTCCCCAGCA
AGCACCAGCGCTCACCAACCTCACCCAAGAAGAACTGTTGGCCCAGATACAGAGGAACAT
CCGCCATGAGGTTCTTGAGGACAACGTGGGCTACCTACGAGTGGACGACCTCCCTAGCCA
GGAGGTACTGAGCGAGCTGGGGGAGTTCTTAGTGAGCCACGTGTGGAGGAAGCTCATGGG
TACCTCCTCCTTGGTGCTAGATCTCCGGCACTGCACTGGCGGCCACGTCTCTGGGATCCC
TTATGTCATCTCTTACTTGTACCCTGGGAACACAGTTGTGCACGTGGACACCGTCTATGA
TCGGCCTTCCAACACCACCACAGAGATCTGGACCTTGCCTGAGGTCCTTGGGGAGAGATA
CAGTGCTGACAAGGATGTTGTGGTCCTCACCAGTGGACACACTGGGGGAGTCGCGGAGGA
CATTGCCTACATCCTGAAGCAGATACGCCGCGCCATCGTGGTGGGTGAGCGGACGGAGGG
TGGGGCCCTGGACCTCCAGAAGCTGAGAATAGGCCAATCCAACTTCTTCCTCACAGTGCC
TGTGTCCAGGTCCCTGGGACCTCTAGGTGGAGGTGGCCAGACATGGGAAGGCAGTGGTGT
GCTGCCCTGTGTGGGGATCCCTGCAGAGCAAGCCCTAGAAAAGGCCCTGGCCATCCTCAC
CCTGCGTCGTGCCCTGCCAGGGGTTGTCCTCCGACTTCAGGAAGCACTCCAGGACTATTA
CACATTAGTGGACCGAGTGCCAGGCCTGCTGCACCACCTGGCCAGCATGGACTACTCAGC
TGTGGTCTCTGAAGAGGACCTGGTGACAAAGCTCAATGCTGGCTTGCAGGCTGTGTCGGA
AGATCCCAGGCTCCTGGTGAGAGCCACTGGACCCAGAGACTCCTCCTTAAGACCTGAGAC
TGGGCCTAATGAGCCCCCAGCAGCCACCCCTGAGGTGCCCACGGAAGAAGATGCCCGGAG
GGCCCTGGTGGACTCTGTGTTTCAGGTGTCCGTGCTGCCGGGCAATGTGGGCTACCTGCG
CTTTGATAGATTTGCAGACACCTCTGTGCTGGAGACGCTGGGCCCTTACGTGCTGCAGCA
GGTGTGGGAGC-----
>CAK57_Lebayi_CON
------------CGAAAAACACACCCGCTATTTAAAATAATTAACCACTCTTTCATCGAC
TTACCCGCCCCCTCTAACATTTCAGCATGATGAAACTTTGGGTCTCTTCTAGGAATTTGT
CTCATAGTCCAAATTCTTACAGGCTTATTCCTAGCTATACACTACACATCAGACACAATA
ACAGCCTTCTCATCAGTAACACATATCTGCCGAGATGTAAACTATGGATGACTCATCCGA
TATATACATGCTAATGGGGCCTCCATATTCTTTATTTGCCTATTTTTACACGTAGGACGA
GGAATATATTATGGATCTTACACATTTATAGAAACATGAAACATCGGGGTAATTTTACTA
TTTGCAGTTATAGCCACAGCATTTATAGGCTATGTACTCCCATGAGGACAAATATCATTT
TGGGGGGCCACAGTAATTACAAACCTCCTATCAGCCATTCCATATGTAGGCACTACTTTA
GTAGAATGAATCTGAGGTGGRWTCTCAGTARRMMAAAGCCCCCTGACCCGATTTTTTTCT
TCCMMCTTTWWTYYYCCATTWATTGCAGCMMCTAGTTWATTGKTYMMCYYCCTTTTCCCT
CMMCAACYKGGATCCCAATACCYTACAGGCCTAAACYCCGATGCCCACMAAAATCCTTTT
CCCCCCTACTATACCATCAAAGACATCCTAGGRRTTCTGATTAWWTTCCTYTTTYTTWWA
ACTTTARTTCTTTTYTTCCCAGACATACTAGGKGACCCCGACAATTATATACCAGCCAAC
CCGCTAAACACCCCACCCCATATTAAACCAGAATGATACTTCTTATTTGCGTATGCCATT
CTACGCTCTATCCCCAATAAACTGGGAGGAGTTCTAGCCCTAATTTTATCTATCCTAATT
TTAGCCCTACTCCCATTTCTCCACACATCTAAACAACGAAGCCTAATATTTCGCCCAATC
ACTCAAACTTTATACTGAATCCTGGTAGCCAATCTACTAATCCTCACTTGAATTGGAGGA
CAACCAGTAGAACATCCATTCATCATCATCGGTCAACTAGCTTCCATCTCTTACTTTACC
ATTATTCTTATTCTTATACCAATCGCAGGGATTATTGAAGACAATTTACTAAAACTT---
---------------gGGaATGCaAGCAGCCATTGAGCAGGCAATGAAGAGCCATGAGAT
TCTAGGCATCTCAGACCCTCAGACGCTGGCCCATGTGCTGACAGCTGGAGTCCAGAGTTC
CTTGAGTGACCCACGTCTCTTCATCTCTTACGAGCCCAGTACCCTCGAGGCTCCCCAGCA
AGCACCAGCGCTCACCAACCTCACCCGAGAAGAACTGTTGGCCCAGATACAGAGGAACAT
CCGCCATGAGGTTCTTGAGGACAACGTGGGCTACCTACGAGTGGACGACCTCCCTGGCCA
GGAGGTACTGAGCGAGCTGGGGGAGTTCTTAGTGAGCCACGTGTGGAGGAAGCTCATGGG
TACCTCCTCCTTGGTGCTAGATCTCCGGCACTGCACTGGCGGCCACRTCTCTGGGATCCC
TTATGTCATCTCTTACTTGTACCCTGGGAACACAGTCGTGCACGTGGACACSGTCTATGA
TCGGCCTTCCAACACCACCACAGAGATCTGGACCTTGCCTGAGGTCCTYGGGGAGAGATA
CAGTGCTGACAAGGATGTTGTGGTCCTCACCAGTGGACACACTGGGGGAGTCGCGGAGGA
CATTGCCTACATCCTGAAGCAGATACGCCGYGCCATCGTGGTGGGTGAGCGGACGGAGGG
TGGGGCCCTGGACCTCCAGAAGCTGAGAATAGGCCAATCCAACTTCTTCCTCACAGTGCC
TGTGTCCAGGTCCCTGGGACCTCTAGGTGGAGGTGGCCAGACATGGGAAGGCAGTGGTGT
GCTGCCCTGTGTGGGGATCCCTGCAGAGCAAGCCCTAGAAAAGGCCCTGGCCATCCTCAC
CCTGCGTCGTGCCCTGCCAGGGGTTGTCCTCCGACTTCAGGAAGCACTCCAGGACTATTA
CACATTAGTGGACCGAGTGCCGGGCCTGCTGCACCACCTGGCCAGCATGGACTACTCAGC
TGTGGTCTCTGAAGAGGACCTGGTGACAAAGCTCAATGCTGGCTTGCAGGCTGTGTCGGA
GGATCCCAGGCTCCTGGTGAGAGCCACTGGACCCAGAGACTCCTCCTTAAGACCTGAGAC
TGGGCCTAATGAGCCCCCAGCAGCCACCCCTGAGGTGCCCACGGAAGAAGATGCCCGGAG
GGCCCTGGTGGACTCTGTGTTTCAGGTGTCCGTGCTGCCGGGCAATGTGGGCTACCTGCG
CTTTGATAGATTTGCAGACACCTCTGTGCTGGAGACGCTGGGCCCTTACGTGCTGCAGCA
GG--------------
>KE159_Maralal_KE
-----AATCATACGAAAAACACACCCACTATTCAAGATAGTTAACCACTCCTTCATTGAT
CTCCCTGCCCCTTCCAACATTTCATCATGATGAAACTTTGGATCTCTATTAGGAATTTGC
CTTATAATCCAAATCCTCACAGGGCTATTCCTAGCAATACACTATACATCAGACACAATA
ACAGCCTTCTCATCAGTTACTCATATCTGCCGAGATGTAAACTATGGATGATTAATCCGA
TATTTACATGCCAACGGAGCCTCCATATTCTTTATCTGCTTATTTTTACACGTAGGACGG
GGAATGTACTACGGATCCTACACATTTATAGAAACATGAAATATTGGAGTAATCTTACTG
TTTGCAGTAATAGCCACAGCATTTATAGGCTATGTCCTCCCATGAGGACAAATATCATTC
TGAGGGGCTACAGTAATTACAAACCTTCTATCAGCCATTCCATATGTAGGAGCTACTCTA
GTAGAATGAATTTGAGGCGGATTCTCAGTAGATAAAGCCACCCTAACCCGATTTTTTGCT
TTCCACTTCATCCTACCATTCATTATTGCAGCATTAGTAATCGTTCACCTCCTTTTCCTT
CACGAAACAGGATCTAACAACCCCACCGGCCTTAACTCCGATGCCGACAAAATCCCATTC
CACCCTTATTATACCATCAAAGACATCCTAGGAGTCCTAATCATACTCCTCTTTCTTATA
ACCTTAGTCCTCTTCTTCCCAGACATGTTAGGTGACCCCGACAATTATATACCAGCCAAC
CCACTAAACACTCCACCTCATATTAAGCCAGAATGGTATTTCTTATTTGCATACGCCATT
CTACGCTCAATCCCTAATAAACTAGGAGGAGTCCTAGCCCTAATTTTATCTATCCTAATT
CTAGCGTTTCTCCCATTCCTCCACACATCCAAACAACGAAGCCTAATATTCCGCCCAATC
ACCCAAACCTTATACTGAATCCTAGTAGCCAATCTACTAATCCTCACTTGAATTGGAGGT
CAACCAGTAGAACACCCATTCGTCATTATTGGACAACTAGCCTCCATCTCTTACTTCACT
ATTATCCTCATTCTAATACCAGCCGCAGGTATCATTGAAGACAAATTACTAAAACTCTAC
------------------aATGCaAGCAGCCATTGAGCAGGCAATGAAGAGCCATGAGAT
TCTGGGCATCTCAGACCCTCAGACGCTGGCCCGTGTGCTGACAGCTGGAGTCCAGAGTTC
CTTGAGTGACCCACGTCTCTTCATCTCTTATGAGCCCAGTACCCTCGAGGCTCCCCAGCA
AGCACCAGCGCTCACCAACCTCACCCAAGAAGAACTGTTGGCCCAGATACAGAGGAACAT
CCGCCATGAGGTTCTTGAGGACAACGTGGGCTACCTACGAGTGGACGACCTCCCTAGCCA
GGAGGTACTGAGCGAGCTGGGGGAGTTCTTAGTGAGCCACGTGTGGAGGAAGCTCATGGG
TACCTCCTCCTTGGTGCTAGATCTCCGGCACTGCACTGGCGGCCACGTCTCTGGGATCCC
TTATGTCATCTCTTACTTGTACCCTGGGAACACAGTCRTGCACGTGGACACCGTCTATGA
TCGGCCTTCCAACACCACCACAGAGATCTGGACCTTGCCTGAGGTCCTTGGGGAGAGATA
CAGTGCTGACAAGGATGTTGTGGTCCTCACCAGTGGACACACTGGGGGAGTCGCGGAGGA
CATTGCCTACATCCTGAAGCAGATACGCCGCGCCATCGTGGTGGGTGAGCGGACGGAGGG
TGGGGCCCTGGACCTCCAGAAGCTGAGAATAGGCCAATCCAACTTCTTCCTCACAGTGCC
TGTGTCCAGGTCCCTGGGACCTCTAGGTGGAGGTGGCCAGACATGGGAAGGCAGTGGTGT
GCTGCCCTGTGTGGGGATCCCTGCAGAGCAAGCCCTAGAAAAGGCCCTGGCCATCCTCAC
CCTGCGTCGTGCCCTGCCAGGGGTTGTCCTCCGACTTCAGGAAGCACTCCAGGACTATTA
CACATTAGTGGACCGAGTGCCGGGCCTGCTGCACCACCTAGCCAGCATGGACTACTCAGC
TGTGGTCTCTGAAGAAGACCTGGTGACAAAGCTCAATGCTGGCTTGCAGGCTGTGTCGGA
GGATCCCAGGCTCCTGGTGAGAGCCACTGGACCCAGAGACTCCTCCTTAAGACCTGAGAC
TGGGCCTAATGAGCCCCCAGCAGCCACCCCTGAGGTGCCCACGGAAGAAGATGCCCGGAG
GGCCCTGGTGGACTCTGTGTTTCAGGTGTCCGTGCTGCCGGGCAATGTRGGCTACCTGCG
CTTTGATAGGTTTGCAGACACCTCtGTGCT------------------------------
----------------
>KE192_Maralal_KE
------ATCATACGAAAAACACACCCACTATTCAAGATaATTAACCACTCCTTCATTGAT
CTCCCTGCCCCTTCCAACATTTCATCATGATGAAACTTTGGATCTCTATTAGGAATTTGC
CTTATAATCCAAATCCTCACAGGGcTATTCCTAGCAATACACTATACATCAgACACAATA
ACAGCCTTCTCATCAGTTACTCATATCTGCCGAGATGTAAACTATGGATGATTAATCCGA
TATTTACATGCCAACGGAGCCTCCATATTCTTTATCTGCTTATTTTTACACGTAGGACGG
GGAATGTACTACGGATCCTACACATTTATAGAAACATGAAATATTGGAGTAATCTTACTG
TTTGCAGTAATAGCCACAGCATTTATAGGCTATGTCCTCCCATGAGGACAAATATCATTC
TGAGGGGCTACAGTAATTACAAACCTTCTATCAGCCATTCCATATGTAGGAACTACTCTA
GTAGAATGAATTTGAGGCGGATTCTCAGTAGATAAAGCCACCCTAACCCGATTTTTTGCT
TTCCACTTCATCCTACCATTCATTATTGCAGCATTAGTAATTGTTCACCTCCTTTTCCTT
CACGAAACAGGATCTAACAACCCCACCGGCCTTAACTCCGATGCCGACAAAATCCCATTC
CACCCTTATTATACCATCAAAGACATCCTAGGAGTCCTAATCATACTCCTCTTTCTTATA
ACCTTAGTCCTCTTCTTCCCAGACATGTTAGGTGACCCCGACAATTATATACCAGCCAAC
CCACTAAACACTCCACCTCATATTAAGCCAGAATGGTATTTCTTATTTGCATACACCATT
CTACGCTCAATCCCTAATAAACTAGGAGGAGTCCTAGCCCTAATTTTATCTATCCTAATT
CTAGCGTTTCTCCCATTCCTCCACACATCTAAACAACGAAGCCTAATATTCCGCCCAATC
ACCCAAACCTTATACTGAATCCTAGTAGCCAATCTACTAATCCTCACTTGAATTGGAGGT
CAACCAGTAGAACACCCATTCGTCATTATTGGACAACTAGCCTCCATCTCTTACTTCACT
ATTATCCTCATTCTAATACCAGCCGCAGGTATCATTGAAGACAAATTACTAAAACTCTAC----------------------------------------------
----------------------------------------------
----------------------------------------------
----------------------------------------------
----------------------------------------------
----------------------------------------------
----------------------------------------------
----------------------------------------------
----------------------------------------------
----------------------------------------------
----------------------------------------------
----------------------------------------------
----------------------------------------------
----------------------------------------------
----------------------------------------------
----------------------------------------------
----------------------------------------------
----------------------------------------------
----------------------------------------------
----------------------------------------------
----------------------------------------------
----------------------------------------------
----------------------------------------------
----------------------------------------------
----------------------------------------------
----------------------------------------------
----------------------------------------------
----------------------------------

>KE161_Maralal_KE
-----AATTATACGTAAAACACATCCATTATTTAAAATAATTAACCATTCCTTTATTGAT
TTACCCGCTCCATCCAACATCTCATCATGATGAAACTTTGGATCTCTTTTAGGGGTCTGC
CTTATTGTACAAATTCTTACAGGCCTATTCCTAGCCATACATTACACATCAGATACATTA
ACAGCCTTTTCATCAGTAACTCATATCTGCCGAGATGTAAACTACGGATGACTAATCCGA
TATATGCATGCAAACGGAGCTTCCATATTTTTTATCTGCTTATTCCTGCATGTAGGACGA
GGAATATATTATGGATCCTATACATTTATAGAAACATGAAATATTGGAGTAATTTTACTA
TTTGCTGTTATAGCCACAGCATTTATAGGTTATGTCCTTCCATGAGGACAAATATCATTC
TGAGGAGCAACAGTAATTACGAATCTATTATCAGCAATCCCATATGTAGGAACCACTTTA
GTCGAATGAATCTGAGGAGGATTTTCGGTTGATAAAGCCACCTTAACCCGATTCTTCGCT
TTCCACTTTATTTTACCATTTATTATTGCAGCCCTAGTGATTGTTCACCTACTTTTTCTT
CACGAGACAGGATCAAACAACCCTACAGGCCTAAACTCTGACGCAGATAAAATTCCATTT
CACCCATATTATACTATCAAAGATATTTTAGGAGTTTTAATAATACTTGTATTTCTTATA
ACCCTAGTCCTATTTTTTCCAGACATTCTAGGTGATCCCGATAATTATATACCAGCCAAT
CCACTTAACACCCCACCCCATATTAAACCAGAATGATATTTTCTATTTGCATATGCTATC
CTTCGCTCCATTCCTAACAAACTAGGAGGAGTCTTGGCCCTAATCTTATCCATTCTAATT
CTAGCCCTACTCCCATTTCTTCACACATCTAAACAACGAAGCCTAATATTCCGCCCAATT
ACCCAAGCTTTATACTGAATTCTAGTAGCCAACCTACTAATCCTAACTTGAATTGGAGGC
CAACCAGTAGAACACCCATTCATCATTATTGGTCAACTAGCTTCCATCTCATATTTCTCA
ATTATCCTCATTCTTATACCAATCTCAGGTATCATCGAAGACAAACTACTAAAATTATA-
-----------------------------------AGCAGGCAATGAAGAGTCATGAGAT
TCTGGGCATCTCAGACCCTCAGACGCTGGCCCGTGTGCTGACAGCTGGAGTCCAGAGTTC
CTTGAGTGACCCACGTCTCTTCATCTCTTACGAGCCCAGTACCCTCGAGGCTCCCCAGCA
AGCACCAGCGCTCACCAACCTCACCCGAGAAGAACTGTTGGCCCAGATACAGAGGAACAT
CCGCCATGAGGTTCTTGAGGGCAACGTGGGCTACCTACGAGTGGACGACCTCCCTGGCCA
GGAGGTACTGAGCGAGYTGGGGGAGTTCTTAGTGAGCCACGTGTGGAGGAAGCTCATGGG
TACCTCCTCCTTGGTGCTAGATCTCCGGCACTGCACTGGCGGCCATGTCTCTGGGATCCC
TTATGTCATCTCTTACTTGTACCCTGGGAACACAATCATGCACGTGGACACCGTCTATGA
TCGGCCTTCCAACACCACCACAGAGATCTGGACCTTGCCTGAGGTCTTCGGGGAGAGATA
CAGTGCTGACAAGGATGTTGTGGTCCTCACCAGTGGACACACTGGGGGAGTCGCGGAGGA
CATTGCCTACATCCTGAAGCAGATACGCCGCGCCATCGTAGTGGGCGAGAGGACGGAGGG
TGGGGCCCTGGACCTCCAGAAGCTGAGAATAGGCCAATCCAACTTCTTCCTCACAGTGCC
TGTGTCCAGGTCCCTGGGACCTCTAGGTGGAGGTGGCCAGACATGGGAAGGCAGTGGTGT
GCTGCCCTGTGTGGGGATCCCTGCAGAGCAAGCCCTAGAAAAGGCCCTGGCCATCCTCAC
CCTGCGT-----------------------------------------------------
------------------------------------------------------------
------------------------------------------------------------
------------------------------------------------------------
------------------------------------------------------------
------------------------------------------------------------
------------------------------------------------------------
----------------
>VM121_Kaoma_ZA
---------ATACGAAAAACACATCCACTATTCAAAATAATTAACCACTCCTTCATCGAT
CTGCCTGCCCCTTCCAACATTTCATCCTGATGAAACTTTGGGTCTCTATtAGGAATCTGC
CTTATAGTCCAAATCCTCAcAGGCCTATTCCTAGCAaTACACTATACATCAGACACAATA
ACaGCCTTCTCATCAGTAACACATATCTGCCGAGATGTAAACTATGGATGACTAATCCGA
TACTTACATGCCAACGGAGCCTCTATATTCTTTATCTGCTTATTTTTACACGTAGGACGA
GGAATGTACTATGGGTCCTATACATTTATAGAAACaTGAAACATTGGGGTTATCTTACTG
TTTGcAGTGaTAGcCACAGCATTTATAGGTTATGTCCTCCCATGGGGACAAATATCATTT
TGAGGGGCTACAGTAATTACTAACCTCCTATCAGCCAtTCCAtATGTaGGGACTACTCTA
GTAGAATGAAtTTGAGGTGGAtTCTCAGTAGATAAGGCCaCCcTAACCCGATTTTTTGcC
TTCCAcTTCaTCcTACCatTCaTTATTGCAGCATtAGtAATTGTCCACCTCCtTTTCctT
CAtGAAACAGGAtCtAAtAAcCcCACCGGCCTTAaCTCTGATGCCGACAAAATccCATcT
CaCCCTTACTaTAcCATCAAAGaCATTcTAGGAGTCCTGGTCATACTCCTCTWTCtTATG
ACCTTAGTCCTCTtTTTcCCAGaCATatTAGGtGaCCCCGACAATTATATaCCAGCCAAC
cCaCTAaACaCTCCaCCTCATATTAAGCCAGAATGATATtTCTtATTtGCATACGcCaTT
CTACGCTCAATCCCTAATAAACTAGGAGGAGTTCTAGCCCTAATTTTATCTATCCTAATT
CTAGCCTTCCTCCCATTCCTCCACACATCCAAACAAcGAAGCCTAATATTCCGCCCAATC
ACCCAAGCCTTATACTGAATTCTAGTAGCCAACCTACTAATCCTCACTTGAATTGGAGGA
CAACCAGTAGAACATCCATTCATCATTATTGGTCAACTAGCCTCCATCTCTTACTTCACT
ATTATCCTTATTCTTATACCAGTCGCAGGTATCATTGAAGACAAATTACTAAAACTCTAC
----------------GGaATGCAAGCAGCCATTGAGCAGGCAATGAAGAGCCATGAGAT
TCTGGGCATCTCAGACCCTCAGACGCTGGCCCGTGTGCTGACAGCTGGAGTCCAGAGTTC
CTTGAGTGACCCACGTCTCTTCATCTCTTATGAGCCCAGTACCCTCGAGGCTCCCCAGCA
AGCACCAGCGCTCACCAACCTCACCCAAGAAGAACTGTTGGCYCAGATACAGAGGAACAT
CCGCCATGAGGTTCTTGAGGACAACGTGGGCTACCTACGAGTGGACGACCTCCCTAGCCA
GGAGGTACTGAGCGAGCTGGGGGAGTTCTTAGTGAGCCACGTGTGGAGGAAGCTCATGGG
TACCTCCTCCTTGGTGCTAGATCTCCGGCACTGCACTGGCGGCCACGTCTCTGGGATCCC
TTATGTCATCTCTTACTTGTACCCTGGGAACACAGTCGTGCACGTGGACACCGTCTATGA
TCGGCCTTCCAACACCACCACAGAGATCTGGACCTTGCCTGAGGTCCTTGGGGAGAGATA
CAGTGCTGACAAGGATGTTGTGGTCCTCACCAGTGGACACACTGGGGGAGTCGCGGAGGA
CATTGCCTACATCCTGAAGCAGATACGCCGCGCCATCGTGGTGGGTGAGCGGACGGAGGG
TGGGGCCCTGGACCTCCAGAAGCTGAGAATAGGCCAATCCAACTTCTTCCTCACAGTGCC
TGTGTCCAGGTCCCTGGGACCTCTAGGTGGAGGTGGCCAGACATGGGAAGGCAGTGGTGT
GCTGCCCTGTGTGGGGATCCCTGCAGAGCAAGCCCTAGAAAAGGCCCTGGCCATCCTCAC
CCTGCGTCGTGCCCTGCCAGGGGTTGTCCTCCGACTTCAGGAAGCACTCCAGGACTATTA
CACATTAGTGGACCGAGTGCCGGGCCTGCTGCACCACCTGGCCAGCATGGACTACTCAGC
TGTGGTCTCTGAAGAGGACCTGGTGACAAAGCTCAATGCTGGCTTGCAGGCTGTGTCGGA
GGATCCCAGGCTCCTGGTGAGAGCCACTGGACCCAGAGACTCCTCCTTAAGACCTGAGAC
TGGGCCTAATGAGCCCCCAGCAGCCACCCCTGAGGTGCCCACGGAAGAAGATGCCCGGAG
GGCCCTGGTGGACTCTGTGTTTCAGGTGTCCGTGCTGCCGGGCAATGTGGGCTACCTGCG
CTTTGATAGRTTTGCAGACACCTCTGTGCT------------------------------
----------------
>VM221_Kacholola_ZA
-------TcATAcgaAAAaCACACCCACTATTCAAGATACTTAACCACTCCTTCATCGAT
CTACCTGCCCCTTCCAACATTTCATCATGATGAAACTTTGGATCTCTATTAGGAATCTGC
CTTATAGTCCAAATCCTCACAGGCCTATTCCTAGCAATACACTACACATCAGACACAATA
ACaGCCTTCTCATCAGTAACACATATCTGCCGAGATGTAAACTATGGATGATTAATCCGA
TATTTACATGCCAACGGAGCCTCTATATTCTTCATCTGTTTATTTTTACACGTAGGACGG
GGAATGTACTATGGATCCTATACATTTATAGAAACATGGAATATTGGGGTTATCTTACTG
TTTGcAGTGaTAGcCACAGCATTTATAGGCTATGTCCTCCCATGAGGACAGATATCATTT
TGAGGGGCTACAGTAATTACAAACCTTCTATCAGCCATTCCAtATGTAGGAaCTACTCTA
GtAGAATGAATTTGAGGCGGATTCTCAGTAGATAAAGCCACCCTGACCCGATTTTTTGcT
TTCCACTTCATCCTACCATTCATTATTGCAGCATTAGTGATTGTTCACCTCCTTTTCCTT
CACGAAACAGGATCTAACAACCCCaCCGGCCTTAACTCTGATGcCGACAAAATCCCATTC
CaCCCTTACTATAcCATCAAAGACATcCTAGGAGTCCTAATTATACTCCTCTTTCTTATA
ACCTtAGTCCTCTTCTTCCCAGACATaTTaGGCGACCCCGACAACTATATaCCAGCCAAC
CCaCTAAACaCTCCaCCTCATATTAAGCCAGAATGGTATTTCTtATTtGCATATGCCATT
CTACGCTCAATTCCCAATAAGCTAGGAGGAGTCCTAGCCCTAATTTTATCTATCCTAATT
CTAGCGTTTCTCCCATTCCTTCACACATCCAAACAACGAAGCCTAATATTCCGCCCAATC
ACCCAAGCCTTATaCTGAATCCTAGTAGCTAATCTACTtATCCTCACTTGAATTGGAGGT
CAGCCGGTAGAACACCCATTCATCATTATTGGACAGCTAGCCTCCATCTCTTACTTCACT
ATTATCCTCATTCTGATACCAGTCgCAGGTATTATTGAAGACAAA---------------
-----------------gaaTGCAaGCAGCCaTTGAGCAGGCAATGAAGAGCCATGAGAT
TCTGGGCATCTCAGACCCTCAGACGCTGGCCCGTGTGCTGACAGCTGGAGTCCAGAGTTC
CTTGAGTGACCCACGTCTCTTCATCTCTTATGAGCCCAGTACCCTCGAGGCTCCCCAGCA
AGCACCAGCGCTCACCAACCTCACCCGAGAAGAACTGTTGGCCCAGATACAGAGGAACAT
CCACCATGAGGTTCTTGAGGACAACGTGGGCTACCTACGAGTGGACGACCTCCCTAGCCA
GGAGGTACTGAGCGAGCTGGGGGAGTTCTTAGTGAGCCACGTGTGGAGGAAGCTCATGGG
TACCTCCTCCTTGGTGCTAGATCTCCGGCACTGCACTGGCGGCCACGTCTCTGGGATCCC
TTATGTCATCTCTTACTTGTACCCTGGGAACACAGTCGTGCACGTGGACACCGTCTATGA
TCGGCCTTCCAACACCACCACAGAGATCTGGACCTTGCCTGAGGTCCTCGGGGAGAGATA
CAGTGCTGACAAGGATGTTGTGGTCCTCACCAGTGGACACACTGGGGGAGTCGCGGAGGA
CATTGCCTACATCCTGAAGCAGATACGCCGCGCCATCGTGGTGGGTGAGCGGACGGAGGG
TGGGGCCCTGGACCTCCAGAAGCTGAGAATAGGCCAATCCAACTTCTTCCTCACAGTGCC
TGTGTCCAGGTCCCTGGGACCTCTAGGTGGAGGTGGCCAGACATGGGAAGGCAGTGGTGT
GCTGCCCTGTGTGGGGATCCCTGCAGAGCAAGCCCTAGAAAAGGCCCTGGCCATCCTCAC
CCTGCGTCGTGCCCTGCCAGGGGTTGTCCTCCGACTTCAGGAAGCACTCCAGGACTATTA
CACATTAGTGGACCGAGTGCCGGGCCTGCTGCACCACCTGGCCAGCATGGACTACTCAGC
TGTGGTCTCTGAAGAGGACCTGGTGACAAAGCTCAATGCTGGCTTGCAGGCTGTGTCGGA
GGATCCCAGGCTCCTGGTGAGAGCCACTGGACCCAGAGACTCCTCCTTAAGACCTGAGAC
TGGGCCTAATGAGCCCCCAGCAGCCACCCCTGAGGTGCCCACGGAAGAAGATGCCCGGAG
GGCCCTGGTGGACTCTGTGTTTCAGGTGTCCGTGCTGCCGGGCAATGTGGGCTACCTGCG
CTTTGATAGATTTGCAGACACCTCTGTGCTgGAGACGC----------------------
----------------
>M8-3049_Nyika_MW
------ATTATACGAAAATCACACCCACTATTTAAAGTAATTAACCACTCCTTCATTGAT
TTACCCGCTCCATCCAATATCTCATCCTGATGAAACTTTGGATCTCTCCTAGGAGTCTGC
CTTATAGTCCAAATTCTCACTGGTCTATTCTTAGCAATACATTATACATCAGACACAATA
ACAGCTTTTTCATCAGTAACTCATATCTGCCGAGATGTAAACTATGGATGACTAATCCGA
TATATACACGCAAACGGAGCTTCCATATTCTTTATTTGCCTATTTCTTCACGTAGGACGA
GGAATATACTACGGATCCTATACATTTATAGAAACATGGAACATTGGAGTTATCCTACTA
TTTGCTGTGATAGCCACAGCATTCATAGGCTATGTCCTTCCATGAGGACAGATATCATTT
TGAGGAGCAACAGTAATTACAAATTTACTATCAGCTATTCCATATGTAGGGACTACCTTA
GTCGAATGAATTTGAGGAGGATTCTCAGTAGACAAAGCCACCTTAACTCGATTCTTTGCC
tTTCACTTTATTTTaCCAtTCATtATTGCaGCACTagtAATTGTgcatcTccTcTTTcTT
CATGAAACAGGATCaaAcaAcCCCacagGcCtaAACTCTGACGCTGACAAAATTCCATTC
CATCCTTACTATACAATTAAAGACATCCTAGGAATTTTCATTATATTCCTATTTCTTATA
ATTCTAGTACTTTTCTTCCCAGATATATTAGGAGACCCTGATAATTATATACCAGCTAAC
CCACTAAACACCCCACCCCACATTAAACCAGAATGGTATTTCCTATTCGCATACGCCATT
TTACGCTCTATTCCTAACAAACTAGGAGGAGTTCTAGCCCTAATCCTATCTATTTTAATC
CTTGCCCTCCTTCCATTCCTTCACACCTCCAAACAACGAAGCCTTATGTTCCGCCCAATT
ACTCAAACTCTGTACTGAATTcTAGTAGCTAACCTACTAGTCCTAACTTGAATTGGAGGA
CAACCAGTAGAACATCCATTTATCATTATTGGCCAATTAGCCTCCATCTCTTATTTTTCC
ATTATTCTCATTCTTATACCAATCTCAGGTATCATTGAAGATAAACT-------------
---------------gGGaATGCaAGCAGCCATTGAGCAGGCAATGAAGAGTCATGAGAT
YCTGGRCATCTCAGACCCTCAGACRCTGGCCCGTGTGCTGACAGCTGGAGTCCAGAGTTC
CTTGAGTGACCCRCGTCTCTTCATCTCTTACGAGCCCAGTACCCCCGAGGCTCCCCAGCA
AGCACCAGCGCTCACCAACCTCACYCAAGAAGAACTGTTGGCCCAGATACAGAGGAACAT
CCACCATGAGGTTCTTGAGGGCAACGTGGGCTACCTACGAGTGGACGACCTCCCTGGCCA
GGAGRTACTGAGCGAGCTGGGGGAGTTCTTAGTGAGCCACGTGTGGAGGAAGCTCATGGG
TACCTCCTCCTTGGTGCTAGATCTCCGGCACTGCACTGGCGGCCACGTCTCTGGGATCCC
TTATGTCATCTCTTACTTgTACCCTGGGAACACAGTCATGCACGTGGACACCGTCTATGA
TCGGCCTTCCAACACCACCACAGAGATCTGGACCTTGCCTGAGGTCCTCGGGGAGAGATA
CAGTGCTGACAAGGATGTTGTGGTTCTCACCAGTGGACACACTGGGGGAGTCGCGGAGGA
CATTGCCTACATCCTGAAGCAGATACGCCGCGCCATCGTGGTAGGCGAGCGGACGGAGGG
AGGGGCCCTGGACCTCCAGAAGCTGAGAATAGGCCAATCCAACTTCTTCCTCACAGTGCC
TGTGTCCAGGTCCCTGGGACCTCTAGGTGGAGGTGGCCAGACATGGGAAGGCAGTGGTGT
GCTGCCCTGTGTGGGGATCCCTGCAGAGCAAGCCCTAGAAAAGGCCCTGGCCATCCTCAC
CCTGCGTCGTGCCCTGCCAGGGGTTGTCCTCCGACTTCAGGAAGCACTCCAGGACTATTA
CACATTAGTGGACCGAGTGCCGGGCCTGCTGCACCACCTGGCCAGCATGGACTACTCAGC
TGTGGTCTCTGAAGAGGACYTGGTGACAAAGCTCAATGCTGGCTTGCAGGCTGTGTCGGA
AGATCCCAGGCTCCTGGTGAGAGCCACTGGACCCAGAGACTCCTCCTTAAGACCTGAGAC
TGGGCCTAATGAGCCCCCAGCAGCCACCCCTGAGATGCCCACGGAAGAAGATGCCCGGAG
GGCCCTGGTGGACTCTGTGTTTCAGGTGTCTGTGCTGCCGGGCAATGTGGGCTACCTGCG
CTTTGATAGATTTGCAGACACCTCTGTGCTGGAGACGTTGG-------------------
----------------
>JS052_SerenetiFarm_ZA
----CAATCATACGAAAAACACATCCACtGTTCAAAATAATTAACCACTCCTTCATCGAT
CTGCCTGCCCCTTCCAACATTTCATCCTGATGAAACTTTGGGTCTCTATTAGGAATCTGC
CTTATAGTCCAAATCCTCACAGGCCTATTCCTAGCAATACACTATACATCAGACACAATA
ACAGCCTTCTCATCAGTAACACATATCTGCCGAGATGTAAACTATGGATGACTAATCCGA
TACTTACATGCCAACGGAGCCTCTATATTCTTTATCTGCTTATTTTTACACGTAGGACGA
GGAATGTACTATGGGTCCTATACATTTATAGAAACATGAAACATTGGGGTTATCTTACTG
TTTGCAGTGATAGCCACAGCATTTATAGGTTATGTCCTCCCATGGGGACAAATATCATTT
TGAGGGGCTACAGTAATTACTAACCTCCTATCAGCCATTCCATATGTAGGGACTACTCTA
GTAGAATGAATTTGAGGCGGATTCTCAGTAGATAAGGCCACCCTAACCCGATTTTTTGCC
TTCCACTTCATCCTACCATTCATTATTGCAGCATTAGTAATTGTCCACCTCCTTTTCCTT
CATGAAACAGGATCTAATAACCCTACCGGCCTTAACTCTGATGCCGACAAAATCCCATTT
CACCCTTACTATACCATCAAAGACATTCTAGGAGTCCTGGTTATACTCCTCTTTCTTATG
ACCTTAGTCCTCTTTTTCCCAGACATATtAGGTGACCCCGACAaTTATATACCAGCCAAC
CCACTAAACACTCCACCTCATATTAAGCCAGAATGATATTTCTTATTTGCATACGCCATT
CTACGCTCAATCCCTAATAAACTAGGAGGAGTTCTAGCCCTAATTTTATCTATCCTAATT
CTAGCCTTCCTCCCATTCCTCCACACATCCAAACAACGAAGCCTAATATTCCGCCCAATC
ACCCAAGCCTTATACTGAATTCTAGTAGCCAACCTACTAATCCTCACTTGAATTGGAGGA
CAACCAGTAGAACATCCATTCATCATTATTGGTCAACTAGCCTCCATCTCTTACTTCACT
ATTATCCTTATTCTAATACCAGTCGCAGGTATCATTGAAGACAAATTACTAAAACTCTAC----------------------------------------------
----------------------------------------------
----------------------------------------------
----------------------------------------------
----------------------------------------------
----------------------------------------------
----------------------------------------------
----------------------------------------------
----------------------------------------------
----------------------------------------------
----------------------------------------------
----------------------------------------------
----------------------------------------------
----------------------------------------------
----------------------------------------------
----------------------------------------------
----------------------------------------------
----------------------------------------------
----------------------------------------------
----------------------------------------------
----------------------------------------------
----------------------------------------------
----------------------------------------------
----------------------------------------------
----------------------------------------------
----------------------------------------------
----------------------------------------------
----------------------------------

>KE454_MtElgon_KE
ATGACAATTATACGTAAAACACATCCATTATTTAAAATAATTAACCATTCCTTTATTGAT
TTACCCGCTCCATCCAACATCTCATCATGATGAAACTTTGGATCTCTTTTAGGGGTCTGC
CTTATAGTACAAATTCTTACAGGCCTATTCCTAGCCATACATTACACATCAGATACATTA
ACAGCCTTTTCATCAGTAACTCATATCTGCCGAGATGTAAACTACGGATGACTAATCCGA
TATATGCATGCAAACGGAGCTTCCATATTTTTTATCTGCTTATTCCTGCATGTAGGACGA
GGAATATATTATGGATCCTATACATTTATAGAAACATGAAATATTGGGGTAATTTTACTA
TTTGCTGTTATAGCCACAGCATTTATAGGTTATGTTCTTCCATGAGGACAAATATCATTC
TGAGGAGCAACAGTAATTACGAATCTATTATCAGCAATCCCATATGTAGGAACCACTTTA
GTCGAATGAATCTGAGGAGGATTTTCGGTTGATAAAGCCACCTTAACCCGATTCTTCGCT
TTCCACTTTATTTTACCATTTATTATTGCAGCCCTAGTGATTGTTCACCTACTTTTTCTT
CACGAGACAGGATCAAACAACCCTACAGGCCTAAACTCTGACGCAGATAAAATTCCATTT
CACCCATATTATACTATCAAAGATATTTTAGGAGTTTTAATAATACTTGTATTTCTTATA
ACCCTAGTCCTATTTTTTCCAGACATTCTAGGTGATCCCGATAATTATATACCAGCCAAT
CCACTTAACACCCCACCCCATATTAAACCAGAATGATATTTTCTATTTGCATATGCTATC
CTCCGCTCCATTCCTAACAAACTAGGAGGAGTCTTGGCCCTAATTTTATCCATTCTAATT
CTAGCCCTACTCCCATTTCTTCACACATCTAAACAACGAAGCCTAATATTTCGCCCAATT
ACCCAAGCTTTATACTGAATTCTAGTAGCCAACCTACTAATCCTAACTTGAATTGGAGGC
CAACCAGTAGAACACCCATTCATCATTATTGGTCAACTAGCTTCCATCTCATATTTCTCA
ATTATCCTCATTCTTATACCAATCTCAGGTATCATCGAAGACAAACTACTAAAATTATAt
-------------------------------ATTGAGCAGGCAATGAAGAGTCATGAGAT
TCTGGGCATCTCAGACCCTCAGACGCTGGCCCGTGTGCTGACAGCTGGAGTCCAGAGTTC
CTTGAGTGACCCACGTCTCTTCATCTCTTACGAGCCCAGTACCCTCGAGGCTCCCCAGCA
AGCACCAGCGCTCACCAACCTCACCCGAGAAGAACTGTTGGCCCAGATACAGAGGAACAT
CCGCCATGAGGTTCTTGAGGGCAACGTGGGCTACCTACGAGTGGACGACCTCCCTGGCCA
GGAGGTACTGAGCGAGCTGGGGGAGTTCTTAGTGAGCCACGTGTGGAGGAAGCTCATGGG
TACCTCCTCCTTGGTGCTAGATCTCCGGCACTGCACTGGYGGCCATGTCTCTGGGATCCC
TTATGTCATCTCTTACTTGTACCCTGGGAACACAATCATGCACGTGGACACCGTCTATGA
TCGGCCTTCCAACACCACCACAGAGATCTGGACCTTGCCTGAGGTCTTCGGGGAGAGATA
CAGTGCTGACAAGGATGTTGTGGTCCTCACCAGTGGACACACTGGGGGAGTCGCGGAGGA
CATTGCCTACATCCTGAAGCAGATACGCCGCGCCATCGTAGTGGGCGAGAGGACGGAGGG
TGGGGCCCTGGACCTCCAGAAGCTGAGAATAGGCCAATCCAACTTCTTCCTCACAGTGCC
TGTGTCCAGATCCCTGGGACCTCTAGGTGGAGGTGGCCAGACATGGGAAGGCAGTGGTGT
GCTGCCCTGTGTGGGGATCCCTGCAGAGCAAGCCCTAGAAAAGGCCCTGGCCATCCTCRC
CCTGCGTCGTGCCCTGCCAGGGGTTGTCCTCCGACTTCAGGAAGCACTCCAGGACTATTA
CACATTAGTAGACCGAGTGCCGGGCCTGCTGCACCACCTGGCCAGCATGGACTACTCAGC
TGTGGTCTCTGAAGAGGACCTGGTGACAAAGCTCAATGCTGGCTTGCAGGCTGTGTCGGA
GGATCCCAGGCTCCTGGTGAGAGCCACTGGACCCAGAGACTCCTCCTTAAGACCTGAGAC
TGGGCCTAATGAGCCCCCAGCAGCCACCCCTGAGGTGCCCACGGAAGAAGATGCCCGGAG
GGCCCTGGTGGACTCTGTGTTTCAGGTGTCCGTGCTGCCGGGCAATGTGGGCTACCTGCG
CTTTGACAGATTTGCAGACACCTCTGTGCTGGAGAc------------------------
----------------
>KE468_MtElgon_KE
-----AATCATACGAAAAACACACCCACTATTTAAAATAATTAATCACTCCTTCATTGAC
TTACCCGCCCCATCCAACATTTCATCATGATGAAACTTTGGGTCCCTTTTAGGAGTCTGC
CTAATAGTACAAATTCTCACAGGATTATTCTTAGCCATACACTACACATCAGACACAATA
ACAGCCTTCTCATCAGTTACTCACATTTGCCGAGACGTAAATCACGGATGACTAATTCGA
TATTTACACGCAAATGGGGCCTCCATATTTTTCATTTGCCTATTTCTCCACGTAGGACGA
GGAATATACTATGGGTCCTACACATTTATAGAAACATGAAACATTGGAGTCGTCCTACTA
TTCGCAGTAATAGCCACAGCATTCATAGGCTACGTTCTCCCATGAGGACAAATATCATTC
TGAGGGGCAACAGTCATTACTAACCTCCTATCAGCCATCCCATATGTAGGAACTACCCTA
GTCGAGTGAATCTGAGGTGGATTCTCAGTAGACAAAGCAACCTTAACCCGATTCTTCGCT
TTCCACTTCATCCTACCATTTATCATTGCAGCCTTAGTAATTGTCCATTTACTTTTCCTT
CACGAAACAGGGTCAAACAATCCTACAGGCCTAAACTCTGACGCAGATAAAATTCCATTC
CACCCATACTACACAATTAAAGACATCCTAGGAATCCTAATTATACTCTCATTTCTAATA
ACCCTAGTATTATTCTTTCCAGACACACTAGGAGACCCCGACAACTATATACCAGCCAAC
CCACTAAACACCCCGCCCCATATTAAACCAGAATGATACTTTCTATTTGCATACGCCATT
CTTCGCTCCATTCCCAATAAATTAGGAGGAGTTCTTGCTCTTATCCTATCTATTCTAATT
TTAATTTTTCTTCCCCTACTACACACATCCAAACAACGAAGCCTTATGTTCCGCCCAATC
ACCCAAACCTTATACTGAATCCTAGTTGCCAACCTACTTATCCTCACTTGAATTGGAGGC
CAACCAGTAGAACACCCATTTATTATTATTGGTCAACTAGCCTCCATCTCATATTTCTCT
ATCATCTTAATTCTTATACCAATTTCAGGAATCATTGAAGATAAATTATTAAAACTATA-----------------------------------------------
----------------------------------------------
----------------------------------------------
----------------------------------------------
----------------------------------------------
----------------------------------------------
----------------------------------------------
----------------------------------------------
----------------------------------------------
----------------------------------------------
----------------------------------------------
----------------------------------------------
----------------------------------------------
----------------------------------------------
----------------------------------------------
----------------------------------------------
----------------------------------------------
----------------------------------------------
----------------------------------------------
----------------------------------------------
----------------------------------------------
----------------------------------------------
----------------------------------------------
----------------------------------------------
----------------------------------------------
----------------------------------------------
----------------------------------------------
----------------------------------

>KE600_TaitaHills_KE
-----AATCATACGAAAAACACACCCACTATTCAAGATACTTAACCACTCCTTCATCGAC
CTGCCTGCCCCTTCCAACATTTCATCATGATGAAACTTTGGATCTCTATtAGGAATCTGC
CTTATAGTCCAAATCCTCACAGGCCTATTCCTAGCAATACACTACACATCAGACACAATA
ACAGCCTTCTCATCAGTAACACATATCTGCCGAGATGTAAACTATGGATGACTAATCCGA
TACCTACATGCCAACGGAGCCTCTATATTCTTCATCTGTTTATTTTTACACGTAGGAcGG
GGAATGTACTACGGATCCTATACATTTATAGAAACATGAAATATTGGGGTTATCTTACTA
TTTGCAGTGATAGCCACAGCATTTATAGGCTATGTCCTCCCATGAGGACAGATATCATTT
TGAGGGGCTACAGTAATCACAAACCTTCTATCAGCCATTCCATATGTAGGAACTACTCTA
GTAGAATGAATTTGAGGCGGATTCTCAGTAGATAAAGCCACCCTGACCCGATTTTTTGCT
TTCCACTTCATCCTACCATTCATTATTGCAGCATTAGTGATTGTGCACCTCCTTTTCCTT
CACGAAACAGGATCTAACAACCCCACCGGCCTTAACTCTGATGCCGACAAAATCCCGTTC
CACCCTTACTATACCATCAAAGACATCCTAGGAGCCCTAATTATACTCCTCTTTCTTATA
ACCTTAGTCCTCTTCTTCCCAGACATATCAGGTGACCCCGACAaTTATATACCAGCCAAC
CCACTAAACACTCCACCTCATATTAAGCCAGAATGATATTTCTTATTCGCATATGCCATT
CTACGCTCAATTCCCAATAAGCTAGGAGGAGTCCTAGCCCTAATTTTATCTATCCTAATT
CTAGCGTTTCTCCCATTCCTTCACACATCCAAACAACGAAGCCTAACATTCCGCCCAATC
ACCCAAGCCTTATACTGAATTCTAGTAGCTAACCTACTTATCCTCACTTGAATTGGAGGT
CAACCAGTAGAACACCCATTCATCATTATTGGACAACTAGCCTCCATCTCTTACTTCACT
ATTATCCTCATTCTAATACCAGTCGCAGGTATTATTGAAGACAAGTTACTAAAACTCTAC
---------------------GCAAGCAGCCATTGAGCAGGCAATGAAGAGCCATGAGAT
TCTGGGCATCTCAGACCCTCAGACGCTGGCCCGTGTGCTGACAGCTGGAGTCCAGAGTTC
CTTGAGTGACCCACGTCTCTTCATCTCTTATGAGCCCAGTACCCTCGAGGCTCCCCAGCA
AGCACCAGCGCTCACCAACCTCACCCGAGAAGAACTGTTGGCCCAGATACAGAGGAACAT
CCACCATGAGGTTCTTGAGGACAACGTGGGCTACCTACGAGTGGACGACCTCCCTAGCCA
GGAGGTACTGAGCGAGCTGGGGGAGTTCTTAGTGAGCCACGTGTGGAGGAAGCTCATGGG
TACCTCCTCCTTGGTGCTAGATCTCCGGCACTGCACTGGCGGCCACGTCTCTGGGATCCC
TTATGTCATCTCTTACTTGTACCCTGGGAACACAGTCGTGCACGTGGACACCGTCTATGA
TCGGCCTTCCAACACCACCACAGAGATCTGGACCTTGCCTGAGGTCCTCGGGGAGAGATA
CAGTGCTGACAAGGATGTTGTGGTCCTCACCAGTGGACACACTGGGGGAGTCGCGGAGGA
CATTGCCTACATCCTGAAGCAGATACGCCGCGCCATCGTGGTGGGTGAGCGGACGGAGGG
TGGGGCCCTGGACCTCCAGAAGCTGAGAATAGGCCAATCCAACTTCTTCCTCACAGTGCC
TGTGTCCAGGTCCCTGGGACCTCTAGGTGGAGGTGGCCAGACATGGGAAGGCAGTGGTGT
GCTGCCCTGTGTGGGGATCCCTGCAGAGCAAGCCCTAGAAAAGGCCCTGGCCATCCTCAC
CCTGCGTYGTGCCCTGCCAGGGGTTGTCCTCCGACTTCAGGAAGCACTCCAGGACTATTA
CACATTAGTGGACCGAGTGCCGGGCCTGCTGCACCACCTGGCCAGCATGGACTACTCAGC
TGTGGTCTCTGAAGAGGACCTGGTGACAAAGCTCAATGCTGGCTTGCAGGCTGTGTCGGA
GGATCCCAGGCTCCTGGTGAGAGCCACTGGACCCAGAGACTCCTCCTTAAGACCTGAGAC
TGGGCCTAATGAGCCCCCAGCAGCCACCCCTGAGGTGCCCACGGAAGAAGATGCCCGGAG
GGCCCTGGTGGACTCTGTGTTTCAGGTGTCCGTGCTGCCGGGCAATGTGGGCTACCTGCG
CTTTGATAGATTTGCAGACACCTCTGTGCTGGAGACGCTGGGCCCTTACGTGC-------
----------------
>KE836_Nyahururu_KE
------ATCATACGAAAAACACACCCACTATTTAAAATAATTAATCACTCCTTCATTGAC
TTACCCGCCCCATCCAACATTTCATCATGATGAAACTTTGGGTCCCTTTTAGGAGTCTGC
CTAATAGTACAAATTCTCACAGGATTATTCTTAGCCATACACTACACATCAGACACAATA
ACAGCCTTCTCATCAGTTACTCACATTTGCCGAGACGTAAATTACGGATGACTAATTCGA
TATTTACACGCAAATGGGGCCTCCATATTTTTCATTTGCCTATTTCTCCACGTAGGACGA
GGAATATACTATGGGTCCTACACATTTATAGAAACATGAAACATTGGAGTCGTCCTACTA
TTCGCAGTAATAGCCACAGCATTCATAGGCTACGTTCTCCCATGAGGACAAATATCATTC
TGAGGGGCAACAGTCATTACTAACCTCCTATCAGCCATCCCATATGTAGGAACTACCCTA
GTCGAGTGAATCTGAGGTGGATTCTCAGTAGACAAAGCAACCTTAACCCGATTCTTCGCT
TTCCACTTCATCCTACCATTTATCATTGCAGCCTTAGTAATTGTCCATTTACTTTTCCTT
CACGAAACAGGGTCAAACAATCCTACAGGCCTAAACTCTGACGCAGATAAAATTCCATTC
CACCCATACTACACAATTAAAGACATCCTAGGAATCCTAATTATACTCTCATTTCTAATA
ACCCTAGTATTATTCTTTCCAGACACACTAGGAGACCCCGACAACTATATACCAGCCAAC
CCACTAAACACCCCGCCCCATATTAAACCAGAATGATACTTTCTATTTGCATACGCCATT
CTTCGCTCCATTCCCAATAAATTAGGAGGAGTTCTTGCTCTTATCCTATCTATTCTAATT
TTAATTTTTCTTCCCCTACTACACACATCCAAACAACGAAGCCTTATGTTCCGCCCaATC
aCCCAAACCTTATACTGAATCCTAGTTGCCAACCTACTTATCCTC---------------
------------------------------------------------------------
----------------------------------------------------------------------------------------------------------
----------------------------------------------
----------------------------------------------
----------------------------------------------
----------------------------------------------
----------------------------------------------
----------------------------------------------
----------------------------------------------
----------------------------------------------
----------------------------------------------
----------------------------------------------
----------------------------------------------
----------------------------------------------
----------------------------------------------
----------------------------------------------
----------------------------------------------
----------------------------------------------
----------------------------------------------
----------------------------------------------
----------------------------------------------
----------------------------------------------
----------------------------------------------
----------------------------------------------
----------------------------------------------
----------------------------------------------
----------------------------------------------
----------------------------------------------
----------------------------------

>KE913_Nanyuki_KE
------------------------------------------------------------
------------------------------------------TCCCTTTTagGAGTCtGC
CTAATAGTACAAATTCTCACAGGATTATTCTTAGCCATACACTACACATCAGACACAATA
ACAGCCTTCTCATCAGTTACTCACATTTGCCGAGACGTAAATTACGGATGACTAATTCGA
TATTTACACGCAAATGGGGCCTCCATATTTTTCATTTGCCTATTTCTCCACGTAGGACGA
GGAATATACTATGGGTCCTACACATTTATAGAAACATGAAACATTGGAGTCGTCCTACTA
TTCGCAGTAATAGCCACAGCATTCATAGGCTACGTTCTCCCATGAGGACAAATATCATTC
TGAGGGGCAACAGTCATTACTAACCTCCTATCAGCCATCCCATATGTAGGAACTACCCTA
GTCGAGTGAATCTGAGGTGGATTCTCAGTAGACAAAGCAACCTTAACCCGATTCTTCGCT
TTCCACTTCATCCTACCATTTATCATTGCAGCCTTAGTAATTGTCCATTTACTTTTCCTT
CACGAAACAGGGTCAAACAATCCTACAGGCCTAAACTCTGACGCAGATAAAATTCCATTC
CACCCATACTACACAATTAAAGACATCCTAGGAATCCTAATTATACTCTCATTTCTAATA
ACCCTAGTATTATTCTTTCCAGACACACTAGGAGACCCCGACAACTATATACCAGCCAAC
CCACTAAACACCCCGCCCCATATTAAACCAGAATGATACTTTCTATTTGCATACGCCATT
CTTCGCTCCATTCCCAATAAATTAGGAGGAGTTCTTGCTCTCATCCTATCTATTCTAATT
TTAATTTTTCTTCCCCTACTACACACATCCAAACAACGAAGCCTTATGTTCCGCCCAATC
ACCCAAACCTTATACTGAATCCTAGTTGCCAACCTACTTATCCTCAcTTGAATTGGAGGC
CAACCAGtAGAA------------------------------------------------
------------------------------------------------------------
------------------------------------------------------------
------------------------------------------------------------
------------------------------------------------------------
---------------------------------ACTGTTGGCCCAGATACAGAGGAATAT
CCGCCATGAGGTTCTTGAGGGCAACGTGGGCTACCTACGAGTGGACGACCTCCCTGGCCA
GGAGGTACTGAACGAGATGGGAGAGTTCTTAGTGAGCCACGTGTGGAGGAAGCTCATGGG
TACCTCCTCCTTGGTGCTAGATCTCCGGCACTGCACTGGTGGCCACGTCTCTGGGATCCC
TTATGTCATCTCTTACTTGTACCCTGGGAACACAGTCATGCACGTGGACACCGTCTATGA
TCGGCCTTCCAACACCACCACAGAGATCTGGACCTTGCCTGAGGTCCTCGGGGAGAGATA
CAGTGCTGACAAGGATGTTGTGGTCCTCACCAGTGGACACACTGGGGGAGTCGCGGAGGA
CATTGCCTACATCCTGAAGCAGATACGCCGCGCCATCGTGGTGGGCGAGCGGACGGAGGG
TGGGGCCCTGGACCTCCAGAAGCTGAGAATAGGCCAATCCAACTTCTTCCTCACAGTGCC
TGTGTCCAGGTCCCTGGGACCTCTAGGTGGAGGTGGCCAGACATGGGAAGGCAGTGGTGT
GCTGCCCTGTGTGGGGATCCCTGCAGAGCAAGCCCTAGAAAAGGCCCTGGCCATCCTCAC
CCTGCGTCGTGCCCTGCCAGGGGTTGTCCTCCGACTTCAGGAAGCCCTCCAGGACTATTA
CACATTAGTGGACCGAGTGCCGGGCCTGCTGCACCACCTGGCCAGCATGGACTACTCAGC
TGTGGTCTCTGAAGAGGACCTGGTGACAAAGCTCAATGCTGGCTTGCAGGCTGTGTCAGA
GGATCCCAGGCTCCTGGTGAGAGCCACTGGACCCAGAGACTCCTCCTTAAGATCTGAGAC
TGGGCCTAATGAGCCCCCAGCAGCCACCCCTGAGGTGCCCATGGAAGAAGATGCCCGGAG
GGCCCTGGTGGACTCTGTGTTTCAGGTGTCCGTGCTGCCGGGCAATGTGGGCTACCTGCG
CTTTGATAGATTTGCAGACACCTCTGTGCTGGAGACGCTGGGCCCTTACGTGCTGAAGCA
GG--------------
>M5-097_Mpalanganga_MW
-----aATCATACGAAAAACACACCCACTATTTAAATTAATTAACCACTCCTTCaTTGAT
TTACCCACTCCATCCAATATTTCATCATGATGAAACTTTGGGTCTCTCCTAGGAATCTGC
cTAATAGTACAAATTATTACAGGATTATTCCTAGCAATACACTACACATCAGACACAATA
ACAGCCTTCTcATCAGTTACCCACATTTGCCGAGATGTGAATTACGGATGGCTAATTCGA
TATATACACGCAAACGGAGCCTCCATaTTTTTCATTTGCCTATTCCTTCACGTAGGACGA
GGTATGTACTATGGATCTTATACATTTATAGAAACATGAAATATCGGAGTTATCCTATTA
TTTACAATTATAGCCACAGCATTCATAGGCTATGTACTTCCATGAGGACAAATATCATTC
TGAGGGGCAACAGTGATTACCAACCTCCTATCAGCCATTCCATATGTAGGGACTACCCTA
GTCGAATGAATCTGAGGTGGATTCTCAGTAGATAAAGCGACTTTAACCCGATTCTTCGCC
TTCCACTTCATTTTACCATTTATCATCGCAGCCTTAGTTATTGTCCATCTACTCTTTCTT
CACGAAACAGGATCAAATAATCCTACAGGACTAAACTCTGACGCAGACAAAATTCCATTC
CACCCATACTACACAATTAAAGACATCTTAGGAATTCTTATCATACTACTACTCCTCATA
ACCCTAGTATTGTTCTTTCCAGACATATTAGGAGACCCCGACAaTTACATACCAGCTAAC
CCACTGAACACCCCACCCCATATTAAACCAGAATGATACTTCCTATTCGCATATGCTATT
CTTCGTTCTATCCCCAATAAATTAGGAGGAGTCCTTGCCCTTATCTTATCTATCTTAATT
TTAATTTTTCTCCCTCTACTACACACATCCAAACAACGAAGCCTCATGTTCCGTCCTATC
ACCCAAACTTTATACTGAATCCTAGTAGCTAACCTACTTATCCTTACTTGAATTGGAGGT
CAACCAGTAGAACACCCATTTATTATTATTGGCCAACTAGCCTCCATCTCATACTTCTCT
ATCATCTTAATCCTTATACCAATTTCAGGAATTATCGAAGATAAATTATTAAAACTATAC----------------------------------------------
----------------------------------------------
----------------------------------------------
----------------------------------------------
----------------------------------------------
----------------------------------------------
----------------------------------------------
----------------------------------------------
----------------------------------------------
----------------------------------------------
----------------------------------------------
----------------------------------------------
----------------------------------------------
----------------------------------------------
----------------------------------------------
----------------------------------------------
----------------------------------------------
----------------------------------------------
----------------------------------------------
----------------------------------------------
----------------------------------------------
----------------------------------------------
----------------------------------------------
----------------------------------------------
----------------------------------------------
----------------------------------------------
----------------------------------------------
----------------------------------

>RS1173_Chibolo_ZA
------ATCATACGAAAAACACATCCACTATTCAAGATAATTAACCACTCCTTCATCGAT
CTGCCTACCCCTTCCAATATTTCATCATGATGAAACTTTGGGTCTCTATTAGGAATCTGC
CTTATAGTCCAAATCCTCACAGGCCTATTCCTAGCAATACACTACACATCAGACACAATA
ACAGCCTTCTCATCAGTAACACATATCTGCCGAGATGTAAACTATGGATGACTAATCCGA
TACTTACATGCCAACGGAGCCTCTATATTCTTTATCTGCTTATTTTTACACGTAGGACGA
GGAATGTACTACGGATCCTATACATTTGTAGAAACATGAAACATTGGGATTATCTTACTG
TTTGCAGTGATAGCCACAGCATTTATAGGTTATGTCCTCCCATGGGGACAAATATCATTT
TGAGGGGCTACAGTAATTACTAACCTCCTATCAGCCATTCCATATGTAGGAGCTACTCTA
GTAGAATGAATTTGAGGCGGATTCTCAGTAGATAAGGCCACCCTAACCCGATTTTTTGCC
TTCCACTTCATCCTACCATTCATTATTGCAGCATTAGTAATTGTCCACCTCCTTTTCCTT
CATGAAACAGGATCTAATAACCCCACCGGCCTTAACTCTGATGCCGACAAAATCCCATTC
CACCCTTACTATACCATCAAAGACATCCTAGGAGTCCTGATTATACTCCTCCTTCTTATG
ACCTTAGTCCTCTTCTTCCCAGATATATCAGGTGACCCTGACAATTATATACCAGCCAAC
CCACTAAACACTCCACCTCATATTAAGCCAGAATGATATTTCTTATTTGCATACGCCATT
CTACGCTCAATCCCTAATAAACTAGGAGGAGTCCTAGCCCTAAATTTATCTATCCTAATT
CTAGCATTCCTCCCATTCCTCCACACATCCAAACAACGAAGCCTAATATTCCGCCCAATC
ACCCAAGCCTTATACTGAATTCTAGTAGCTAACCTACTAATCCTCACTTGAATTGGAGGC
CAACCAGTAGAACATCCATTCATCATTATTGGACAACTAGCCTCCATCTCTTACTTCACT
ATTATCCTCATTCTAATACCAGTCGCAGGTATCATTGAAGACAAATTACTAAAACTCTAC
---------------gGGaATGCaAGCAGCCATTGAGCAGGCAATGAAGAGCCATGAGAT
TCTGGGYATCTCAGACCCTCAGACGCTKGCCCGTGTGCTGACAGCTGGAGTCCAGAGTTC
CTTGAGTGACCCACGTCTCTTCATCTCTTAYGAGCCCAGTACCCTCGAGGCTCCCCAGCA
AGCACCAGYGCTCACCAACCTCACCCRAGAAGAACTGTTGGCCCAGATACAGAGGAACAT
CCGCCATGAGGTTCTTGAGGACAACGTGGGCTACCTACGAGTGGACGACCTCCCTAGCCA
GGAGGTACTGAGCGAGCTGGGGGAGTTCTTAGTGAGCCACGTGTGGAGGAAGCTCATGGG
TACCTCCTCCTTGGTGCTAGATCTCCGGCACTGCACTGGCGGCCACGTCTCTGGGATCCC
TTATGTCATCTCTTACTTGTACCCTGGGAACACAGTCGTGCACGTGGACACCGTCTATGA
TCGGCCTTCCAACACCACCACAGAGATCTGGACCTTGCCTGAGGTCCTTGGGGAGAGATA
CAGTGCTGACAAGGATGTTGTGGTCCTCACCAGTGGACACACTGGGGGAGTYGCGGAGGA
CATTGCCTACATCCTRAAGCAGATACGCCGCGCCATCGTGGTGGGTGAGCGGACGGAGGG
TGGGGCCCTGGACCTCCAGAAGCTGAGAATAGGCCAATCCAACTTCTTCCTCACAGTGCC
TGTGTCCAGGTCCCTGGGACCTCTAGGTGGAGGTGGCCAGACATGGGAAGGCAGTGGTGT
GCTGCCCTGTGTGGGGATCCCTGCAGAGCAAGCCCTAGAAAAGGCCCTGGCCATCCTCAC
CCTGCGTCGTGCCCTGCCAGGGGTTGTCCTCCGACTTCAGGAAGCACTCCAGGACTATTA
CACATTAGTGGACCGAGTGCCGGGCCTGCTGCACCACCTGGCCAGCATGGACTACTCAGC
TGTGGTCTCTGAAGAGGACCTGGTGACAAAGCTCAATGCTGGCTTGCAGGCTGTGTCGGA
GGATCCCAGGCTCCTGGTGAGAGCCACTGGACCCAGAGACTCCTCCTTAAGACCTGAGAC
TGGGCCTAATGAGCCCCCAGCAGCCACCCCTGAGGTGCCCACGGAAGAAGATGCCCGGAG
GGCCCTGGTGGACTCTGTGTTTCAGGTGTCCGTGCTGCCGGGCAATGTGGGCTACCTGCG
CTTTGATAGRTTTGCAGACACCTCTGTGCTGGAGACGCTGGGCCCTTACGTGCTGC----
----------------
>KE543_TaitaHills_KE
--GaCAATCATACGAAAAACACACCCGCTATTTAAAATAATTAACCACTCTTTCATCGAC
TTACCTGCCCCCTCTAACATTTCATCATGATGAAACTTTGGGTCTCTTCTAGGAGTTTGT
CTTATAGTCCAAATTCTTACAGGCTTATTCCTAGCTATACACTATACATCAGACACAATA
ACAGCCTTCTCATCAGTAACACATATCTGCCGAGATGTAAACTATGGATGACTTATCCGA
TATTTACATGCTAATGGAGCCTCCATATTCTTTATTTGCCTATTTCTACACGTAGGACGA
GGTATATATTATGGATCTTACACATTTATAGAAACATGAAACATCGGGGTAATTTTACTA
TTTGCAGTTATAGCCACAGCATTTATAGGTTATGTACTCCCATGAGGACAAATATCATTT
TGAGGAGCCACAGTAATTACAAACCTCCTATCAGCCATTCCATATGTAGGAACTACATTA
GTAGAATGAATTTGAGGTGGATTCTCAGTAGACAAAGCCACCCTAACCCGATTCTTTGCT
TTCCACTTTATTCTCCCATTCATTATTGCAGCACTAGTTATTGTCCACCTCCTTTTCCTT
CACGAAACTGGATCCAATAACCCTACAGGCCTAAACTCCGATGCCGACAAAATCCCATTT
CACCCATACTACACCATCAAAGACATCCTAGGAGTTCTGATTATATTCCTCTTTCTTATA
ACTTTAGTCCTCTTCTTCCCTGACATACTAGGTGACCCCGATAaTTATATACCAGCCAAC
CCACTAAACACCCCACCTCATATTAAGCCAGAATGATACTTCTTATTTGCATATGCCATT
CTACGCTCTATCCCCAATAAACTGGGAGGAGTTCTAGCCCTAATTTTATCTATCCTAATT
TTAGCTCTACTCCCATTTCTCCACACATCTAAACAACGAAGCCTAATATTTCGCCCAATC
ACTCAAGCCCTATACTGAATCCTGGTAGCCAATCTACTGACCCTCACTTGAATTGGTGGG
CAGCCAGTAGAACACCCATTCATCATTATCGGCCAACTAGCTTCCATCTCTTACTTCACT
ATTATCCTTATTCTTATGCCAATAGCAGGGATTATTGAAGACAACCTACTAAAACTTTAC
---------------gGGaATGCaAGCAGCCATTGAGCAGGCAATGAAGAGCCATGAGAT
TCTGGGCATCTCAGACCCTCAGACGCTGGCCCGTGTGCTGACAGCTGGAGTCCAGAGTTC
CTTGAGTGACCCACGTCTCTTCATCTCTTAYGAGCCCAGTACCCTCGAGGCTCCCCAGCA
AGCACCAGCGCTCACCAACCTCACCCGAGAAGAACTGTTGGCCCAGATACAGAGGAACAT
CCGCCATGAGGTTCTTGAGGACAACGTGGGCTACCTACGAGTGGACGACCTCCCTGGCCA
GGAGGTACTGAGCGAGCTGGGGGARTTCTTAGTGAGCCACGTGTGGAGGAAGCTCATGGG
TACCTCCTCCTTGGTGCTAGATCTCCGGCACTGCACTGGTGGCCACGTCTCTGGGATCCC
TTATGTCATCTCTTACTTGTACCCTGGGAACACAGTCGTGCACGTGGACACCGTCTATGA
TCGGCCTTCCAACACCACCACAGAGATCTGGACCTTGCCTGAGGTCCTCGGGGAGAGATA
CAGTGCTGACAAGGATGTTGTGGTCCTCACCAGTGGACACACTGGGGGAGTCGCGGAGGA
CATTGCCTACATCCTGAAGCAGATACGCCGTGCCATCGTGGTGGGCGAGCGGACGGAGGG
TGGGGCCCTGGACCTCCAGAAGCTGAGAATAGGCCAATCCAACTTCTTCCTCACAGTGCC
TGTGTCCAGGTCCCTGGGACCTCTAGGTGGAGGTGGCCAGACATGGGAAGGCAGTGGTGT
GCTGCCCTGTGTGGGGATCCCTGCAGAGCAAGCCCTAGAAAAGGCCCTGGCCATCCTCAC
CCTGCGTCGTGCCCTGCCAGGGGTTGTCCTCCGACTTCAGGAAGCACTCCAGGACTATTA
CACATTAGTGGACCGAGTGCCGGGCCTGCTGCACCACCTGGCCAGCATGGACTACTCAGC
TGTGGTCTCTGAAGAGGACCTGGTGACAAAGCTCAATGCTGGCTTGCAGGCTGTGTCGGA
GGATCCCAGGCTCCTGGTGAGAGCCACTGGACCCAGAGAGTCCTCCTTAAGACCTGAGAC
TGGGCCTAATGAGCCCCCAGCAGCCACCCCTGAGGTGCCCACGGAAGAAGATGCCCGGAG
GGCCCTGGTGGACTCTGTGTTTCAGGTGTCCGTGCTGCCGGGCAATGTGGGCTACCTGCG
ATTTGATAGATTTGCAGACACCTCTGTGCTGGAGACGCTGGGCCCTTACGTGC-------
----------------
>KE826_Nyahururu_KE
------------------------------------------------------------
-------------------------------------TTGGGTCTCTTCTAGGAGTTTGT
CTTATAGTCCAAATTCTTACAGGCTTATTCCTAGCTATACACTATACATCAGACACAATA
ACAGCCTTCTCATCAGTAACACATATCTGCCGAGATGTAAACTATGGGTGACTTATCCGA
TATTTACATGCTAATGGAGCCTCCATATTCTTTATTTGCCTATTTCTACACGTAGGACGA
GGTATATATTATGGATCTTACACATTTATAGAAACATGAAACATCGGGGTAATTTTACTA
TTTGCAGTTATAGCCACAGCATTTATAGGTTATGTTCTCCCATGAGGACAAATATCATTT
TGAGGAGCCACAGTAATTACAAACCTCCTATCAGCCATTCCATATGTAGGAACTACATTA
GTAGAATGAATTTGAGGTGGATTCTCAGTAGACAAAGCCACCCTAACCCGATTTTTTGCT
TTCCACTTTATTCTCCCATTCATTATTGCAGCACTAGTTATTGTTCACCTCCTTTTCCTT
CACGAAACTGGATCCAATAACCCTACAGGCCTAAACTCCGATGCCGACAAAATCCCATTT
CACCCATACTACACCATCAAAGACATCCTAGGAGTTCTGATTATATTCCTCTTTCTTATA
ACTTTAGTCCTCTTCTTCCCTGACATACTAGGTGACCCCGATAATTATATACCAGCCAAC
CCACTAAACACCCCACCTCATATTAAGCCAGAATGATACTTCTTATTTGCATATGCCATT
CTACGCTCTATCCCCAATAAACTGGGAGGAGTTCTAGCCCTAATTTTATCTATCCTAATT
TTAGCACTACTCCCATTTCTCCACACATCTAAACAACGAAGCCTAATATTTCGCCCAATC
ACTCAAGCCCTATACTGAATCCTGGTAGCCAATCTACTGATCCTCACTTGAATTGGtGGG
CAGCCAGTAGAA------------------------------------------------
----------------------------------------------------------------------------------------------------------
----------------------------------------------
----------------------------------------------
----------------------------------------------
----------------------------------------------
----------------------------------------------
----------------------------------------------
----------------------------------------------
----------------------------------------------
----------------------------------------------
----------------------------------------------
----------------------------------------------
----------------------------------------------
----------------------------------------------
----------------------------------------------
----------------------------------------------
----------------------------------------------
----------------------------------------------
----------------------------------------------
----------------------------------------------
----------------------------------------------
----------------------------------------------
----------------------------------------------
----------------------------------------------
----------------------------------------------
----------------------------------------------
----------------------------------------------
----------------------------------

>M8-3025_Nyika_MW
--------TATACGAAAAACACACCCGCTATTTAAAATAATTAACCACTCATTCATTGAC
TTACCCGCTCCATCCAACATTTCATCATGATGAAACTTTGGGTCTCTTCTTGGCGtCtGC
CTAATAGTACAAATCCTCACCGGCCTATTTTTAGCAATACACTATACATCAGATACAATA
ACAGCTTTCTCATCAGTAACTCATATTTGCCGAGATGTAAATTACGGATGATTAATCCGA
TATATACACGCAAACGGAGCCTCCATATTCTTTATTTGCTTGTTCCTGCATGTAGGACGG
GGAATCTATTACGGCTCTTATACATTCATAGAAACATGAAACATTGGAGTCATTCTATTG
TTTGCAGTAATAGCCACTGCATTTATAGGATATGTTCTTCCATGAGGACAAATATCATTT
TGAGGAGCAACAGTAATTACAAATCTCCTTTCAGCTATTCCATATGTAGGCACTACCCTA
GTAGAATGAATCTGAGGGGGTTTCTCAGTAGATAAAGCCACTTTAACCCGATTTTTCGCC
TTCCACTTTATTTTACCTTTTATTATTGCAGCCCTAGTAATTGTTCACCTCCTCTTCCTT
CACGAAACAGGATCTAATAACCCAACAGGCCTAAACTCCGACGCCGATAAAATTCCATTT
CACCCATATTATACAATCAAAGATATTTTAGGAGTTCTGATTATATTTCTATTTCTTATA
ACCTTAGTTTTATTTTTCCCAGACATATTAGGAGACCCAGACAACTATACACCTGCTAAC
CCACTAAACACACCACCTCACATTAAACCAGAATGATATTTCCTATTTGCATATGCCATC
CTACGCTCTATCCCTAATAAACTAGGAGGAGTCTTAGCCCTAGTCCTATCTATCCTAATT
CTAGCCCTACTTCCACTTCTCCATACATCCAAACAACGAAGCCTTATATTTCGACCTATC
ACCCAAGTCCTTTATTGAATTcT-------------------------------------
------------------------------------------------------------
------------------------------------------------------------
----------------------------------GAGCAGGCAATGAAGAGTCATGAGAT
TCTGGGCATCTCAGACCCTCAGACGCTGGCCCGTGTGCTGACAGCTGGAGTCCAGAGTTC
CTTGAGTGACCCACGTCTCTTCATCTCTTATGAGCCCAGTACCCTCGAGGCTCCCCAGCA
AGCACCAGCACTCACCAACCTCACCCAAGAAGAACTGTTGGCCCAGATACAGAGGAACAT
CCACCATGAGGTTCTTGAGGGCAACGTGGGCTACCTACGAGTGGACGACCTCCCTGGCCA
GGAGGTACTGAGCGAGATGGGGGAGTTCTTAGTGAGCCACGTGTGGAGGAAGCTCATGGG
TACCTCCTCCTTGGTGCTAGATCTCCGGCACTGCACTGGTGGCCACGTCTCTGGGATCCC
TTATGTCATCTCTTACTTGTACCCTGGGAACACGGTCATGCACGTGGACACCGTCTATGA
TCGGCCTTCCAACACCACCACAGAGATCTGGACCTTGCCTGAGGTCCTCGGGGAGAGATA
CAGTGCTGACAAGGATGTTGTGGTCCTCACCAGTGGACACACTGGGGGAGTCGCGGAGGA
CATTGCCTACATCCTGAAGCAGACGCGCCGCGCCATCGTGGTGGGTGAGCGGACGGAGGG
TGGGGCCCTGGACCTCCAGAAGCTGAGAATAGGCCAATCCAACTTCTTCCTCACAGTGCC
TGTGTCCAGGTCCCTGGGACCTCTAGGTGGAGGTGGCCAGACATGGGAAGGCAGTGGTGT
GCTGCCCTGTGTGGGAATCCCTGCAGAGCAAGCCCTAGAAAAGGCCCTGGCCATCCTCAC
CCTGCGTCGTGCCCTGCCAGGGGTTGTCCTCCGACTTCAGGAAGCCCTCCAGGACTATTA
CACATTAGTGGACCGAGTGCCAGGCCTGCTGCACCACYTGGCCAGCATGGACTACTCAGC
TGTGGTCTCTGAAGAGGACCTGGTGACAAAGCTCAATGCTGGCTTGCAGGCTGTGTCGGA
GGATCCCAGGCTCCTGGTGAGAGCCACTGGACCCAGAGACTCCTCCTTAAGACCTGAGAC
TGGGCCTAATGAGCCCCCAGCAGCCACCCCTGAGGTGCCCACGGAAGAAGATGCCCGGAG
GGCCTTGGTGGACTCTGTGTTTCAGGTGTCCGTGCTGCCGGGCAATGTGGGCTACCTGCG
CTTTGATAGATTtGCAGACAC---------------------------------------
----------------
>MOZ338_Gurue_MOZ
------------------------------------------------------------
--------------------------------------------------agGAATCTGC
CTTATAGTCCAAATCCTCACAGGCCTATTCCTAGCAATACACTACACATCTGACACAATA
ACAGCCTTCTCATCAGTAACACATATCTGCCGAGATGTAAACTATGGATGACTAATCCGA
TACTTACATGCCAACGGAGCCtCTATATTCTTCATCTGTTTATTTTTACACGTAGGACGG
GGAATGTACTACGGATCCTATACATTTATAGAAACATGAAATATTGGGGTTATTTTACTA
TTTGCAGTGATAGCCACAGCAtTTATAGGCTATGTCCTCCCATGAGGACAGATATCATTT
TGAGGAGCTACAGTAATTACAAACCTTCTATCAGCCATTCCATATGTAGGAACTACTCTA
GTAGAATGAaTtTGAGGCGGATTCTCAGTAGATAAAGCCACCCTGACCCGATTTTTTGCT
TTCCACTTCATCCTACCATTCATTATTGCAGCATTAGTGATTGTTCACCTCCTTTTTCTT
CACGAAACAGGATCTAACAACCCCACCGGCCTTAACTCTGATGCCGACAAAATCCCATTC
CACCCTTACTATACCATCAAAGACATCCTAGGAGTCCTAATTATACTCCTCTTTCTTATA
ACCTTAGTCCTCTTCTTCCCAGACATATTAGGTGACCCCGACAtTTATATACCAGCCAAC
CCACTAAACACTCCACCTCATATTAAGCCAGAATGATATTTCTTATTCGCATATGCCATT
CTACGCTCAATTCCCAATAAGCTAGGAGGAGTCCTAGCCCTAATTTTATCTATCCTAATT
CTAGCGTTTCTCCCATTCCTTCACACATCCAAACAACGAAGCCTAATATTCCGCCCAATC
ACCCAAGCCTTATACTGAATTcTAGTAGCCAACCtAcTCATTcTCA--------------
------------------------------------------------------------
----------------------------------------------------------------------------------------------------------
----------------------------------------------
----------------------------------------------
----------------------------------------------
----------------------------------------------
----------------------------------------------
----------------------------------------------
----------------------------------------------
----------------------------------------------
----------------------------------------------
----------------------------------------------
----------------------------------------------
----------------------------------------------
----------------------------------------------
----------------------------------------------
----------------------------------------------
----------------------------------------------
----------------------------------------------
----------------------------------------------
----------------------------------------------
----------------------------------------------
----------------------------------------------
----------------------------------------------
----------------------------------------------
----------------------------------------------
----------------------------------------------
----------------------------------------------
----------------------------------

>ETH121_Chilalo_ETH_imberbis
ATGACAATCATACGAAAAACACACCCACTATTTAAAATTATTAATCACTCCTTCATTGAC
TTACCCGCTCCATCTAATATTTCATCATGATGAAACTTCGGATCACTCCTAGGGGTCTGC
TTAGTAGTACAAATCCTCACAGGACTATTCTTAGCTATACATTATACATCCGACACAATA
ACAGCTTTCTCATCCGTAACCCACATTTGCCGAGATGTAAACTACGGATGACTTATCCGA
TATATGCACGCAAACGGAGCCTCAATATTCTTTATTTGCCTATTCTTACACGTAGGACGA
GGTATATACTATGGATCCTATACATTTATAGAAACATGAAACATTGGAGTTGTTCTCCTA
TTTGCAGTAATAGCTACAGCATTTATAGGCTATGTACTTCCATGAGGACAAATATCATTC
TGAGGAGCTACAGTAATTACAAACCTACTATCAGCTATTCCATACGTAGGAACAACTCTA
GTAGAATGAATCTGAGGAGGATTCTCAGTAGATAAAGCAACTCTAACCCGATTTTTCGCC
TTCCATTTTATCCTACCCTTTATTATCGCAGCCCTAGTAATTGTTCATCTTCTATTCCTT
CATGAAACAGGATCGAATAATCCTACAGGCCTAAACTCTGACGCAGATAAAATTCCATTC
CACCCATACTACACAATTAAAGATATTCTAGGAATTTTCATTATATTCCTCTTCCTAATA
ATTCTAGTCCTTTTTTTCCCAGACGTACTAGGAGACCCTGACAATTACATGCCAGCCAAC
CCACTAAACACCCCACCCCATATTAAACCAGAATGATATTTCCTATTTGCATATGCTATC
CTTCGCTCTATCCCTAATAAACTAGGAGGAGTTCTGGCCCTAATTTTATCAATTCTTATC
TTAGCACTACTCCCACTACTCCATACATCCAAACAACGAAGCCTAATATTCCGTCCAATC
ACTCAAACCTTATATTGAATCCTAGTAGCTAATCTGCTAATTCTGACTTGAATCGGAGGT
CAACCAGTAGAACATCCATTTATTATTATTGGTCAACTAGCCTCTATTTCGTACTTCTCC
ATTATCCTGATCCTCATACCAATCTCAGGCATTATTGAAGATAAACTATTAAAACTCACC
-----------------------AAGCAGCCATTGAACAGGCAATGAAGAGTCATGAGAT
TCTGGGCATCTCAGACCCTCAGACGCTGGCCCGTGTGCTGACAGCTGGAGTCCAGAGTTC
CTTGAGTGACCCACGTCTCTTCATCTCTTACGAGCCCAATACCCTCGAGGCTCCCCAGCA
AGCACCAGCGCTCACCAACCTCACCCAAGAAGAACTGTTGGCCCAGATACAGAGGAACAT
CCGCCATGAGGTTCTTGAGGGCAACGTGGGCTACCTACGAGTGGACGACCTCCCTGGCCA
GGAGGTACTGAGCGAGCTGGGGGAGTTCTTAGTGAGCCACGTGTGGAAGAAGCTCATGGG
CACCTCCTCCTTGGTGCTAGATCTCCGGCACTGCACTGGCGGCCACGTCTCTGGGATCCC
TTATGTCATCTCTTACTTGTACCCTGGGAACACGGTCATGCACGTGGACACCGTCTATGA
TCGGCCTTCCAACACCACCACAGAGATCTGGACCTTGCCTGAGGTCCTCGGGGAGAGATA
CAGTGCTGACAAGGATGTTGTGGTCCTCACCAGTGGACACACTGGAGGAGTTGCAGAGGA
CATTGCCTACATCCTGAAGCAGATACGCCACGCCATCGTGGTGGGCGAGCGGACGGAGGG
TGGGGCCCTGGACCTCCAGAAGCTGAGAATAGGCCAATCCAACTTCTTCCTCACAGTGCC
TGTGTCCAGGTCCCTGGGACCTCTAGGTGGAGGTGGCCAGACATGGGAAGGCAGTGGTGT
GCTGCCCTGTGTGGGGATCCCTGCAGAGCAAGCCCTAGAAAAGGCCCTGGCCATCCTCAC
CCTGCGTCGTGCCCTGCCAGGGGTTGTCCTCCGACTTCAGGAAGCCCTCCAGGACTATTA
CACGTTAGTGGACCGAGTGCCGGGCCTGCTGCACCACCTGGCCAGCATGGACTACTCAGC
TGTGGTCTCTGAAGAAGACCTGGTGACAAAGCTCAATGCTGGCTTGCAGGCTGTGTCAGA
GGATCCCAGGCTCCTGGTGAGAGTCACTGGACCCAGAGACTCCTCCTTAAGACCTGAGAC
TGGGCCTAATGAGGCCCCAGCAGCCACCCCTGAGTTGCCCACGGAAGAAGATGCCCTGAG
GGCCCTGGTGAACTCTGTGTTTCAGGTGTCCGTGCTGCCGGGCAATGTGGGCTACTTGCG
CTTTGATAGATTTGCAGACACCTCTGTGCTGGARACGC----------------------
----------------
>NC342_Sangba_CAR
ATGACAATCATACGAAAATCACATCCACTATTTAAAGTAATTAATCACTCCTTCATTGAT
TTACCCGCTCCATCTAATATTTCATCATGATGAAACTTTGGTTCTCTCCTGGGAGTCTGT
CTTATAGTCCAAATTCTCACTGGCCTATTCTTAGCAATACATTACACATCAGACACAATA
ACAGCCTTTTCATCAGTAACCCATATCTGTCGAGACGTAAACTACGGATGATTAATCCGA
TACTTACACGCAAACGGAGCCTCCATATTCTTTATCTGCTTATTTCTTCATGTGGGACGA
GGTATGTACTACGGATCCTACACATTTATAGAAACATGAAACATTGGAGTTGTTCTACTA
TTTGCTGTAATAGCTACAGCATTCATAGGATATGTTCTTCCATGAGGACAAATATCATTT
TGAGGGGCAACAGTAATTACAAATTTATTATCAGCTATTCCATATGTAGGAACTACCCTA
GTCGAATGAATTTGAGGCGGATTTTCAGTAGATAAAGCCACCCTAACCCGATTCTTCGCT
TTCCACTTCATTTTACCATTTATTATTGCAGCACTAGTAATTGTCCATCTTYTTTTCCTT
CARGAAACAGGATATAATAACCATACAGGCCTGGACTCTGACGCCGACAAAATTGCATTC
CACCCTTACTACACAATTAAAGACATWMTAGGAATTTTCATTATATTCTTATTTCTTATA
GTTTTAGTACTCTTCTTTCCAGATATATTAGGAGACCCCGATAATTATATACCAGCTAAC
CCATTAAACACCCCACCCCATATTAAACCAGAATGGTATTTCTTATTTGCATATGCTATC
TTACGCTCTATCCCCAACAAACTAGGAGGAGTCTTAGCTTTAATCTTATCCATTCTAGTC
CTTGCCCTCCTCCCATTTCTCCACACCTCCAAACAACGAAGCCTAATATTTCGTCCAATC
ACTCAAACTCTGTACTGAATCCTAGTAGCCAATCTACTAGTCCTAACTTGAATTGGAGGA
CAACCAGTAGAACATCCATTTATCATTATTGGTCAATTAGCCTCCATTTCTTACTTTTCC
ATTATTCTAATTCTTATACCAATCTCAGGTATTATTGAAGATAAATTACTAAAACTATAC----------------------------------------------
----------------------------------------------
----------------------------------------------
----------------------------------------------
----------------------------------------------
----------------------------------------------
----------------------------------------------
----------------------------------------------
----------------------------------------------
----------------------------------------------
----------------------------------------------
----------------------------------------------
----------------------------------------------
----------------------------------------------
----------------------------------------------
----------------------------------------------
----------------------------------------------
----------------------------------------------
----------------------------------------------
----------------------------------------------
----------------------------------------------
----------------------------------------------
----------------------------------------------
----------------------------------------------
----------------------------------------------
----------------------------------------------
----------------------------------------------
----------------------------------

>ETH022_Menangesha_ETH
---------ATACGTAAAACACATCCATTATTTaAAATAATTAACCATTCCTTTATTGAT
TTACCCGCTCCATCCAACATTTCATCATGATGAAACTTTGGGTCTCTTTTAGGAGTCTGC
CTTATAGTACAAATTCTTACAGGTCTATTTCTAGCAATACACTACACATCAGACACACTA
ACTGCCTTCTCATCAGTAACTCATATTTGCCGAGATGTAAACTACGGATGGCTCATCCGA
TATATACACGCAAACGGAGCCTCCATATTTTTTATTTGCCTATTCTTGCATGTAGGACGA
GGAATATATTATGGATCCTATACATTTATAGAAACCTGAAACATTGGAGTAATTTTACTA
TTTGCTGTAATAGCCACAGCATTTATAGGTTATGTTCTTCCATGAGGACAAATATCATTC
TGAGGAGCTACAGTAATTACAAATCTATTATCAGCTGTCCCATATGTAGGAACCACCCTA
GTCGAATGAATCTGAGGAGGATTTTCAGTTGACAAAGCCACCCTAACCCGATTCTTCGCT
TTCCACTTCATCTTACCATTTATTATTGCAGCCCTAGTAATTGTCCACCTACTTTTCCTT
CACGAGACAGGATCAAACAACCCCACAGGACTTAACTCTGACGCAGATAAAATTCCATTT
CACCCATATTACACTATCAAAGATATTTTAGGAGTCCTAATAATATTTGTGTTCCTTATA
ACCCTAGTCCTCTTTTTTCCAGACATTTTAGGTGATCCTGACAATTATATACCAGCCAAT
CCACTTAACACCCCACCCCACATTAAACCAGAGTGATATTTTCTATTCGCATATGCTATT
CTCCGCTCTATTCCTAATAAACTAGGAGGAGTCTTAGCCCTAATTTTATCCATCCTAATT
TTAGCCCTACTCCCATTTCTTCACACATCTAAACAACGAAGCCTAATATTTCGCCCAATC
ACCCAAACCTTATACTGAATCCTAGTAGCCAACCTACTAGTCCTTACATGAATCGGGGGC
CAACCAGTTGAACACCCATTTATTATTATTGGCCAATTAGCCTCCATCTCATATTTTTCA
ATTATTCTTATTCTCATACCAATCTCAGGTATCATCGAAGaCAAATTACTAAAATT--------------------------------------------------
----------------------------------------------
----------------------------------------------
----------------------------------------------
----------------------------------------------
----------------------------------------------
----------------------------------------------
----------------------------------------------
----------------------------------------------
----------------------------------------------
----------------------------------------------
----------------------------------------------
----------------------------------------------
----------------------------------------------
----------------------------------------------
----------------------------------------------
----------------------------------------------
----------------------------------------------
----------------------------------------------
----------------------------------------------
----------------------------------------------
----------------------------------------------
----------------------------------------------
----------------------------------------------
----------------------------------------------
----------------------------------------------
----------------------------------------------
----------------------------------

>ETH095_KuniMuktar_ETH
ATGACAATTATACGTAAAACACATCCATTATTTAAAATAATTAACCATTCCTTTATTGAT
TTACCCGCTCCATCCAACATTTCATCATGATGAAACTTTGGGTCTCTTTTAGGAGTCTGC
CTTATAGTACAAATTCTTACAGGTCTATTTCTAGCAATACACTACACATCAGACACACTA
ACTGCCTTCTCATCAGTAACTCATATTTGCCGAGATGTAAACTACGGATGGCTCATCCGA
TATATACACGCAAACGGAGCTTCCATATTTTTTATCTGCCTATTCTTGCATGTAGGACGA
GGAATATATTATGGATCCTATACATTTATAGAAACCTGAAACATTGGAGTAATTTTACTA
TTTGCTGTAATAGCCACAGCATTTATAGGTTATGTTCTTCCATGAGGACAAATATCATTC
TGAGGAGCTACAGTAATTACAAATCTATTATCAGCTGTCCCATATGTAGGAACCACCTTA
GTCGAATGAATCTGAGGAGGATTTTCAGTTGACAAAGCCACCCTAACCCGATTCTTCGCT
TTCCACTTCATCCTACCATTTATTATTGCAGCCCTAGTAATTGTCCACCTACTTTTCCTT
CACGAGACAGGATCAAACAACCCCACAGGACTTAACTCTGACGCAGATAAAATTCCATTT
CACCCATATTACACTATCAAAGATATTTTAGGAGTCCTAATAATATTTGTGTTCCTTATA
ACCCTAGTCCTCTTTTTTCCAGACATTTTAGGTGATCCTGACAATTATATACCAGCCAAT
CCACTTAACACCCCACCCCaCATTAAACCAGAGTGATATTTTCTATTcGCATACGCTATT
CTCCGCTcTATTCCTAATAAACTAGGAGGAGTcTTAGCCCTAATTTTATCCATCCTAATT
TTAGCCCTACTCCCATTTCTTCACACATCTAAACAACGAAGCCTAATATTTCGCCCAATC
ACCCAAACCTTATACTGAATCCTAGTAGCCAACCTACTAGTCCTTACATGAATCGGGGGC
CAACCAGTTGAACACCCATtTAttATTATTGGCCAATTAGCCTCCATCTCATATTTTTCA
ATTATTCTTATTCTCATACCAATCTCAGGTATCATCGAAGACAAATTACTAAAATTATAT
-------------------aTGCAaGCAgCcaTTGAGCAGGCAATGAAGAGTCATGAGAT
TCTGGGCATCTCAGACCCTCAGACGCTGGCCCGTGTGCTGACAGCTGGAGTYCAGAGTTC
CTTGAGTGACCCACGTCTCTTCATCTCTTATGAGCCCAGTACCCTCGAGGCTCCCCAGCA
AGCACCAGCGCTCACCAACCTCACCCGAGAAGAACTGTTGGCCCAGATACAGAGGAACAT
CCGCCATGAGGTTCTTGAGGGCAACGTGGGCTACCTACGAGTGGACGACCTCCCTGGCCA
GGAGGTACTGAGCGAGCTGGGGGAGTTCTTAGTGAGCCACGTGTGGAGGAAGCTCATGGG
TACCTCCTCCTTGGTGCTAGATCTCMGGCACTGCACTGGCGGCCACGTCTCTGGRATCCC
TTATGTCATCTCTTACTTGTACCCTGGGAACACAATYATGCACGTGGACACCGTCTATGA
TCGGCCTTCCAACACCACCACAGAGATCTGGACCTTGCCTGAGGTCTTCGGGGAGAGATA
CAGTGCTGACAAGGATGTTGTGGTCCTCACCAGTGGACACACTGGGGGAGTCGCGGAGGA
CATTGCCTACATCCTGAAGCAGATACGYCGCGCCATCGTAGTGGGCGAGAGRACGGAGGG
TGGGGCCCTGGACCTCCAGAAGCTGAGAATAGGCCAATCCAACTTCTTCCTCACAGTGCC
TGTGTCCAGGTCCCTGGGACCTCTAGGTGGAGGTGGCCAGACATGGGAAGGCAGTGGTGT
GCTGCCCTGTGTGGGGATCCCTGCAGAGCAAGCCCTAGAAAAGGCCCTGGCCATCCTCAC
CCTGCGTCGTGCCCTGCCAGGGGTTGTCCTCCGACTTCAGGAAGCACTCCAGGACTAYTA
CACATTAGTGGACCGAGTGCCGGGCCTGCTGCACCACCTGGCCAGCATGGACTACTCAGC
TGTGGTCTCTGAAGAGGACCTGGTGACAAAGCTCAATGCTGGCTTGCAGGCTGTGTCKGA
GGATCCCAGGCTCCTGGTGAGAGCCACTGGACCCAGAGACTCCTCCTTAAGACCTGAGAC
TGGGCCTAATGARCCCCCAGCAGCCACCCCTGAGGTGCCCACGGAAGAAGATGCCCGGAG
GGCCCTGGTGGACTCTGTGTTTCAGGTGTCYGTGCTGCCSGGCAATGTGGGCTACCTGCG
CTTTGACAGATTTGCAGACACCTCTGTGCTGGAGACGCTG--------------------
----------------
>ETH154_Dinsho_ETH
ATGACAATTATACGTAAAACACATCCATTATTTAAAATAATTAACCATTCCTTTATTGAT
TTACCCGCTCCATCCAACATTTCATCATGATGAAACTTTGGGTCTCTTTTAGGAGTCTGC
CTTATAGTACAAATTCTTACAGGCCTATTTCTAGCAATACACTACACATCAGACACACTA
ACTGCCTTCTCATCAGTAACTCATATTTGCCGAGATGTAAACTACGGATGGCTCATCCGA
TATATACACGCAAACGGAGCTTCCATATTTTTTATTTGCCTATTCTTGCATGTAGGACGA
GGAATATATTATGGATCCTATACATTTATAGAAACCTGAAACATTGGAGTAATTTTACTA
TTTGCTGTAATAGCCACAGCATTTATAGGTTATGTTCTTCCATGAGGACAAATATCATTC
TGAGGAGCTACAGTAATTACAAATCTATTATCAGCTGTCCCATATGTAGGAACCACCTTA
GTCGAATGAATCTGAGGAGGATTTTCAGTTGACAAAGCCACCCTAACCCGATTCTTCGCT
TTCCACTTCATCTTACCATTTATTATTGCAGCCCTAGTAATTGTCCACCTACTTTTCCTT
CACGAGACTGGATCAAACAACCCCACAGGACTTAACTCTGACGCAGATAAAATTCCATTT
CACCCATATTACACTATCAAAGATATTTTAGGAGTCCTAATAATATTTGTGTTCCTTATA
ACCCTAGTCCTCTTTTTTCCTGACATTTTAGGTGATCCTGACAATTATATACCAGCCAAT
CCACTTAACACCCCACCCCACATTAAACCAGAGTGATATTTTCTATTCGCATATGCTATT
CTCCGCTCTATTCCTAATAAACTAGGAGGAGTcTTAGCCCTAATTTTATCCATCCTAATT
TTAGCCCTACTCCCATTTCTTCACACATCTAAACAACGAAGCCTAATATTTCGCCCAATC
ACCCAAACCTTATACTGAATCCTAGTAGCCAACCTATTAGTCCTTACATGAATCGGGGGC
CAACCAGtTGAACACCCATtTAttATTATTGGCCAATTAGCCTCCATCTCATATTTTTCA
ATTATTCTTATTCTCATACCAATCTCAGGTATCATCGAAGACAAATTACTAAAAT---------------------------------------------------
----------------------------------------------
----------------------------------------------
----------------------------------------------
----------------------------------------------
----------------------------------------------
----------------------------------------------
----------------------------------------------
----------------------------------------------
----------------------------------------------
----------------------------------------------
----------------------------------------------
----------------------------------------------
----------------------------------------------
----------------------------------------------
----------------------------------------------
----------------------------------------------
----------------------------------------------
----------------------------------------------
----------------------------------------------
----------------------------------------------
----------------------------------------------
----------------------------------------------
----------------------------------------------
----------------------------------------------
----------------------------------------------
----------------------------------------------
----------------------------------

>ETH402_BulchaForest_ETH
ATGACAATTATACGTAAAACACATCCATTATTTAAAATAATTAACCATTCCTTTATTGAT
TTACCCGCTCCATCCAACATTTCATCATGATGAAACTTTGGGTCTCTTTTAGGAGTCTGC
CTTATAGTACAAATTCTCACAGGTCTATTTCTAGCAATACACTACACATCAGACACACTA
ACTGCCTTCTCATCAGTAACTCATATTTGCCGAGATGTAAACTACGGATGGCTCATCCGA
TATATACACGCAAACGGAGCTTCCATATTTTTTATCTGCCTATTCTTGCATGTAGGACGA
GGAATATATTATGGATCCTATACATTTATAGAAACCTGAAACATTGGAGTAATTTTACTA
TTTGCTGTAATAGCCACAGCATTTATAGGTTATGTTCTTCCATGAGGACAAATATCATTC
TGGGGAGCTACAGTAATTACAAATCTATTATCAGCTGTCCCATATGTAGGAACCACCTTA
GTCGAATGAATCTGAGGAGGATTTTCAGTTGACAAAGCCACCCTAACCCGATTCTTCGCT
TTCCACTTCATCCTACCATTTATTATTGCAGCCCTAGTAATTGTCCACCTACTTTTCCTT
CACGAGACAGGATCAAACAACCCCACAGGACTTAACTCTGACGCAGATAAAATTCCATTT
CACCCATATTACACTATCAAAGATATTTTAGGAGTCCTAATAATATTTGTGTTCCTTATA
ACCCTAGTCCTCTTTTTTCCAGACATTTTAGGTGATCCTGACAATTATATACCAGCCAAT
CCACTTAACACCCCACCCCACATTAAACCAGAGTGATATTTTCTATTCGCATACGCTATT
CTCCGCTCTATTCCTAATAAACTAGGAGGAGTCTTAGCCCTAATTTTATCCATCCTAATT
TTAGCCCTACTCCCATTTCTTCACACATCTAAACAACGAAGCCTAATATTTCGCCCAATC
ACCCAAACCTTATACTGAATCCTAGTAGCCAACCTACTAGTCCTTACATGAATCGGGGGC
CAACCAGTTGAACACCCATTTATTATTATTGGCCAATTAGCCTCCATCTCATATTTTTCA
ATTATTCTTATTCTCATACCAATCTCAGGTATCATCGAAGACAAATTACTAAAATTATAT----------------------------------------------
----------------------------------------------
----------------------------------------------
----------------------------------------------
----------------------------------------------
----------------------------------------------
----------------------------------------------
----------------------------------------------
----------------------------------------------
----------------------------------------------
----------------------------------------------
----------------------------------------------
----------------------------------------------
----------------------------------------------
----------------------------------------------
----------------------------------------------
----------------------------------------------
----------------------------------------------
----------------------------------------------
----------------------------------------------
----------------------------------------------
----------------------------------------------
----------------------------------------------
----------------------------------------------
----------------------------------------------
----------------------------------------------
----------------------------------------------
----------------------------------

>ETH509_Hashenge_ETH
-----AATTATACGTAAAACACATCCATTATTTAAAATAATTAACCATTCCTTTATTGAT
TTACCCGCTCCATCCAACATTTCATCATGATGAAACTtcGGGtCTCTTttAGGAGTCtGC
CTTATAGTACAAATTCTTACAGGTCTAtttCTAGCAATACACTACACATCAGACACACTA
ACTGCCttCTCATCAGTAACTCATAtttGCCGAGAtGTAAACTACGGATGACtCATCCGA
TATATACACGCAAAtGGAGCtTCCATAttttTTAtttGCCTAttCCTGCATGTGGGACGA
GGAATATATTATGGATCCTATACATTTATAGAAACCTGAAACATTGGAGTAATtTTACTA
TTTGCTGTAATAGCCACAGCATtTATAGGTTATGTTCTTCCATGAGGACAAATATCATtC
TGAGGAGCTACAGTAATtACAAATCTATTATCGGCTGTCCCATATGTAGGAACCACCTTA
GTCGAATGAATCTGAGGAGGATTTTCAGTTGACAAAGCCACCCTAACCCGATTCTTCGCT
TTCCACTTcATCTTACCATTTATTATTGCAGCCCTAGTAATTGTCCACCTACTTTTTCTT
CACGAGACAGGATCAAACAACCCCACAGGACTTAACTCTGACGCAGATAAAATTCCATTT
CACCCATATTACACTATCAAAGATATTTTAGGAGTCCTAATAATATTTGTGTTCCTTATA
ACCCTAGTCCTCTTTTTTCCAGACATTTTAGGCGATCCTGACAATTATATACCAGCCAAT
CCACTTAACACCCCACCTCACATTAAACCAGAGTGATATTTTCTATTcGCATATGCTATT
CTCCGcTCTATTCCTAATAAACTAGGAGGAGTcTTAGCCcTAATTTTATCCATCYTAATT
TTAGCCCTACTCCCATTTCTTCACACATCTAAACAACGAAGCCTAATATTTCGCCCAATC
ACCCAAACCTTATACTGAATCCTAGTAGCCAACcTACTAGTCCTTACATGAATCGGGGGC
CAACCAGtTGAaCACCCAttTAttATTATTGGCCAATTAGCCTCCATCTCATATTTTTCA
ATTATTCTTATTTTCATACCAATCTCAGGTATCATCGAAGACAAATTACTAAAA------
------------------------AGCAGCCATTGAGCAGGCAATGAAGAGTCATGAGAT
TCTGGGCATCTCAGACCCTCAGACGCTGGCCCGTGTGCTGACAGCTGGAGTYCAGAGTTC
CTTGAGTGACCCACGTCTCTTCATCTCTTATGAGCCCAGTACCCTCGAGGCTCCCCAGCA
AGCACCAGCGCTCACCAACCTCACCCGAGAAGAACTGTTGGCCCAGATACAGAGGAACAT
CCGCCATGAGGTTCTTGAGGGCAACGTGGGCTACCTACGAGTGGACGACCTCCCTGGCCA
GGAGGTACTGAGCGAGCTGGGGGAGTTCTTAGTGAGCCACGTGTGGAGGAAGCTCATGGG
TACCTCCTCCTTGGTGCTAGATCTCCGGCACTGCACTGGCGGCCACGTCTCTGGGATCCC
TTATGTCATCTCTTACTTGTACCCTGGGAACACAATCATGCACGTGGACACCGTCTATGA
TCGGCCTTCCAACACCACCACAGAGATCTGGACCTTGCCTGAGGTCTTCGGGGAGAGATA
CAGTGCTGACAAGGATGTTGTGGTCCTCACCAGTGGACACACTGGGGGAGTCGCGGAGGA
CATTGCCTACATCCTGAAGCAGATACGCCGCGCCATYGTAGTGGGCGAGAGRACGGAGGG
TGGGGCCCTGGACCTCCAGAAGCTGAGAATAGGCCAATCCAACTTCTTCCTCACAGTGCC
TGTGTCCAGGTCCCTGGGACCTCTAGGTGGAGGTGGCCAGACATGGGAAGGCAGTGGTGT
GCTGCCCTGTGTGGGGATCCCTGCAGAGCAAGCCCTAGAAAAGGCCCTGGCCATCCTCAC
CCTGCGTCGTGCCCTGCCAGGGGTTGTCCTCCGACTTCAGGAAGCACTCCAGGACTAYTA
CACATTAGTGGACCGAGTGCCGGGCCTGCTGCACCACCTGGCCAGCATGGACTACTCAGC
TGTGGTCTCTGAAGAGGACCTGGTGACAAAGCTCAATGCTGGCTTGCAGGCTGTGTCWGA
GGATCCCAGGCTCCTGGTGAGAGCCACTGGACCCAGAGACTCCTCCTTAAGACCTGAGAC
TGGGCCTAATGAGCCCCCAGCAGCCACCCCTGAGGTGCCCACGGAAGAAGATGCCCGGAG
GGCCCTGGTGGACTCTGTGTTTCAGGTGTCTGTGCTGCCGGGCAATGTGGGCTACCTGCG
CTTTGACAGATTTGCAGACACCTCTGTGCTGGAGACGCTGGGCCCTTACGTGCT------
----------------
>ETH527_Desea_ETH
------ATTATACGTAAAACACATcCATTATTTaAAATAATTAACCaTTCcTTTATTGAT
TTACCcGCTCCATCCAACATTTCATCATGATGAAACTTTGGGTCTCTTTTAGGAGTCTGC
CTTATAGTACAAATTCTTACaGGTCTATTTCTAGCAATACACTACACATCAGACACACTA
ACTGCCTTCTCATCAGTAACTCATATTTGCCGAGATGTAAACTACGGATGACTCATCCGA
TATATACACGCAAACGGAGCTTCCATATTTTTTATTTGCCTATTCCTGCATGTAGGACGA
GGAATATATTATGGATCCTATACATTTATAGAAACCTGAAACATTGGAGTAATTTTACTA
TTTGCTGTAATAGCCACAGCATTTATAGGTTATGTTCTTCCATGAGGACAAATATCATTC
TGAGGAGCTACAGTAATTACAAATCTATTATCGGCTGTCCCATATGTAGGAACCACCTTA
GTCGAATGAATCTGAGGAGGATTTTCAGTTGACAAAGCCACCCTAACCCGATTCTTCGCT
TTCCACTTCATCTTACCATTTATTATTGCAGCCCTAGTAATTGTCCACCTACTTTTCCTT
CACGAGACAGGATCAAACAACCCCACAGGACTTAACTCTGACGCAGATAAAATTCCATTT
CACCCATATTACACTATCAAAGATATTTTAGGAGTCCTAATAATATTTGTGTTCCTTATA
ACCCTAGTCCTCTTTTTTCCAGACATTTTAGGCGATCCTGACAATTATATACCAGCCAAT
CCACTTAACACCCCACCtCACATTAAACCAGAGTGATATTTTCTATTcGCATATGCTATT
CTCCGCTCTATTCCTAATAAACTAGGAGGAGTcTtAGCCCTAATtTTATCCATCCTAATT
TTAGCCCTACTCCCATTTCTTCACACATCTAAACAACGAAGCCTAATATTTCGCCCAATC
ACCCAAACCTTATACTGAATCCTAGTAGCCAACCTACTAGTCCTTACATGAATCGGGGGC
CAACCAGTTGAACACCCATTTATTATTATTGGCCAATTAGCCTCCATCTCATATTTTTCA
ATTATTCTTATTTTCATACCAATCTCAGGTATCATCGAAGACAAATTACTAAAATTATAT----------------------------------------------
----------------------------------------------
----------------------------------------------
----------------------------------------------
----------------------------------------------
----------------------------------------------
----------------------------------------------
----------------------------------------------
----------------------------------------------
----------------------------------------------
----------------------------------------------
----------------------------------------------
----------------------------------------------
----------------------------------------------
----------------------------------------------
----------------------------------------------
----------------------------------------------
----------------------------------------------
----------------------------------------------
----------------------------------------------
----------------------------------------------
----------------------------------------------
----------------------------------------------
----------------------------------------------
----------------------------------------------
----------------------------------------------
----------------------------------------------
----------------------------------

>ETH526_Desea_ETH
ATGACAaTTATACGCAAAACACATCCATTATTTAAAATAATTAACCATTCCTTTATTGAT
TTACCCGCTCCATCCAACATTTCATCATGATGAAAcTTTGGATCTCTTTTAGGAGTCTGC
CTTATAGTACAAATTCTTACAGGTCTATTTCTAGCAATACACTACACATCAGACACACTG
ACTGCCTTcTCATCAGTAACtCATATTTGCCGAGATGTAAACTACGGATGACTCATCCGA
tATATACACGCAAACGGAGCTTCCATATTTTTTATTTGCcTATTCtTGCATGTAGGACGA
GGAATaTATTATGGATCCTATACATTTATAGAAACCTGgAACATTGGAGTAATTTTACTA
TTTGCTGTAATAGCCACAGCATTTATAGGTTATGTTCTTCCATGAGGACAAATaTCATTC
TGAGGAGCTACAGTAATTACAAATCTATTATCAGCTGTCCCATATGTAGGAACCACcTTa
GTCGAATGAATCTGAGGAGGATTTTCAGTTGACAAAGCCACCcTAACCCGATTCTTCGCT
TTCCACTTCATCTTACCATTTATTATTGCAGCCCTAGTAATTGTCCAcCTACTTTTCCTT
CACGAGACAGGATCAAAcAACCCCACAGGACTTAACTCTGACGCAGATAAAATTCCATTt
CACCCATAtTACACTATCAAAGATATTTTAGGAGTCCTAATaATATTTGTGTTCCTTATA
ACcTTAGTCCTCTTTTTTCCAGACATTTTAGGCGATCCTGACAATTATATACCAGCCAAT
CCACTTAACACCCCACCCCaCATTAAACCAGAGTGATATTTCCTATTcGCATATGCTATT
CTCCGYTCYATTCCTAATAAACTAGGAGGAGTcTtAGCCCTAATTTTATCCATCCTAATT
TTAGCCCTACTCCCATTTCTTCACACATCTAAaCAACGAAGCCTAATATTTCGcCCAATC
ACCCAAACCTTATACTGAATCCTAGTAGCCAACcTACTAGTCCTTACATGAATCGGGGGC
CAACCAGTTGAACACCCATTtAttATTATTGGCCAATTAGCCTCCATCTCATATTTTTCA
ATTATTCTtATTCTCATACCAATCTCAGGTATCATCGAAGACAAATTACTAAAATTATAT
---------------gGGaATGCaAGCAGCCATTGAGCAGGCAATGAAGAGTCATGAGAT
TCTGGGCATCTCAGACCCTCAGACGCTGGCCCGTGTGCTGACAGCTGGAGTYCAGAGTTC
CTTGAGTGACCCACGTCTCTTCATCTCTTATGAGCCCAGTACCCTCGAGGCTCCCCAGCA
AGCACCAGCGCTCACCAACCTCACCCGAGAAGAACTGTTGGCCCAGATACAGAGGAACAT
CCGCCATGAGGTTCTTGAGGGCAACGTGGGCTACCTACGAGTGGACGACCTCCCTGGCCA
GGAGGTACTGAGCGAGCTGGGGGAGTTCTTAGTGAGCCACGTGTGGAGGAAGCTCATGGG
TACCTCCTCCTTGGTGCTAGATCTCCGGCACTGCACTGGCGGCCACGTCTCTGGGATCCC
TTATGTCATCTCTTACTTGTACCCTGGGAACACAATCATGCACGTGGACACCGTCTATGA
TCGGCCTTCCAACACCACCACAGAGATCTGGACCTTGCCTGAGGTCTTCGGGGAGAGATA
CAGTGCTGACAAGGATGTTGTGGTCCTCACCAGTGGACACACTGGGGGAGTCGCGGAGGA
CATTGCCTACATCCTGAAGCAGATACGCCGCGCCATYGTAGTGGGCGAGAGRACGGAGGG
TGGGGCCCTGGACCTCCAGAAGCTGAGAATAGGCCAATCCAACTTCTTCCTCACAGTGCC
TGTGTCCAGGTCCCTGGGACCTCTAGGTGGAGGTGGCCAGACATGGGAAGGCAGTGGTGT
GCTGCCCTGTGTGGGGATCCCTGCAGAGCAAGCCCTAGAAAAGGCCCTGGCCATCCTCAC
CCTGCGTCGTGCCCTGCCAGGGGTTGTCCTCCGACTTCAGGAAGCACTCCAGGACTAYTA
CACATTAGTGGACCGAGTGCCGGGCCTGCTGCACCACCTGGCCAGCATGGACTACTCAGC
TGTGGTCTCTGAAGAGGACCTGGTGACAAAGCTCAATGCTGGCTTGCAGGCTGTGTCWGA
GGATCCCAGGCTCCTGGTGAGAGCCACTGGACCCAGAGACTCCTCCTTAAGACCTGAGAC
TGGGCCTAATKASCCCCCAGCAGCCACCCCTGAGGTGCCCACGGAAGAAGATGCCCGGAG
GGCCCTGGTGGACTCTGTGTTTCAGGTGTCTGTGCTGCCGGGCAATGTGGGCTACCTGCG
CTTTGACAGATTTGCAGACACCTCTGTGCTGGAGACGCTGGgcCCTTACGTGC-------
----------------
>ETH739_Bonga_ETH
-TGACaATTATACGTAAAACACATCCATTATTTAAAATAATTAACCATTcCTTTATTGAT
TTACCCGCTCCATCCAACATTTCATCATGATGAAACTTTGGGTcTCTATTAGGAGTCTGC
CTTATAGTACAAATTCTTACAGGTCTATTTCTAGCAATACACTACACATCAGACACACTA
ACTGCCTTCTCATCAGTAACTCATATTTGCCGAGATGTAAACTACGGATGACTCATCCGA
TATATACACGCAAACGGAGCTTCCATATTTTTTATTTGCCTATTCTTGCATGTAGGACGA
GGAATATATTATGGATCCTATACATTTATAGAAACCTGAAACATTGGAGTAATTTTACTA
TTTGCTGTAATAGCCACAGCATTTATAGGTTATGTTCTTCCATGAGGACAAATATCATTC
TGAGGAGCTACAGTAATTACAAATCtATTATCAGCTGTCCCATATGTAGGAACCACCTTA
GTCGAATGAATCTGAGGAGGATTTTCAGTTGACAAAGCCACCCTAACCCGATTCTTCGCT
TTCCACTTCATCTTACCATTTATTATTGCAGCCCTAGTAATTGTCCACCTACTTTTCCTT
CACGAGACAGGATCAAACAACCCCACAGGACTTAAcTcTgACGCAGATAAAATTCCATTT
CaCCCaTATTaCACTATCAAAGATATTTTAGGAGTCCTAATAATATTTGTGTTCCTTATA
ACCCTAGTCCTCTTTTTTCCAGACATTTTAGGCGATCCTGACAATTATATACCAGCCAAT
CCACTTAACACCCCACCCCaCATTAAACCAGAGTGATATTTTCTATTcGCATATGCTATC
CTCCGCTCTATTCCTAATAAACTAGGAGGAGTcTTAGCCCTAATTTTATCCATCCTAATT
TTAGCCCTACTCCCATTTCTTCACACATCTAAACAACgAAGCCTAATATTTCGCCCAATC
ACCCAAACCTTATACTGAATCCTAGTAGCCAACCTACTAGTCCTTACATGAATCGGGGGC
CAACCAGTTGAACACCCATTTATTATTATTGGCCAATTAGCCTCCATCTCATATTTTTCA
ATTATTCTTGTTCTTATACCAATCTCAGGTATCATCGAAGACAAATTACTAAAA----------------------------------------------------
----------------------------------------------
----------------------------------------------
----------------------------------------------
----------------------------------------------
----------------------------------------------
----------------------------------------------
----------------------------------------------
----------------------------------------------
----------------------------------------------
----------------------------------------------
----------------------------------------------
----------------------------------------------
----------------------------------------------
----------------------------------------------
----------------------------------------------
----------------------------------------------
----------------------------------------------
----------------------------------------------
----------------------------------------------
----------------------------------------------
----------------------------------------------
----------------------------------------------
----------------------------------------------
----------------------------------------------
----------------------------------------------
----------------------------------------------
----------------------------------

>ETH742_Jimma_ETH
------ATTATACGTAAAACACATCCATTATTTAAAATAATTAACCATTCCTTTATTGAT
TTACCCGCTCCATCCAACATTTCATCATGATGAAACTTTGGGTCTCTATTAGGAGTCTGC
CTTATAGTACAAATTCTTACAGGTCTATTTCTAGCAATACACTACACATCAGACACACTA
ACTGCCTTCTCATCAGTAACCCATaTTTGCCGAGATGTAAACTACGGATGACTCATCCGA
TATaTACACGCAAACGGAGCTTCCATATTTTTTaTTTGccTATTCTTGCATGTAGGACGA
GGAATATATTATGGATCCTATACATTTATAGAAACCTGAAACATTGGAGTAATTTTACTa
TTTGCTGTAATAgCCACagCATTTATaGGTTATGTTcTTCCATGAGGACAAATATCaTTC
TGaGGAGCTACAGTAATTACAAAtcTATTATCAGCTGTCCCATATGTAGGAACCACCTTA
GTCGAATGAATctGAGGaGGATTTTCAGTTGACAAAGCCACCCTAACCCGATTCTTCGCT
TTCCACTTCATCTTACCATTTATTATTGCAGCCCTAGTAATTGTCCACCTACTTTTCCTT
CACGAGACAGGATCAAACAACCCCACAGGACTTAACTCTGACGCAGATAAAATTCCATTT
CACCCATATTACACTATCAAAGATATTTTAGGAGTCCTAATAATATTTGTGTTCCTTATA
ACCCTAGTCCTCTTTTTTCCAGACATTTTAGGCGATCCTGACAATTATATACCAGCCAAT
CCACTTAACACCCCACCCCaCATTAAACCARAGTGATATTTTCTATTcGCATATGCTATC
CTCCGCTcTATTCCTAATAAACTAgGAGGAGTcTTAGCCCTAATTTTATCCATCCTAATT
TTAGCCCTACTCCCATTTCTTCACACATCTAAACAACGAAGCcTAATATTTCGCCCAATC
ACCCAAACCTTATACTGAATCCTAGTAGCCAACCTACTAGTCCTTACATGAATCGGGGGC
CAacCaGTTGAACACCCATTTAttATTATTGGCCAATTAGCCTCCATCTCATATTTTTCA
ATTATTCTTGTTCTTATACCAATCTCAGGTATCATCGAAGACAAATTACTAAAATTATA-----------------------------------------------
----------------------------------------------
----------------------------------------------
----------------------------------------------
----------------------------------------------
----------------------------------------------
----------------------------------------------
----------------------------------------------
----------------------------------------------
----------------------------------------------
----------------------------------------------
----------------------------------------------
----------------------------------------------
----------------------------------------------
----------------------------------------------
----------------------------------------------
----------------------------------------------
----------------------------------------------
----------------------------------------------
----------------------------------------------
----------------------------------------------
----------------------------------------------
----------------------------------------------
----------------------------------------------
----------------------------------------------
----------------------------------------------
----------------------------------------------
----------------------------------

>ETH186_HarenaForest_ETH
AtgacaAACATACGAAAAACACATCCACTATTTAAAATAATTAATCACTCTTTCATCGAC
CTACCCGCTCCATCCAACATTTCATCATGATGAAACTTCGGCTCCCTTCTAGGAATCTGC
CTAATAGTACAAATCCTTACAGGATTATTCTTAGCCATGCACTATACATCAGACACAATG
ACAGCCTTCTCATCAGTAACACACATTTGCCGAGACGTAAACTATGGTTGACTCATCCGA
TATATACACGCAAACGGAGCCTCTATATTTTTCATCTGCTTATTCCTACACGTAGGACGA
GGCATATACTATGGATCTTACACATTTATAGAAACATGAAACATTGGAGTTATCTTATTA
TTTGCAGTAATAGCCACAGCATTCATAGGCTATGTCCTTCCATGAGGACAAATATCATTT
TGAGGGGCAACAGTAATTACAAATCTCTTATCAGCAATCCCATACGTAGGAACTACCCTA
GTCGAATGAATCTGAGGTGGGTTCTCAGTAGATAAAGCAACCTTAACACGATTTTTCGCC
TTCCATTTTATTCTACCATTCATCATTGCAGCCCTAGTAATCGTCCATCTCCTCTTCCTT
CACGAAACAGGATCAAATAACCCTACAGGTCTAAACTCCGATGCAGACAAAATTCCATTT
CACCCATACTACACAATCAAAGACATTCTAGGAGTACTAATTATATTCCTCTTTCTTATA
ATCCTAGTATTGTTCTTCCCAGACCTACTAGGAGACCCCGACAACTACATACCAGCCAAC
CCACTAAACACCCCACCCCaCATTAAACCAGAATGGTACTTTCTGTTTGCATATGCTATC
CTACGCTCTATCCCCAACAAACTAGGAGGAGTCCttGCCCTAGTCCTTTCTATCcTAATC
TTAGCCTTACTCCCACTCCTCCACACCTCTAAACAACGAAGCCTAATATTTCGCCCTATT
ACCCAGACCCTATATTGAATCCTAGTAGCCAACCTACTTATCCTTACTTGAATTGGAGGT
CAACCAGTTGAGCACCCATTCATtATCATCGGCCAACTAGCCTCCGTCTCATACTTCTCC
ATTATCTTAATCCTCATACCAATCTCAGGGATAATCGAAGATAAACTACTAAAACTGCAC----------------------------------------------
----------------------------------------------
----------------------------------------------
----------------------------------------------
----------------------------------------------
----------------------------------------------
----------------------------------------------
----------------------------------------------
----------------------------------------------
----------------------------------------------
----------------------------------------------
----------------------------------------------
----------------------------------------------
----------------------------------------------
----------------------------------------------
----------------------------------------------
----------------------------------------------
----------------------------------------------
----------------------------------------------
----------------------------------------------
----------------------------------------------
----------------------------------------------
----------------------------------------------
----------------------------------------------
----------------------------------------------
----------------------------------------------
----------------------------------------------
----------------------------------

>ETH211_HarenaForest_ETH
ATGACAAACATACGAAAAACACATCCACTATTTAAAATAATTAATCACTCTTTCATCGAC
CTACCCGCTCCATCCAACATTTCATCATGATGAAACTTCGGCTCCCTTCTAGGAATCTGC
CTAATAGTACAAATCCTTACAGGATTATTCTTAGCCATGCACTATACATCAGACACAATG
ACAGCCTTCTCATCAGTAACGCACATTTGCCGAGACGTAAACTATGGTTGACTCATCCGA
TACATCCACGCAAACGGAGCCTCTATATTTTTCATCTGCTTATTCCTACACGTAGGACGA
GGCATATACTATGGATCTTACACATTTATAGAAACATGAAACATTGGAGTTATCTTATTA
TTTGCAGTAATAGCCACAGCATTCATAGGCTATGTCCTTCCATGAGGACAAATATCATTT
TGAGGGGCAACAGTAATTACAAATCTCTTATCAGCTATCCCATACGTAGGAACTACCCTA
GTCGAATGAATCTGAGGTGGGTTCTCAGTAGATAAAGCAACCTTAACACGATTTTTCGCC
TTCCATTTTATTCTACCATTCATCATTGCAGCCCTAGTAATCGTCCATCTCCTCTTCCTT
CACGAAACAGGATCAAATAACCCTACAGGTCTAAACTCCGATGCAGACAAAATTCCATTT
CACCCATACTACACAATCAAAGACATTCTAGGAGTACTAATTATATTCCTCTTTCTTATA
ATCCTAGTATTGTTCTTCCCAGACCtACTAGGAGACCCCGACAACTACATACCAGCCAAC
CCACTAAACACCCCACCCCaCATTAAACCAGAATGGTACTTTCTGTTTGCATATGCTATC
CTACGCTCTATCCCCAACAAACTAGGAGGAGTCCttGCCCTAGTCCTTTCTATCcTAATC
TTAGCCTTACTCCCACTCCTCCACACCTCTAAACAACGAAGCCTAATATTTCGCCCTATT
ACCCAGACCCTATATTGAATTCTAGTAGCCAACCTACTTATCCTTACTTGAATTGGAGGT
CAACCAGTTGAGCACCCATTCATtATCATCGGCCAACTAGCCTCCGTCTCATACTTCTCC
ATTATCTTAATCCTCATGCCAATCTCAGGGATAATCGAAGATAAACTACTAAAACTGCAC
------------------------------------------------------------
------------------------------------------------------------
------------------------------------------------------------
---------------------------------ACTGTTGGCCCAGATACAGAGGAACAT
CCGCTATGAGGTTCTTGAGGACAACGTGGGCTACCTACGAATGGACGACCTCCCTGGTCA
GGAGGTACTGAGCGAGCTGGGGGAGTTCTTAGTGAGCCACTTGTGGAGAAAGCTCATGGG
TACCTCCTCCTTGGTGCTAGATCTCCGGCACTGCACTGGCGGCCACGTCTCTGGGATCCC
TTATGTCATCTCTTACTTGTACCCTGGGAACACGGTCATGCATGTGGACACCGTCTATGA
TCGGCCTTCCAACACCACCACAGAGATCTGGACCTTGCCTGAGGTCCTCGGGGAGAGATA
CAGTGCTGACAAGGATGTTGTGGTCCTCACCAGTGGACACACTGGGGGAGTCGCGGAGGA
CATTGCCTACATCCTGAAGCAGATGCGCCGCGCCATCGTGGTGGGCGAGCGGACAGAGGG
TGGGGCCCTGGACCTCCAGAAGCTGAGAATAGGCCAATCCAACTTCTTCCTCACAGTGCC
TGTGTCCAGGTCCCTGGGACCTCTAGGTGGAGGTGGCCAGACATGGGAAGGCAGTGGTGT
GCTGCCCTGTGTGGGGATCCCTGCAGAGCAAGCCCTAGAAAAGGCCCTGGCCATCCTCAC
CCTGCGTCGTGCCCTGCCAGGGGTTGTCCTCCGCCTTCAGGAAGCCCTCCAGGACTATTA
CACGTTAGTGGACCGAGTGCCGGGCCTGCTGCACCACCTGGCCAGCATGGACTACTCAGC
TGTGGTCTCTGAAGAGGACCTGGTGACAAAGCTCAATGCTGGCTTGCAGGCTGTGTCGGA
GGATCCCAGGCTCCTGGTGAGAGCCACTGGACCCAGAGACTCCTCCTTAAGACCTGAGAC
TGGGCCTAATGAGCCCCCAGCAGCCACCCCTGAGTTGCCCACAGAAGAAGATGCCCGGAG
GGCCCTGGTGGACTCTGTGTTTCAGGTGTCCGTGCTGCCGGGCAATGTGGGCTACCTGCG
CTTTGATAGATTTGCAGACACCTCTGTGCTGGAGACGCTGGGCCCTTACGTGCTGCAGCA
GG--------------
>ETH266_Nechisar_ETH
ATGACAATCATACGAAAAACACACCCACTATTCAAGATAATTAACCACTCCTTCATTGAT
CTCCCTGCCCCTTCCAACATTTCATCATGATGAAACTTTGGATCTCTATTAGGAATTTGC
CTTATAATCCAAATCCTCACAGGGCTATTCCTAGCAATACACTATACGTCAGACACAATA
ACAGCCTTCTCATCAGTAACTCATCTCTGCCGAGATGTAAACTATGGATGATTAATCCGA
TACTTACATGCCAACGGAGCCTCCATATTCTTTATCTGCTTATTTTTACACGTAGGACGA
GGAATGTACTACGGATCCTACACATTTATAGAAACATGAAATATTGGAGTTGTCTTACTG
TTTGCAGTAATAGCCACAGCATTTATAGGCTATGTCCTCCCATGAGGACAAATATCATTT
TGAGGGGCTACAGTAATTACAAACCTTCTATCAGCCATTCCATATGTAGGAACTACTCTA
GTAGAATGAATTTGAGGCGGATTCTCAGTAGATAAAGCCACCCTAACCCGATTTTTTGCT
TTCCACTTCATCCTACCATTCATTATTGCAGCATTAGTAATCGTTCACCTCCTTTTCCTT
CACGAAACAGGATCTAACAACCCCACCGGCCTTAACTCCGATGCCGATAAAATCCCATTC
CACCCTTATTATACCATCAAAGACATCCTAGGAGTCCTAATCATACTCCTCTTTCTTATA
ACCTTAGTCCTCTTCTTCCCAGACAtGTTAGGTGACCCCGACAATTATATACCAGCCAAC
CCACTAAACACTCCACCCCATATTAAGCCAGAATGGTATTTcTTATTTGCATACGCCATT
CTACGCTCAATCCCTAATAAACTAGGAGGAGTCctAGCCCTAATTTTATCTATCCTAATT
CTAGCATTTCTCCCATTCCTCCACACATCCAAACAACGAAGCCTAACATTCCGCCCAATC
ACCCAAGCCTTATACTGAATCCTAGTAGCCAATCTACTAATCCTCACTTGAATTGGAGGT
CAACCAGTAGAACACCCATTCATCATTATTGGACAACTAGCCTCCATCTCTTACTTCACT
ATTATCCTCATTCTAATACCAACCGCAGGTATCATTGAAGACAAATTACTAAAACTCTGC----------------------------------------------
----------------------------------------------
----------------------------------------------
----------------------------------------------
----------------------------------------------
----------------------------------------------
----------------------------------------------
----------------------------------------------
----------------------------------------------
----------------------------------------------
----------------------------------------------
----------------------------------------------
----------------------------------------------
----------------------------------------------
----------------------------------------------
----------------------------------------------
----------------------------------------------
----------------------------------------------
----------------------------------------------
----------------------------------------------
----------------------------------------------
----------------------------------------------
----------------------------------------------
----------------------------------------------
----------------------------------------------
----------------------------------------------
----------------------------------------------
----------------------------------

>ETH337_Konso_ETH
ATGACAATCATACGAAAAACACACCCACTATTCAAGATAATTAACCACTCCTTCATTGAT
CTCCCTGCCCCTTCCAACATTTCATCATGATGAAACTTTGGATCTCTATTAGGAATTTGC
CTTATAATCCAAATCCTCACAGGGCTATTCCTAGCAATACACTATACGTCAGACACAATA
ACAGCCTTCTCATCAGTAACTCATCTCTGCCGAGATGTAAACTATGGATGATTAATCCGA
TACTTACATGCCAACGGAGCCTCCATATTCTTTATCTGCTTATTTTTACACGTAGGACGA
GGAATGTACTACGGATCCTACACATTTATAGAAACATGAAATATTGGAGTTATCTTACTG
TTTGCAGTAATAGCCACAGCATTTATAGGCTATGTCCTCCCATGAGGACAAATATCATTT
TGAGGGGCTACAGTAATTACAAACCTTCTATCAGCCATTCCATATGTAGGAACTACTCTA
GTAGAATGAATTTGAGGCGGATTCTCAGTAGATAAAGCCACCCTAACCCGATTTTTTGCT
TTCCACTTCATCCTACCATTCATTATTGCAGCATTAGTAATCGTTCACCTCCTTTTCCTT
CACGAAACAGGATCTAACAACCCCACCGGCCTTAACTCCGATGCCGATAAAATCCCATTC
CACCCTTATTATACCATCAAAGACATCCTAGGAGTCCTAATCATACTCCTCTTTCTTATA
ACCTTAGTCCTCTTCTTCCCAGACAtGTTAGGTGACCCcGACAATTATATACCAGCCAAC
CCACTAAACACTCCACCCCATATTAAGCCAGAATGGTAtTTcTTATTTGCATACGCCATT
CTACGCTCAATCCCTAATAAACTAGGAGGAGTCctAGCCCTAATTTTATCTATCCTAATT
CTAGCATTTCTCCCATTCCTCCACACATCCAAACAACGAAGCCTAACATTCCGCCCAATC
ACCCAAGCCTTATACTGAATCCTAGTAGCCAATCTACTAATCCTCACTTGAATTGGAGGT
CAACCAGTAGAACACCCAtTCAtCaTTATTGGACAACTAGCCTCCATCTCTTACTTCACT
ATTATCCTCATTCTAATACCAACCGCAGGTATCATtGAAGACAAATTACTAAAACTCTGC
---------------------------------tGAGCAGGCAATGAAGAGCCATGAGAT
TCTGGGCATCTCAGACCCTCAGACGCTGGCCCGTGTGCTGACAGCTGGAGTCCAGAGTTC
CTTGAGTGACCCACGTCTCTTCATCTCTTACGAGCCCAGTACCCTCGAGGCTCCCCAGCA
AGCACCAGCGCTCACCAACCTCACCCGAGAAGAACTGTTGGCCCAGATACAGAGGAACAT
CCGCCATGAGGTTCTTGAGGACAACGTGGGCTACCTACGAGTGGACGACCTCCCTAGCCA
GGAGGTACTGAGCGAGCTGGGGGAGTTCTTAGTGAGCCACGTGTGGAGGAAGCTCATGGG
TACCTCCTCCTTGGTGCTAGATCTCCGGCACTGCACTGGCGGCCACGTCTCTGGGATCCC
TTATGTCATCTCTTACTTGTACCCTGGGAACACAGTCGTGCACGTGGACACCGTCTATGA
TCGGCCTTCCAACACCACCACAGAGATCTGGACCTTGCCTGAGGTCCTTGGGGAGAGATA
CAGTGCTGACAAGGATGTTGTGGTCCTCACCAGTGGACACACTGGGGGAGTCGCGGAGGA
CATTGCCTACATCCTAAAGCAGATACGCCGCGCCATCGTGGTGGGTGAGCGGACGGAGGG
TGGGGCCCTGGACCTCCAGAAGCTGAGAATAGGCCAATCCAACTTCTTCCTCACAGTGCC
TGTGTCCAGGTCCCTGGGACCTCTAGGTGGAGGTGGCCAGACATGGGAAGGCAGTGGTGT
GCTGCCCTGTGTGGGGATCCCTGCAGAGCAAGCCCTAGAAAAGGCCCTGGCCATCCTCAC
CCTGCGTCGTGCCCTGCCAGGGGTTGTCCTCCGACTTCAGGATGCACTCCAGGACTATTA
CACATTAGTGGACCGAGTGCCAGGCCTGCTGCACCACCTGGCCAGCATGGACTACTCAGC
TGTGGTCTCTGAAGAGGACCTGGTGACAAAGCTCAATGCTGGCTTGCAGGCTGTGTCGGA
GGATCCCAGGCTCCTGGTGAGAGCCACTGGACCCAGAGACTCCTCCTTAAGACCTGAGAC
TGGGCCTAATGAGCCCCCAGCAGCCACCCCTGAGGTGCCCACGGAAGAAGATGCCCGGAG
GGCCCTGGTGGACTCTGTGTTTCAGGTGTCCRTGCTGCCGGGCAATGTGGGCTACCTGCG
CTTTGATAGATTTGCAGACACCTCTGTGCTGGAGAC------------------------
----------------
>ETH299_MagoNP_ETH
----------TACGAAAAACACACCCACTATTTAAAATAATCAACCACTCCTTCATCGAC
TTACCCGCTCCATCCAACATCTCATCATGATGAAACTTCGGATCTCTCCTAGGAGTCTGC
CTTATAGTACAAATCCTCACAGGCCTATTCTTAGCTATACACTATACATCAGATACATTA
ACAGCCTTTTCATCAGTAACCCATATCTGCCGAGATGTAAACTACGGATGACTAATTCGA
TATATACACGCAAACGGAGCCTCCATATTTTTTATTTGTCTATTTCTCCaCGTAGGACGA
GGTATATATTATGGATCATACACATTTATAGAAACATGAAATATTGGGGTAATTTTACTA
TTTGCTGTTATAGCCACAGCATTCATAGGATATGTTCTTCCATGAGGCCAAATATCATTT
TGAGGAGCTACAGTAATTACAAATCTACTATCAGCTATCCCATATGTAGGAACCACTCTA
GTCGAATGAATCTGAGGAGGATTTTCAGTAGATAAAGCCACCCTAACCCGATTCTTCGCT
TTTCACTTCATTTTACCATTCATTATCGCAGCCCTAGTAATTGTCCATCTACTTTTTCTC
CACGAAACAGGATCAAATAACCCCACAGGCCTTAATTCAGAcGCAGACAAGATTCCATTC
CACCCATATTATACAATTAAAgATATTcTAGGAGTTCTATTAATACTTATATTCCTAATA
ATTCTAGTTCTTTTTTTTCCAGACATTCTAGGAGACCCAGATAATTATATACCAGCCAAC
CCACTCAACACTCCACCCCATATTAAACCAGAAtGATAtTTTCTTTTTGCATACGCTATT
CTTCGCTCCATCCCTAATAAACTAGGAGGAGTcttAGCCCTAATCCTATCCATCCTAATC
TTAGCCCTACTCCCATTTCtTCACACATCAAAACAACGAAGCCTTATATTTCGTCCAATT
ACCCAAATCCTATACTGAATCTTAGTAGCCAACTTACTAATCCTAACCTGAATCGGAGGC
CAACCAGTAGAaCATCCATTTATTATCATTGGACAACTAGCCTCCGTCTCATATTTCTCT
ATTATTCTTATCCTTATACCAATCTCAGGTATTATtGAAGACAAACTATTAAAATTATAT
-------------------------------------------------AgTCaTgAGAT
tCTGGgcATCTCAgACCCTCAGACGCTGGCCCGTGTGCTGACAGCTGGAGTCCAGAGTTC
CTTGAGTGACCCACGTCTCTTCATCTCTTAYGAGCCCAGTACCCTCGAGGCTCCCCAGCA
AGCACCAGCGCTCACCAACCTCACCCGAGAAGAACTGTTGGCCCAGATACAGAGGAACAT
CCGCCATGAGGTTCTTGAGGGCAACGTGGGCTACCTACGAGTGGACGACCTCCCTGGCCA
GGAGGTACTGAGYGAGCTGGGGGAGTTCTTAGTGAGCCACGTGTGGAGGAAGCTCATGGG
TACCTCCTCCTTGGTGCTAGATCTCCRGCACTGCACTGGCGGCCAYGTCTCTGGGATCCC
TTATGTCATCTCTTACTTGTACCCTGGGAACACAATCATGCACGTGGAYACCGTCTATGA
TCGGCCTTCCAACACCACCACAGAGATCTGGACCTTGCCTGAGGTCTTCGGGGAGAGATA
CAGTGCTGACAAGGATGTTGTGGTCCTCACCAGCGGACACACTGGGGGAGTCGCGGAGGA
CATTGCCTACATCCTGAAGCAGATACGCCGCGCCATCGTAGTGGGCGAGAGGACGGAGGG
TGGGGCCCTGGACCTCCAGAAGCTGAGAATAGGCCAATCCAATTTCTTCCTCACAGTGCC
TGTGTCCAGGTCCCTGGGACCTCTAGGTGGAGGTGGCCAGACATGGGAAGGCAGTGGTGT
GCTGCCCTGTGTGGGGATCCCTGCAGAGCAAGCCCTAGAAAAGGCCCTGGCCATCCTCAC
CcTGCGTCGTGCCCTgCCAGGGGTTGTCCTCCGACTTCAGGAAGCACTCCAGGAcTATTA
CACATTAGTaGaCCGAGTGCCaGGCCTGCTGCACCACCTGgCCAGCATGGACTACTCAGC
TGTGGTCTCTGAAGAGGACCTGGTGACAAAGCTCAATGCTGGCTTGCAGGCTGTGTCGGA
gGATCCCAGGCTCCTGGTGAGAGCCACTGGACCCAGAGACTcCTCCTTAaGACCTGAGAC
tGGgCCTAATGAGCCCCCAGCAgCCACCCCTGAGGTGCCcACGgAAgAAGATGCCCgGAG
GGCCCTGGTgGAcTcTGTGTTTCAGGTGTCcGTGCTGCCaGGCAA---------------
------------------------------------------------------------
----------------
>ETH407_Mekelle_ETH
-TGACAATCATACGAAAAACACACCCACTATTCAAAATAATCAACCACTCCTTCATTGAC
TTACCCGCCCCTTCCAACATTTCATCATGATGAAACTTCGGATCTTTATTAGGAATCTGC
CTTATAGTACAAATTCTTACTGGCCTATTCTTAGCCATACATTACACATCAGACACAATA
ACAGCTTTCTCATCAGTAACCCACATTTGCCGAGATGTGAACTATGGATGACTAATCCGA
TATTTACATGCTAACGGAGCCTCCATATTCTTTATTTGCTTATTTTTACACGTAGGACGG
GGTATATATTATGGATCCTACACATTCATAGAAACATGAAATATTGGAGTAATTTTACTA
TTCGCAGTGATAGCCACAGCATTCATAGGTTATGTTCTCCCATGAGGACAAATATCATTT
TGAGGGGCCACAGTAATTACAAACCTTCTATCAGCTATTCCATATGTAGGAACCACTTTA
GTAGAATGAATTTGAGGCGGATTCTCAGTAGATAAAGCCACCCTAACCCGATTTTTTGCT
TTCCACTTTATTCTTCCGTTCATTATTGCAGCACTAGTAATTGTTCACCTCCTTTTTCTT
CACGAAACAGGGTCTAACAACCCCACAGGCCTCAACTCTGATGCCGACAAAATCCCATTC
CACCCTTACTACACCATCAAAGACATTTTAGGAGTCCTAATAATACTCCTCTTTCTTATA
GCCTTAGTCCTCTTCTTCCCAGACATGCTAGGGGATCCTGATAATTATATACCCGCCAAC
CCACTAAACACCCCACCCCATATTAAGCCAGAATGATACTTCTTATTTGCATACGCCATT
CTACGCTCAATCCCCAATAAACTAGGAGGAGTTCTAGCCCTAATTTTATCCATCCTAATC
TTGGCTCTACTCCCATTTCTCCATACATCCAAGCAACGAAGCCTAATATTTCGCCCAATC
ACCCAAATTTTATACTGAATCCTAGTGGCCAACCTACTAATCCTCACTTGAATTGGCGGA
CAACCAGTAGAACACCCATTCATTATTATCGGCCAACTAGCTTCCATCTCTTACTTTACT
ATTATCCTTATTCTCATACCAATAGCAGGTATCATTGAAGACAAATTACTAAAACTCTAC----------------------------------------------
----------------------------------------------
----------------------------------------------
----------------------------------------------
----------------------------------------------
----------------------------------------------
----------------------------------------------
----------------------------------------------
----------------------------------------------
----------------------------------------------
----------------------------------------------
----------------------------------------------
----------------------------------------------
----------------------------------------------
----------------------------------------------
----------------------------------------------
----------------------------------------------
----------------------------------------------
----------------------------------------------
----------------------------------------------
----------------------------------------------
----------------------------------------------
----------------------------------------------
----------------------------------------------
----------------------------------------------
----------------------------------------------
----------------------------------------------
----------------------------------

>ETH408_Mekelle_ETH
-TGACAATCATACGAAAAACACACCCACTATTCAAAATAATCAACCACTCCTTCATTGAC
TTACCCGCCCCTTCCAACATTTCATCATGATGAAACTTCGGATCTTTATTAGGAATCTGC
CTTATAGTACAAATTCTTACTGGCCTATTCTTAGCCATACATTACACATCAGACACAATA
ACAGCTTTCTCATCAGTAACCCACATTTGCCGAGATGTGAACTATGGATGACTAATCCGA
TATTTACATGCTAACGGAGCCTCCATATTCTTTATTTGCTTATTTTTACACGTAGGACGG
GGTATATATTATGGATCCTACACATTCATAGAAACATGAAATATTGGAGTAATTCTACTA
TTCGCAGTGATAGCCACAGCATTCATAGGTTATGTTCTCCCATGAGGACAAATATCATTT
TGAGGGGCTACAGTAATTACAAACCTTCTATCAGCTATTCCATATGTAGGAACCACTTTA
GTAGAATGAATTTGAGGCGGATTCTCAGTAGATAAAGCCACCCTAACCCGATTTTTTGCT
TTCCACTTTATTCTTCCGTTCATTATTGCAGCACTAGTAATTGTTCACCTCCTTTTTCTT
CACGAAACAGGGTCTAACAACCCCACAGGCCTCAACTCTGATGCCGACAAAATCCCATTC
CACCCTTACTACACCATCAAAGACATTTTAGGAGTCCTAATAATACTCCTCTTTCTTATA
GCCTTAGTCCTCTTCTTCCCAGACATGCTAGGGGATCCTGATAATTATATACCCGCCAAC
CCACTAAACACCCCACCCCATATTAAGCCAGAATGATACTTCTTATTTGCATATGCCATT
CTACGCTCAATCCCCAATAAATTAGGAGGAGTACTAGCCCTAATTTTATCCATCCTAATC
TTGGCTCTACTCCCATTTCTCCATACATCCAAGCAACGAAGCCTAATATTTCGCCCAATC
ACCCAAATTTTATACTGAATCCTAGTGGCCAACCTACTAATCCTCACTTGAATTGGCGGA
CAACCAGTAGAACaCCCATTCATTATTATCGGCCAACTAGCTTCCATCTCTTACTTTACT
ATCATCCTTATTCTCATACCAATAGCAGGTATCATTGAAGACAAATTACTAAAACTCTAC----------------------------------------------
----------------------------------------------
----------------------------------------------
----------------------------------------------
----------------------------------------------
----------------------------------------------
----------------------------------------------
----------------------------------------------
----------------------------------------------
----------------------------------------------
----------------------------------------------
----------------------------------------------
----------------------------------------------
----------------------------------------------
----------------------------------------------
----------------------------------------------
----------------------------------------------
----------------------------------------------
----------------------------------------------
----------------------------------------------
----------------------------------------------
----------------------------------------------
----------------------------------------------
----------------------------------------------
----------------------------------------------
----------------------------------------------
----------------------------------------------
----------------------------------

>ETH660_Gambella_ETH
ATGACAATCATACGAAAAACACACCCACTATTAAAGATACTTAACCACTCCTTCATTGAC
CTACCCGCCCCTTCCAACATTTCATCATGATGAAACTTCGGGTCTCTGCTAGGAATCTGC
CTAATAGTACAAATCCTTACAGGCCTATTCTTAGCTATACACTACACATCAGACACAATA
ACAGCCTTCTCATCAGTAACACATATCTGCCGAGATGTAAACTATGGATGATTAATCCGA
TATATGCACGCCAACGGAGCCTCCATATTCTTTATCTGCTTATTTTTACACGTAGGACGG
GGGATATACTATGGATCTTACACATTTATAGAAACATGAAATATTGGAGTAATTCTATTA
TTTGCAGTTATAGCCACAGCATTTATAGGTTATGTTCTCCCATGAGGACAAATATCATTT
TGAGGAGCCACAGTAATTACTAACCTTCTATCAGCCATTCCATATGTAGGAACCACTTTA
GTAGAATGGATCTGAGGCGGATTCTCAGTAGATAAAGCCACCCTAACTCGATTTTTCGCT
TTCCACTTTATCCTACCATTCATTATTGCAGCACTAGTAATTGTTCACCTCCTTTTCCTT
CACGAAACAGGATCTAATAACCCCACAGGCCTAAACTCTGACGCCGACAAAATCCCATTT
CACCCTTACTACACCATCAAAGACATCCTAGGTGTCCTAATTATATTCCTATTTCTTATA
ACCCTAGTTCTCTTCTTCCCAGATATACTAGGAGATCCTGATAATTATATACCAGCCAAC
CCACTAAACACCCCACCTCATATCAAGCCAGAATGATACTTCTTATTTGCGTATGCCATC
CTACGTTCAATTCCTAATAAACTAGGAGGAGTCCTAGCCCTAATTTTATCTATCCTAATC
CTAGCCCTACTCCCATTTCTCCATACATCCAAACAACGAAGCCTAATATTTCGCCCAATC
ACCCAAGCTCTATACTGAATTCTTGTAGCCAACCTACTGATCCTCACTTGAATTGGCGGA
CAACCAGTAGAACACCCATTTATCATTATCGGCCAACTAGCCTCCATCTCTTACTTCGCT
ATTATTGTTATTCTTATACCAATCGCAGGAATTATTGAAGATAAATTACTAAAACTCTAC
---------------------GCAAGCAGCCATTGAGCAGGCAATGAAGAGCCATGAGAT
TCTGGGCATCTCAGACCCTCAGACGCTGGCCCGAGTGCTGACAGCTGGAGTCCAGAGTTC
CTTGAGTGACCCACGTCTCTTCATCTCTTACGAGCCCAGTACCCTCGAGGCTCCCCAGCA
AGCACCAGCGCTCACCAACCTCACCCGAGAAGAACTGTTGGCCCAGATACAGAGGAACAT
CCGCCATGAGGTTCTTGAGGACAACGTGGGCTACCTACGAATGGACGACCTCCCTAGCCA
GGAGGTACTGAGCGAGCTGGGGGAGTTCTTAGTGAGCCACGTGTGGAGGAAGCTCATGGG
TACCTCCTCCTTGGTGCTAGATCTCCGGCACTGCACTGGCGGCCACGTCTCTGGGATCCC
TTATGTCATCTCTTACTTGTACCCTGGGAACACAGTCGTGCACGTGGACACCATCTATGA
TCGGCCTTCCAACACCACCACAGAGATCTGGACCTTGCCTGAGGTCCTCGGGGAGAGATA
CAGTGCTGACAAGGATGTTGTGGTCCTCACCAGTGGACACACTGGGGGAGTCGCGGAGGA
CATTGCCTACATCCTGAAGCAGATACGCCGCGCCATCGTGGTGGGCGAGCGGACAGAGGG
TGGGGCCCTGGACCTCCAGAAGCTGAGAATAGGCCAATCCAACTTCTTCCTCACAGTGCC
TGTGTCCAGGTCCCTGGGACCTCTAGGTGGAGGTGGCCAGACATGGGAAGGCAGTGGTGT
GCTGCCCTGTGTGGGGATCCCTGCAGAGCAAGCCCTAGAAAAGGCCCTGGCTATCCTCAC
CCTGCGTCGTGCCCTGCCAGGGGTTGTCCTCCGACTTCAGGAAGCACTCCAGGACTATTA
CACATTAGTGGACCGAGTGCCGGGCCTGCTGCACCACCTGGCCAGCATGGACTACTCAGC
TGTGGTCTCTGAAGAGGACCTGGTGACAAAGCTCAATGCTGGCTTGCAGGCTGTGTCGGA
GGATCCCAGGCTCCTGGTGAGAGCCACTGGACCCAGAGACTCCTCCTTAAGGCCTGAGAC
TGGGCCTAATGAGCCCCCAGCAGCCACCCCTGAGGTGCCCACGGAAGAAGATGCCCGGAG
GGCCCTGGTGGACTCTGTGTTTCAGGTGTCCGTGCTGCCGGGCAATGTGGGCTACCTGCG
CTTTGATAGATTTGCAGACACCTCTGTGCTGGAGACGCTGGGCCCTTACGTGCTaC----
----------------
>RS1228_Multinondo_ZA
------------------------------------------------------------
------------------------------------------------------------
---------------------------------GCAATACATTATACATCAGACACAATA
ACAGCTTTTTCATCAGTAACCCATATCTGCCGAGATGTAAACTATGGATGACTAATCCGA
TATATACACGCAAACGGAGCTTCCATATTCTTTATTTGCCTATTTCTTCACGTAGGACGA
GGAATGTACTACGGATCCTATACATTCATAGAAACATGAAACATTGGAGTTATCCTGCTA
TTTGCTGTGATAGCTACAGCATTCATAGGCTATGTCCTTCCATGAGGACAGATATCATTT
TGAGGGGCAACAGTAATTACAAATTTATTATCAGCTATCCCATATGTAGGAACTACCTTA
GTCGAATGAATTTGAGGAGGATTCTCAGTAGACAAAGCCACCTTAACCCGATTCTTTGCC
TTCCACTTTATTTTACCATTCATTATTGCAGCACTAGTAATTGTCCATCTTCTCTTTCTC
CATGAAACAGGATCCAACAACCCCACAGGCCTAAACTCTGACGCTGACAAAATTCCATTC
CATCCTTACTACACAATTAAAGACATCCTAGGAATTTTCATTATGTTCCTATCTCTTATA
ATTTTAGTACTTTTTTTCCCAGATATATTAGGAGACCCTGATAATTATATACCAGCTAAT
CCATTAAACACCCCACCCCACATTAAACCAGAATGATATTTCCTATTCGCCTACGCTATC
TTACGCTCTATTCCTAACAAACTAGGAGgAGTTCTAGCCTTAATCCTATCTATTTtAATC
CTTGCCTtcCCTCCATTCCTCcaCACTTCCAAaCAaCGAAGCCT----------------
------------------------------------------------------------
------------------------------------------------------------
------------------------------------------------------------
---------------------------------TGAGCAGGCAATGAAGAGTCATGAGAT
CCTGGGCATCTCAGACCCTCAGACGCTGGCCCGTGTGCTGACAGCTGGAGTCCAGAGTTC
CTTGAGTGACCCRCGTCTCTTCATCTCTTACGAGCCCAGTACCCCCGAGGCTCCCCAGCA
AGCACCAGCGCTCACCAACCTCACCCAAGAAGAACTGTTGGCCCAGATACAGAGGAACAT
CCRCCATGAGGTTCTTGAGGGCAACGTGGGCTACCTACGAGTGGACGACCTCCCTGGCCA
GGAGGTACTGAGCGAGCTGGGGGAGTTCTTAGTGAGCCACGTGTGGAGGAAGCTCATGGG
TACCTCCTCCTTGGTGCTAGATCTCCGGCACTGCACTGGYGGCCACGTCTCTGGGATCCC
TTATGTCATCTCTTACTTGTACCCTGGGAACACAGTCATGCACGTGGACACCGTCTATGA
TCGGCCTTCCAACACCACCACAGAGATCTGGACCTTGCCTGAGGTCCTCGGGGAGAGATA
CAGTGCTGACAAGGATGTTGTGGTYCTCACCAGYGGACACACTGGGGGAGTCGCGGAGGA
CATTGCCTACATCCTGAAGCAGATACGCCGCGCCATCGTGGTAGGCGAGCGGACGGAGGG
AGGGGCCCTGGACCTCCAGAAGCTGAGAATAGGCCAATCCAACTTCTTCCTCACAGTGCC
TGTGTCCAGGTCCCTGGGACCTCTAGGTGGAGGTGGCCAGACATGGGAAGGCAGTGGTGT
GCTGCCCTGTGTGGGGATCCCTGCAGAGCAAGCCCTAGAAAAGGCCCTGGCCATCCTCAC
CCTGCGTCGTGCCCTGCCAGGGGTTGTCCTCCGACTTCAGGAAGCACTCCAGGACTATTA
CACATTAGTGGACCGAGTGCCGGGCCTGCTGCACCACCTGGCCAGCATGGACTACTCAGC
TGTGGTCTCTGAAGAGGACCTGGTGACAAAGCTCAATGCTGGCTTGCAGGCTGTGTCGGA
AGATCCCAGGCTCCTGGTGAGAGCCACTGGACCCAGAGACTCCTCCTTAAGACCTGAGAC
TGGGCCTAATGAGCCCCCAGCAGCCACCCCTGAGATGCCCACGGAAGAAGATGYCCGGAG
GGCCCTGGTGGACTCTGTGTTTCARGTGTCTGTGCTGCCGGGCAATGTGGGCTACCTGCG
CTTTGATAGATTTGCAGACACCTCTGTGCTGGAGACG-----------------------
----------------
>DQ789905_MHNParis1_Bujumbura_BUR_bufo
-------------------CACATCCATTATTTAAAATAATTAATCATTCCTTTATTGAT
TTACCTGCTCCATCCAACATCTCATCATGATGAAACTTTGGATCTCTTTTAGGAGTCTGC
CTTATAGTACAAATTCTTACAGGCCTATTCCTAGCAATACATTACACATCAGATACATTA
ACAGCATTTTCATCAGTAACCCATATTTGCCGAGATGTAAACTACGGATGACTAATCCGA
TACATACATGCAAACGGAGCCTCCATATTTTTTATTTGCTTATTCCTGCATGTAGGACGA
GGAATATATTATGGATCCTATACATTTATAGAAACATGAAACATTGGGGTAATTTTACTA
TTTGCTGTAATAGCCACAGCATTTATAGGTTATGTTCTCCCATGAGGACAAATATCATTC
TGAGGAGCAACAGTAATTACAAATCTATTATCAGCTATCCCATATGTAGGAACCACTTTA
GTCGAATGAATCTGAGGAGGGTTTTCGGTTGATAAAGCCACCCTAACCCGATTCTTCGCT
TTCCACTTTATTTTACCATTTATTATTGCAGCCCTAGTGATTGTTCACCTACTTTTTCTT
CACGAGACAGGATCAAACAACCCTACAGGCCTAAACTCTGACGCAGATAAAATTCCATTT
CACCCATATTATACCATCAAAGATATTTTAGGAGTTCTAATAATACTTGTATTTCTTATA
ACCCTAGTCCTATTTTTTCCAGACATTTTAGGCGATCCCGATAATTATATACCAGCCAAT
CCACTTAACACCCCACCCCACATTAAACCAGAGTGATATTTTCTATTTGCATATGCTATC
CTCCGCTCCATCCCTAACAAACTAGGAGGAGTTTTGGCCCTAATTTTATCCATCCTAATT
CTAGCCCTACTCCCATTTCTTCACACATCTAAACAACGAAGCCTAATATTTCGCCCAATT
ACCCAAACTTTATACTGAGTTCTAGTAGCCAACCTATTAATCCTAACTTGAATCGGGGGC
CAACCAGTAGAACACCCATTTATCATTATTGGACAACTAGCCTCTATCTCATATTTCTCA
ATTATCCTTATTCTTATACCAATCTCAGGTATCATCGAAGACAAACTACTAAAANNNNNN----------------------------------------------
----------------------------------------------
----------------------------------------------
----------------------------------------------
----------------------------------------------
----------------------------------------------
----------------------------------------------
----------------------------------------------
----------------------------------------------
----------------------------------------------
----------------------------------------------
----------------------------------------------
----------------------------------------------
----------------------------------------------
----------------------------------------------
----------------------------------------------
----------------------------------------------
----------------------------------------------
----------------------------------------------
----------------------------------------------
----------------------------------------------
----------------------------------------------
----------------------------------------------
----------------------------------------------
----------------------------------------------
----------------------------------------------
----------------------------------------------
----------------------------------

>AJ875082_IppyBangui_CAR_setulosus
ATGACAATTATACGTAAAACACATCCATTATTTAAAATAATTAACCATTCCTTTATTGAT
TTACCCGCTCCATCCAACATCTCATCATGATGGAACTTTGGATCTCTTTTAGGGGTCTGC
CTTATAGTACAAATTATTACAGGCCTATTCCTAGCAATACATTACACATCAGATACATTA
ACAGCCTTTTCATCAGTAACTCATATTTGCCGAGATGTAAACTACGGATGACTAATCCGA
TATATGCACGCAAACGGAGCTTCCATATTTTTTATTTGCTTATTTCTGCATGTAGGACGA
GGAATATATTATGGATCTTATACATTTATAGAAACATGAAATATTGGGGTAATTTTACTA
TTTGCTGTTATAGCCACAGCATTTATAGGTTATGTCCTTCCATGAGGACAAATATCATTC
TGAGGAGCAACAGTAATTACAAATCTATTATCAGCAATTCCATATGTAGGAACCACTTTA
GTCGAATGAATCTGAGGAGGATTTTCGGTTGATAAAGCCACCCTAACCCGATTCTTCGCT
TTCCACTTTATTTTACCATTTATTATTGCAGCCCTAGTGATTGTCCACCTACTTTTTCTT
CACGAAACAGGATCAAACAATCCTACAGGCCTAAACTCTGACGCAGATAAAATTCCATTT
CACCCATATTATACTATCAAAGATATTTTAGGAGTTCTAATAATACTTGTATTTCTTATA
ACCCTAGTCCTATTTTTCCCAGACATTTTAGGTGATCCCGATAATTATATACCAGCCAAT
CCACTTAACACCCCACCCCATATTAAACCAGAATGATATTTTCTATTTGCATATGCTATT
CTCCGCTCCATTCCTAACAAACTAGGAGGAGTCTTGGCCCTAATTTTATCCATTCTAATT
CTAGCCCTACTCCCATTTCTTCACACATCTAAACAACGAAGCCTAATATTCCGCCCAATT
ACCCAAGCTTTATACTGAATTCTAGTAGCTAACCTACTAATCCTAACTTGAATTGGAGGT
CAACCAGTAGAACACCCATTTATCATTATCGGACAACTAGCTTCCATCTCATATTTCTCA
ATTATCCTCATTCTTATACCAATCTCAGGTATCATCGAAGACAAACTACTAAAATTATAT----------------------------------------------
----------------------------------------------
----------------------------------------------
----------------------------------------------
----------------------------------------------
----------------------------------------------
----------------------------------------------
----------------------------------------------
----------------------------------------------
----------------------------------------------
----------------------------------------------
----------------------------------------------
----------------------------------------------
----------------------------------------------
----------------------------------------------
----------------------------------------------
----------------------------------------------
----------------------------------------------
----------------------------------------------
----------------------------------------------
----------------------------------------------
----------------------------------------------
----------------------------------------------
----------------------------------------------
----------------------------------------------
----------------------------------------------
----------------------------------------------
----------------------------------

>AJ875081_KinguPira_TZ_minutoides
ATGACAATCATACGAAAAACACACCCACTATTCAAGATACTTAACCACTCCTTCATCGAC
CTGCCTGCCCCTTCCAACATTTCATCATGATGAAACTTTGGATCTCTATTAGGAATCTGC
CTTATAGTCCAAATCCTCACAGGCTTATTCCTAGCAATACACTACACATCAGACACAATA
ACAGCCTTCTCATCAGTAACACATATCTGTCGAGATGTAAACTATGGATGACTAATCCGA
TACCTACATGCCAACGGAGCCTCTATATTCTTTATCTGTTTATTTTTACACGTAGGACGG
GGAATGTACTACGGATCCTATACATTTATAGAAACATGAAATATCGGGGTTATCTTACTA
TTTGCAGTGATAGCCACAGCATTTATAGGCTATGTCCTCCCATGAGGACAGATATCATTT
TGAGGGGCTACAGTAATCACAAACCTTCTATCAGCTATTCCATATGTAGGAACTACTCTA
GTAGAATGAATTTGAGGCGGATTCTCAGTAGATAAAGCCACCCTGACCCGATTTTTTGCT
TTCCACTTCATCCTACCATTCATTATTGCAGCATTAGTGATTGTGCACCTCCTTTTCCTT
CACGAAACAGGATCTAACAACCCCACCGGCCTTAACTCTGATGCCGACAAAATCCCGTTC
CACCCTTACTATACCATCAAAGACATCCTAGGAGCCCTAATTATATTCCTCTTTCTTATA
ACCTTAGTCCTCTTCTTCCCAGACATATTAGGTGACCCCGACAATTATATACCAGCCAAC
CCACTAAACACTCCACCTCATATTAAGCCAGAATGATATTTCTTATTCGCATATGCCATT
CTACGCTCAATTCCCAATAAGCTAGGAGGAGTCCTAGCCCTAATTTTATCTATCCTAATT
CTAGCGTTTCTCCCATTCCTTCACACATCCAAACAACGAAGCCTAATATTCCGCCCAATC
ACCCAAGCCTTATACTGAATTCTAGTAGCTAACCTACTTATCCTCACTTGAATTGGAGGT
CAACCAGTAGAACACCCATTCATCATTATTGGACAACTAGCCTCTATCTCTTACTTCACT
ATCATCCTCATTCTAATACCAGTCGCAGGTATTATTGAAGACAAATTACTAAAACTCTAC----------------------------------------------
----------------------------------------------
----------------------------------------------
----------------------------------------------
----------------------------------------------
----------------------------------------------
----------------------------------------------
----------------------------------------------
----------------------------------------------
----------------------------------------------
----------------------------------------------
----------------------------------------------
----------------------------------------------
----------------------------------------------
----------------------------------------------
----------------------------------------------
----------------------------------------------
----------------------------------------------
----------------------------------------------
----------------------------------------------
----------------------------------------------
----------------------------------------------
----------------------------------------------
----------------------------------------------
----------------------------------------------
----------------------------------------------
----------------------------------------------
----------------------------------

>AJ875079_Kuruman_SA_minutoides
ATGACAATCATACGAAAAACACACCCACTATTCAAGATAATTAACCACTCCTTCATCGAT
CTGCCTGCCCCTTCCAACATTTCATCATGATGAAATGTTGGATCTCTATTAGGAGTCTGC
CTTACAGTCCAAATCCTCACAGGCCTATTCCTAGCAATACACTACACATCAGACACGATA
ACAGCCTTCTCATCAGTAACACATATTTGCCGAGATGTAAACTATGGATGGCTAATCCGA
TACCTACATGCCAACGGGGCCTCTATATTCTTTATCTGCTTATTTCTACACGTAGGACGG
GGGATGTACTACGGATCCTACACATTTATAGAAACATGAAATATTGGGGTTATTTTACTG
TTTGCAGTCATAGCCACAGCATTTATGGGTTATGTCCTCCCATGGGGGCAGATATCATTT
TGAGGGGCTACAGTGATTACAAACCTTCTATCAGCCATCCCATATGTAGGTTCTACTCTA
GTAGAATGAATTTGAGGCGGATTCTCAGTAGATAAAGCCACCCTAACCCGATTTTTTGCT
TTCCACTTCATCCTACCATTCATTATCGCAGCATTAGTAATTGTTCACCTCCTTTTCCTT
CACGAAACAGGATCTAACAACCCCACCGGCCTTAACTCTGATGCCGACAAAATCCCATTC
CACCCTTACTTCACCATCAAAGACATCCTAGGGGTCCTAGTTATGCTCCTCTTTCTTATA
ACCTTAGTCCTCTTCTTCCCAGACATATTAGGTGATCCCGACAATTATATACCAGCCAAC
CCACTAAACACTCCACCTCATATTAAGCCAGAATGATATTTCTTATTTGCATATGCCATT
CTACGCTCAATCCCTAATAAGCTAGGAGGAGTCCTAGCCCTAATTTTATCTATCCTAATT
CTAGCATTCCTCCCATTCCTCCACACATCCAAACAACGAAGCCTAATATTCCGCCCAATC
ACCCAAGCCTTATACTGAATTCTAGTAGCCAACCTACTAATCCTCACTTGAATTGGAGGT
CAACCAGTAGAACACCCATTCATCATTATTGGTCAACTAGCCTCCATCTCTTACTTCACT
ATTATCCTCATTCTGATACCAGTCGCAGGTATCATTGAAGACAAATTACTAAAACTCTAC----------------------------------------------
----------------------------------------------
----------------------------------------------
----------------------------------------------
----------------------------------------------
----------------------------------------------
----------------------------------------------
----------------------------------------------
----------------------------------------------
----------------------------------------------
----------------------------------------------
----------------------------------------------
----------------------------------------------
----------------------------------------------
----------------------------------------------
----------------------------------------------
----------------------------------------------
----------------------------------------------
----------------------------------------------
----------------------------------------------
----------------------------------------------
----------------------------------------------
----------------------------------------------
----------------------------------------------
----------------------------------------------
----------------------------------------------
----------------------------------------------
----------------------------------

>AJ875078_CaledonReserve_SA_minutoides
ATGACAATCATACGAAAAACACACCCACTATTCAAGATAATTAATCACTCCTTCATCGAT
CTGCCTGCCCCTTCCAACATCTCATCATGATGAAACTTTGGGTCTCTATTAGGAATCTGC
CTTATAGTCCAAATCCTCACAGGCCTATTCCTAGCAATACACTACACATCAGACACGATA
ACAGCCTTCTCATCAGTAACACATATCTGCCGAGATGTAAACTATGGATGGCTAATCCGA
TACCTACATGCCAACGGGGCCTCTATATTCTTTATCTGCTTATTTTTACACGTAGGACGT
GGAATGTACTACGGATCCTACACATTTATAGAAACATGAAATATTGGGGTTATTTTACTA
TTTGCAGTAATAGCCACAGCATTTATAGGTTATGTCCTCCCATGGGGACAGATATCATTT
TGAGGCGCTACAGTAATTACAAACCTTCTATCAGCCATTCCATATGTAGGAACTACTCTA
GTAGAATGAATTTGAGGCGGATTCTCAGTAGATAAAGCCACCCTAACCCGATTTTTTGCT
TTCCACTTTATCCTACCATTCATTATTGCGGCATTAGTAATTGTCCATCTCCTTTTCCTT
CACGAAACAGGATCTAACAACCCCACCGGCCTAAACTCCAATGCCGACAAAATCCCATTC
CACCCTTACTATACCATCAAAGACATCCTAGGAGTCCTAATTATGCTCCTCTTCCTTATA
ACCTTAGTCCTCTTTTTCCCAGACATATTAGGTGATCCCGACAATTACATACCAGCCAAC
CCACTAAACACTCCACCTCATATTAAGCCAGAATGATATTTCCTATTTGCATATGCCATT
CTACGCTCAATCCCTAATAAGCTAGGAGGAGTCCTAGCCCTAATTTTATCTATCCTAATC
CTTGCGTTCCTCCCATTCCTCCACACATCCAAACAACGAAGCCTAATATTCCGCCCAATC
ACCCAAGCCTTATACTGAATTCTAGTAGCCAACCTACTAATCCTCACTTGAATTGGAGGT
CAACCAGTAGAACACCCATTTATTATTATTGGTCAACTAGCCTCCATCTCTTACTTCACT
ATTATCCTCATTATGATACCAATCGCAGGTATCATTGAAGACAAATTACTAAAACTCTAC----------------------------------------------
----------------------------------------------
----------------------------------------------
----------------------------------------------
----------------------------------------------
----------------------------------------------
----------------------------------------------
----------------------------------------------
----------------------------------------------
----------------------------------------------
----------------------------------------------
----------------------------------------------
----------------------------------------------
----------------------------------------------
----------------------------------------------
----------------------------------------------
----------------------------------------------
----------------------------------------------
----------------------------------------------
----------------------------------------------
----------------------------------------------
----------------------------------------------
----------------------------------------------
----------------------------------------------
----------------------------------------------
----------------------------------------------
----------------------------------------------
----------------------------------

>AJ875072_Guileyni_NIG_haussa
ATGACAATTATACGGAAATCACACCCATTATTCAAAATAATCAATCACTCTTTCATTGAT
TTACCTGCCCCTTCCAACATCTCATCATGATGAAACTTCGGATCACTCCTAGGAATTTGT
CTTATAGTCCAAATCCTCACAGGCTTATTTCTAGCAATACATTATACATCAGACACAATA
ACAGCCTTCTCGTCAGTAACCCATATCTGCCGAGATGTTAATTACGGATGATTAATCCGA
TATATACACGCAAACGGAGCCTCCATATTCTTTATCTGCTTATTCCTGCACGTAGGACGA
GGAATATACTATGGATCCTATACATTTATAGAAACATGAAATATTGGAGTAGTCCTCCTA
TTTGCAGTAATAGCTACTGCATTTATAGGTTATGTTCTCCCATGAGGACAAATATCATTT
TGAGGGGCCACCGTAATTACAAATCTTCTATCAGCTATCCCATATGTAGGTACTACTTTA
GTTGAATGAATTTGAGGTGGATTCTCAGTAGATAAAGCCACCCTAACCCGATTCTTTGCT
TTCCACTTTATTTTACCATTCATTATTGCAGCCCTAGTAATTGTTCACCTCCTTTTCCTT
CACGAAACAGGATCTAATAACCCTACAGGCCTAAACTCAGATGCTGATAAAATCCCATTC
CACCCTTACTATACTATTAAAGATATCCTTGGAGCCCTCATTATACTCCTTTTCCTCATA
ACTTTAGTCCTCTTCTTCCCAGACATACTAGGAGATCCTGATAATTATACGCCAGCCAAC
CCACTAAATACCCCACCTCACATCAAACCAGAGTGGTATTTCCTATTCGCATATGCTATT
TTACGCTCAATCCCAAACAAATTAGGAGGAGTTTTAGCCCTAATTTTATCCATCCTAATT
CTAGCCCTACTCCCATTTCTTCATACATCCAAACAACGAAGCCTAATATTTCGCCCAATT
ACCCAAACCTTATATTGAATTCTAGTGGCCAACCTGCTAATCCTTACTTGAATCGGAGGT
CAACCAGTAGAACATCCATTTATCATTATTGGTCAACTAGCCTCCATCTCTTATTTTACT
ATTATCTTAATCCTCATGCCAATCGCAGGTATAATTGAAGACAAACTACTAAAACTTTAC----------------------------------------------
----------------------------------------------
----------------------------------------------
----------------------------------------------
----------------------------------------------
----------------------------------------------
----------------------------------------------
----------------------------------------------
----------------------------------------------
----------------------------------------------
----------------------------------------------
----------------------------------------------
----------------------------------------------
----------------------------------------------
----------------------------------------------
----------------------------------------------
----------------------------------------------
----------------------------------------------
----------------------------------------------
----------------------------------------------
----------------------------------------------
----------------------------------------------
----------------------------------------------
----------------------------------------------
----------------------------------------------
----------------------------------------------
----------------------------------------------
----------------------------------

>AJ875067_Samaya_MAL_mattheyi
ATGACAATCATACGAAAAACGCATCCACTATTCAAGATAATTAACCACTCTTTCATCGAT
TTACCTGCTCCTTCCAACATTTCATCATGATGAAACTTTGGCTCACTCCTAGGGATTTGC
CTCATAATCCAGATTCTCACAGGCCTATTCTTAGCAATACATTATACATCAGACACTACA
ACAGCCTTCTCATCAGTCACCCATATCTGTCGAGATGTAAACTACGGATGACTAATCCGA
TATATACATGCAAATGGAGCCTCTATATTTTTTATCTGCTTATTTCTGCATGTAGGACGA
GGAATATATTATGGATCCTATACATTTATAGAAACATGAAATATTGGAGTAATTTTACTA
TTTGCAGTAATAGCTACAGCATTTATAGGTTATGTACTTCCATGAGGACAAATATCATTC
TGAGGTGCCACCGTAATTACAAATCTTCTATCAGCTATTCCATATGTAGGAACCACCTTA
GTTGAATGAATTTGAGGTGGATTCTCAGTAGATAAAGCTACCTTAACCCGATTTTTTGCT
TTCCACTTTATCTTACCATTTATTATTACAGCACTAGTAGTTGTCCACCTCCTTTTCCTT
CACGAAACAGGATCAAATAACCCCACAGGCCTAAACTCTGATGCTGATAAAATCCCATTC
CACCCGTACTATACCATCAAAGACATCCTAGGAGTAATTATTATACTTCTATTTCTTATA
ACCCTAGTCCTCTTCTTTCCAGACATATTAGGTGACCCCGACAATTATATACCAGCCAAC
CCACTAAACACCCCACCTCACATCAAACCAGAATGATATTTCCTATTCGCATACGCCATC
CTACGCTCAATTCCAAACAAGCTAGGAGGAGTTCTAGCCCTAATTCTATCTATCCTAATT
TTAGCCCTTCTCCCATTCCTTCATACATCTAAACAACGAAGCCTAATATTTCGCCCAATA
ACCCAAACTTTATATTGAATTCTGGTAGCCAATCTGCTAATTCTTACCTGAATTGGTGGA
CAGCCAGTAGAACACCCATTCATCATTATTGGTCAACTAGCCTCCATCTCTTACTTCACT
ATTATCCTTATTCTAATGCCAATCGCAGGAATTATTGAAGATAGTCTACTAAAACTTTAC----------------------------------------------
----------------------------------------------
----------------------------------------------
----------------------------------------------
----------------------------------------------
----------------------------------------------
----------------------------------------------
----------------------------------------------
----------------------------------------------
----------------------------------------------
----------------------------------------------
----------------------------------------------
----------------------------------------------
----------------------------------------------
----------------------------------------------
----------------------------------------------
----------------------------------------------
----------------------------------------------
----------------------------------------------
----------------------------------------------
----------------------------------------------
----------------------------------------------
----------------------------------------------
----------------------------------------------
----------------------------------------------
----------------------------------------------
----------------------------------------------
----------------------------------

>AJ875066_Farabana_MAL_mattheyi
ATGACAATCATACGAAAAACGCATCCACTATTCAAGATAATTAACCACTCTTTCATCGAT
TTACCTGCTCCTTCCAACATTTCATCATGATGAAACTTTGGCTCACTCCTAGGAATTTGC
CTCATAGTCCAGATTCTCACAGGTCTATTCTTAGCAATACATTATACATCAGACACTACA
ACAGCCTTCTCATCAGTCACCCATATCTGTCGAGATGTAAACTACGGATGACTAATCCGA
TATATACATGCAAATGGAGCCTCTATATTTTTTATCTGCTTATTTCTGCATGTAGGACGA
GGAATATATTATGGATCCTATACATTTATAGAAACATGAAATATTGGAGTAATTTTACTA
TTTGCAGTAATAGCTACAGCATTTATAGGTTATGTACTTCCATGAGGACAAATATCATTC
TGAGGTGCCACCGTAATTACAAATCTTCTATCAGCTATCCCATATGTAGGAACCACCTTA
GTTGAATGAATTTGAGGTGGATTCTCAGTAGATAAAGCTACCTTAACCCGATTTTTTGCT
TTCCACTTTATCTTACCATTTATTATTACAGCACTAGTAGTTGTCCACCTCCTTTTCCTT
CACGAAACAGGATCAAATAACCCCACAGGCCTAAACTCTGATGCTGATAAAATCCCATTC
CACCCGTACTATACCATCAAAGACATCCTAGGAGTCATTATTATGCTTCTATTTCTTATA
ACCTTAGTCCTCTTCTTTCCAGACATATTAGGTGACCCTGACAATTATATACCAGCCAAC
CCACTAAACACCCCACCTCACATCAAACCAGAATGATATTTCCTATTCGCATACGCCATC
CTACGCTCAATTCCAAACAAACTAGGAGGAGTTCTAGCCCTAATTCTATCTATCCTAATT
TTAGCCCTTCTCCCATTCCTTCATACATCTAAACAACGAAGCCTAATATTTCGCCCAATA
ACCCAAACTTTATATTGAATTCTGGTAGCCAATCTGCTAATTCTTACCTGAATTGGTGGA
CAACCAGTAGAACACCCATTCATCATTATTGGTCAACTAGCCTCCATCTCTTACTTCACT
ATTATCCTTATTCTAATGCCAATCGCAGGAATTATTGAAGATAATCTACTAAAACTTTAC----------------------------------------------
----------------------------------------------
----------------------------------------------
----------------------------------------------
----------------------------------------------
----------------------------------------------
----------------------------------------------
----------------------------------------------
----------------------------------------------
----------------------------------------------
----------------------------------------------
----------------------------------------------
----------------------------------------------
----------------------------------------------
----------------------------------------------
----------------------------------------------
----------------------------------------------
----------------------------------------------
----------------------------------------------
----------------------------------------------
----------------------------------------------
----------------------------------------------
----------------------------------------------
----------------------------------------------
----------------------------------------------
----------------------------------------------
----------------------------------------------
----------------------------------

>AJ698875_Samaya_MAL_musculoides
ATGACAATCATACGAAAATCACACCCACTATTAAAGATACTTAACCACTCCTTCATCGAT
CTACCCGCCCCTTCCAACATTTCATCATGATGAAATTTTGGGTCTCTGCTAGGAATCTGC
CTAATAGTCCAAATCCTCACAGGCCTATTCTTAGCTATACACTACACATCAGACACAATA
ACAGCCTTCTCATCAGTAACACATATCTGCCGAGATGTAAACTATGGATGATTAATCCGA
TATTTACACGCCAACGGAGCCTCCATATTCTTTATCTGCTTATTCTTACACGTAGGACGG
GGGATGTACTACGGATCTTACACATTCATAGAAACATGAAATATTGGAGTAATTCTATTA
TTTGCAGTAATAGCCACTGCATTTATAGGTTATGTTCTTCCATGAGGACAAATATCATTT
TGAGGAGCTACAGTAATCACAAACCTTCTATCAGCCATTCCATATGTAGGAACCACTTTA
GTAGAATGAATCTGAGGCGGATTCTCAGTAGATAAGGCCACCCTAACTCGATTTTTCGCT
TTCCACTTTATTCTACCATTCATTATTGCAGCACTAGTAATTGTCCACCTCCTTTTCCTT
CACGAAACAGGATCCAATAACCCCACAGGCCTTAACTCTGACGCCGACAAAATCCCATTT
CACCCTTACTATACCATCAAAGACATCCTAGGTGTCCTAATAATATTCCTATTTCTTATA
ACTCTAGTTCTTTTCTTCCCAGACATACTAGGAGATCCTGACAATTATATACCAGCCAAC
CCACTAAACACACCACCTCATATCAAACCAGAATGATATTTCTTATTTGCATATGCCATC
CTACGTTCAATCCCCAATAAACTAGGAGGAGTCCTAGCCCTAATTCTATCCATCTTAATC
CTAACCCTACTCCCATTTCTCCATACATCCAAACAACGAAGCCTAATATTCCGCCCAATC
ACCCAAGCTCTATACTGAATTCTTGTAGCCAACCTACTGATCCTCACTTGGATTGGCGGT
CAACcAGTAGAACACCCATTCATCATTATCGGCCAACTAGCCTCCATCTCTTACTTCACT
ATTATTGTTATTCTTATACCAATCGCAGGAATTATTGAAGATAAATTACTAAAACTCTAC----------------------------------------------
----------------------------------------------
----------------------------------------------
----------------------------------------------
----------------------------------------------
----------------------------------------------
----------------------------------------------
----------------------------------------------
----------------------------------------------
----------------------------------------------
----------------------------------------------
----------------------------------------------
----------------------------------------------
----------------------------------------------
----------------------------------------------
----------------------------------------------
----------------------------------------------
----------------------------------------------
----------------------------------------------
----------------------------------------------
----------------------------------------------
----------------------------------------------
----------------------------------------------
----------------------------------------------
----------------------------------------------
----------------------------------------------
----------------------------------------------
----------------------------------

>AJ698873_GAB_setulosus
ATGACAATCATACGTAAATCACACCCACTATTCAAAATAATTAATCATTCTTTTATTGAT
TTACCCGCTCCATCCAACATTTCATCATGATGAAACTTTGGATCTCTTTTAGGAGTCTGC
CTTATAGTACAAATTCTTACAGGCCTATTCCTAGCAATACACTATACATCAGATACATTA
ACAGCCTTTTCATCAGTAACCCATATTTGCCGAGATGTAAACTATGGATGACTAATCCGA
TATATACATGCTAACGGGGCTTCCATATTTTTTATTTGCTTATTTCTGCACGTAGGACGA
GGAATATATTATGGGTCCTATACATTTATAGAAACATGAAACATTGGAGTAATCTTATTA
TTTGCTGTGATAGCCACAGCATTTATAGGTTATGTCCTTACATGAGGACAAATATCATTC
TGAGGCGCAACAGTAATTACAAATCTATTATCAGCTGTTCCATATGTAGGAACCACCCTG
GTCGAATGAATCTGAGGAGGATTTTCAGTTGATAAAGCCACCCTAACCCGATTCTTCGCT
TTCCACTTTATTTTACCATTTATTATTGCAGCCCTAGTGATTGTCCATCTACTCTTCCTT
CACGAAACAGGATCAAACAACCCTACAGGCCTAAACTCCGATGCAGATAAAATTCCATTT
CACCCATACTATACTATTAAAGACATTCTAGGAGTTCTAATTATACTTATATTCCTAATA
ACCCTAGTTCTTTTCTTTCCAGATATTTTAGGTGACCCCGACAATTATATACCAGCCAAT
CCACTTAACACCCCACCACACATTAAACCAGAATGATATTTTCTATTCGCATATGCTATT
CTCCGCTCTATCCCTAACAAACTAGGAGGAGTATTGGCCCTAATTTTATCTATTCTAATT
CTAGCCCTACTCCCATTTCTTCACACATCCAAACAACGAAGCCTAATATTTCGCCCAATC
ACCCAAACCCTATATTGAATCTTAGTAGCCAACCTACTTGTCCTAACTTGAATCGGGGGC
CAACCAGTCGAACACCCATTTATTATCATTGGACAACTAGCCTCCATCTCATATTTCTCA
ATTATCCTTATTCTCATACCAATCTCAGGTATCATCGAAGATAAACTACTTAAATTATAT
CCCTGAGAACTTGATGGGAATGCAAGCAGCCATTGAGCAGGCAATGAAGAGTCATGAGAT
TCTGGGCRTCTCAGACCCTCAGACGCTGGCCCGTGTGCTGACAGCTGGAGTCCAGAGTTC
CTTGAGTGACCCACGTCTCTTCATCTCTTATGAGCCCAGTACCCTCGAGGCTCCCCAGCA
AGCACCAGCGCTCACCAACCTCACCCGAGAAGAACTGTTGGCCCAGATACAGAGGAACAT
CCGCCATGAGGTTCTTGAGGGCAACGTGGGCTACCTACGAGTGGACGACCTCCCTGGCCA
GGAGGTACTGAGCGAGCTGGGGGAGTTCTTAGTGAGCCACGTGTGGAGGAAGCTCATGGG
TACCTCCTCCTTGGTGCTAGATCTCCGGCACTGCACTGGCGGCCACGTCTCTGGGATCCC
TTATGTCATCTCTTACTTGTACCCTGGGAACACAATCATGCACGTGGACACCGTCTATGA
TCGGCCTTCCAACACCACCACAGAGATCTGGACCTTRCCTGAGGTCTTCGGGGAGAGATA
CAGTGCTGACAAGGATGTTGTGGTCCTCACCAGTGGACACACTGGGGGAGTCGCGGAGGA
CATTGCCTACATCCTGAAGCAGATACGTCGCGCCATCGTAGTGGGCGAGAGGACGGAGGG
TGGGGCCCTGGACCTCCAGAAGCTGAGAATAGGCCAATCCAACTTCTTCCTCACAGTGCC
TGTGTCCAGGTCCCTGGGACCTCTAGGTGGAGGTGGCCAGACATGGGAAGGCAGTGGTGT
GCTGCCCTGTGTGGGGATCCCTGCAGAGCAAGCCCTAGAAAAGGCCCTGGCCATCCTCAC
CCTGCGTCGTGCCCTGCCAGGGGTTGTCCTCCGACTTCAGGAAGCACTCCAGGACTATTA
CACATTAGTGGACCGAGTGCCGGGCCTGCTGCACCACCTGGCCAGCATGGACTACTCAGC
TGTGGTCTCTGAAGAGGACCTGGTGACAAAGCTCAATGCTGGCTTGCAGGCTGTGTCGGA
GGATCCCAGGCTCCTGGTGAGAGCCACTGGACCCAGAGACTCCTCCTTAAGACCTGAGAC
TGGGCCTAATGAGCCCCCAGCAGCCACCCCTGAGGTGCCCACGGAAGAAGATGCCCGGAG
GGCCCTGGTGGACTCTGTGTTTCAGGTGTCTGTGCTGCCGGGCAATGTGGGCTACCTGCG
CTTTGACAGATTTGCAGACACCTCTGTGCTGGAGACGCTGGGCCCTTACGTGCTGCAGCA
GGTGTGGGAGCCTTTG
>13225_Chingombe_TZ
ATGACAATCNTACGAAAAACACACCCACTGTTCAAAATAATTAACCACTCCTTCATTGAT
CTACCCACCCCTTCCAACATTTCATCATGATGAAACTTTGGGTCTCTATTAGGAATCTGC
CTTGTAGTCCAAATCCTCACAGGTCTATTCCTAGCAATACACTATACATCAGACACAATA
ACAGCCTTCTCATCAGTAACACATATCTGCCGAGATGTAAACTATGGATGACTAATCCGA
TACTTACATGCCAACGGAGCCTCTATATTCTTTATCTGCTTATTTTTACACGTAGGACGG
GGAATGTACTACGGATCCTACACGTTTATAGAGACATGAAATATTGGGGTTATCTTACTA
TTTGCAGTGATAGCCACAGCATTTATAGGTTATGTCCTCCCATGGGGGCAGATATCATTT
TGAGGGGCTACAGTAATTACAAACCTTCTATCAGCCATTCCATATGTAGGAACTACTCTA
GTAGAATGAATTTGAGGCGGATTCTCAGTAGACAAAGCCACCCTAACCCGATTTTTTGCT
TTCCACTTCATCCTACCATTCATTATTGCAGCATTAGTAATTGTTCACCTCCTTTTCCTC
CACGAAACAGGATCTAACAACCCCATCGGCCTTAACTCTGATGCCGACAAAATCCCATTC
CACCCCTACTATACCATCAAAGACATCCTAGGAGTCCTAATTATACTCCTCTTTCTTTTA
ACCTTAGTCCTCTTCTTCCCAGACATATTAGGTGACCCCGACAATTATACACCAGCCAAC
CCACTAAACACTCCACCCCATATTAAGCCAGAATGGTATTTCTTATTTGCATACACCATT
CTACGCTCAATCCCTAATAAACTAGGAGGAGTCCTAGCCCTAGTTTTATCTATTCTAATT
CTAATATTTTTCCCATTCCTACACACATCCAAACAACGAAGCCTAATATTCCGCCCAATC
ACCCAAGCCCTATACTGAATTCTAGTAGCCAACCTACTAATCCTCACTTGAATTGGAGGT
CAACCAGCAGAACACCCATTCATCATTATTGGACAACTAGCCTCCATCTCTTACTTCACT
ATTATTCTCATTCTAATACCAGTCGCAGGTATCATTGAAGATAAATTACTAAAACTCTAC----------------------------------------------
----------------------------------------------
----------------------------------------------
----------------------------------------------
----------------------------------------------
----------------------------------------------
----------------------------------------------
----------------------------------------------
----------------------------------------------
----------------------------------------------
----------------------------------------------
----------------------------------------------
----------------------------------------------
----------------------------------------------
----------------------------------------------
----------------------------------------------
----------------------------------------------
----------------------------------------------
----------------------------------------------
----------------------------------------------
----------------------------------------------
----------------------------------------------
----------------------------------------------
----------------------------------------------
----------------------------------------------
----------------------------------------------
----------------------------------------------
----------------------------------

>7460_Gerodom_TZ
ATGACAATCNTACNNNNNACACACCCACTGTTCAAAATAATTAACCACTCCTTCATTGAT
CTACCCACCCCTTCCAACATTTCATCATGATGAAACTTTGGGTCTCTATTAGGAATCTGC
CTTATAATTCAAATCCTCACAGGCCTATTCCTAGCAATACACTATACATCAGACACAATA
ACAGCCTTCTCATCAGTAACACATATCTGCCGAGATGTAAACTATGGATGACTAATCCGA
TACTTACATGCCAACGGAGCCTCCATATTCTTTATCTGCTTATTTTTACACGTAGGACGG
GGAATGTACTACGGATCCTACACATTTATAGAGACATGAAATATTGGGGTTATCTTACTA
TTTGCAGTGATAGCCACAGCATTTATAGGTTATGTCCTCCCATGGGGGCAGATATCATTT
TGAGGGGCTACAGTAATTACAAACCTTCTATCAGCCATCCCATATGTAGGAACTACTCTA
GTAGAATGAATTTGAGGCGGATTCTCAGTAGACAAAGCCACCCTAACCCGATTTTTTGCT
TTTCACTTCATCCTACCATTCATTATTGCAGCATTAGTAATTGTTCACCTCCTTTTCCTC
CACGAAACAGGATCTAACAACCCCATCGGCCTTAACTCTGATGCCGACAAAATCCCATTC
CACCCCTACTATACCATCAAAGACATCCTAGGGGTCCTAATTATATTCCTCTTTCTTTTA
ACCTTAGTCCTCTTCTTCCCAGACATATTAGGTGACCCCGACAATTATACACCAGCCAAC
CCACTAAACACTCCACCCCATATTAAGCCAGAATGGTATTTCTTATTTGCATACACCATT
CTACGCTCAATCCCTAATAAACTAGGAGGAGTCCTAGCCCTAGTTTTATCTATTCTAATT
CTAATATTTCTCCCATTCCTCCACACATCCAAACAACGAAGCCTAATATTCCGCCCAATC
ACCCAAGCCCTATACTGAATTCTAGTAGCCAACCTACTAATCCTCACTTGAATTGGAGGT
CWACCAGCAGAACACCCATTCATCATTATTGGACAACTAGCCTCCATCTCTTACTTTACT
ATTATTCTCATTCTAATACCAGTCGCAGGTATCATTGAAGATAAATTNNNNNNNNNNNNN----------------------------------------------
----------------------------------------------
----------------------------------------------
----------------------------------------------
----------------------------------------------
----------------------------------------------
----------------------------------------------
----------------------------------------------
----------------------------------------------
----------------------------------------------
----------------------------------------------
----------------------------------------------
----------------------------------------------
----------------------------------------------
----------------------------------------------
----------------------------------------------
----------------------------------------------
----------------------------------------------
----------------------------------------------
----------------------------------------------
----------------------------------------------
----------------------------------------------
----------------------------------------------
----------------------------------------------
----------------------------------------------
----------------------------------------------
----------------------------------------------
----------------------------------

>5706_Dakawa_TZ
NNNNNNNNNNNNNGAAAATCACATCCACTATTTAAAGTAATTAATCACTCCTTCATTGAT
TTACCCGCTCCATCCAATATTTCATCATGATGAAACTTTGGGTCTCTCCTAGGAGTTTGC
CTAATAGTTCAAATTCTCACTGGCCTATTCTTAGCAATACATTATACGTCAGACACAATA
ACAGCTTTTTCATCAGTAACTCATATCTGCCGAGACGTAAACTACGGATGATTAATCCGA
TATATACACGCAAACGGAGCCTCCATATTCTTTATTTGTCTATTTCTTCACGTAGGACGA
GGAATATACTATGGATCCTACACATTCATGGAAACATGAAACATTGGAGTTATTCTACTA
TTTGCCGTAATAGCCACAGCATTCATAGGCTATGTGCTTCCATGAGGACAAATATCATTT
TGAGGGGCAACAGTAATTACAAATTTATTATCAGCTATTCCATATGTAGGGACTACCCTA
GTCGAATGAATTTGAGGCGGATTTTCAGTAGATAAAGCCACCTTAACTCGATTTTTCGCC
TTCCACTTTATTCTACCATTTATTATTGCAGCACTAGTAATTGTTCATCTTCTCTTTCTT
CATGAAACAGGATCAAATAACCCCACAGGTCTAGATTCTGACGCTGACAAAATCCCATTC
CACCCCTACTACACAATTAAAGATGTCCTAGGAATTTTCATTATATTCTTATTTCTCATA
GTTCTAGTACTCTTCTTTCCAGATATACTAGGAGACCCTGACAACTACATACCAGCCAAC
CCATTAAACACCCCACCCCACATTAAACCAGAATGATATTTCCTATTCGCATACGCTATT
TTACGCTCTATCCCTAATAAATTGGGAGGAGTCCTAGCCTTAATTTTATCTATTTTAGTC
CTTGCCCTCCTCCCATTCCTCCATACCTCCAAACAACGAAGCCTGATGTTCCGCCCAATT
ACTCAAACTCTGTACTGAATCTTAGTAGCCAACCTATTAGTTCTAACTTGAATTGGAGCT
CAACCAGTAGAACATCCATTTATTATTATTGGCCAACTAGCCTCCATCTCTTATTTTTCC
ATTATTCTCATTCTTATGCCAATCTCAGGAATTATTGAAGATAAATTNNNNNNNNNNNNN----------------------------------------------
----------------------------------------------
----------------------------------------------
----------------------------------------------
----------------------------------------------
----------------------------------------------
----------------------------------------------
----------------------------------------------
----------------------------------------------
----------------------------------------------
----------------------------------------------
----------------------------------------------
----------------------------------------------
----------------------------------------------
----------------------------------------------
----------------------------------------------
----------------------------------------------
----------------------------------------------
----------------------------------------------
----------------------------------------------
----------------------------------------------
----------------------------------------------
----------------------------------------------
----------------------------------------------
----------------------------------------------
----------------------------------------------
----------------------------------------------
----------------------------------

>5986_Peramiho_TZ
NNNNNNNNNNNNNNNNNNNNNNNTCCACTATTTAAAGTAATCAACCACTCCTTCATTGAT
TTACCTGCTCCATCTAATATTTCATCATGATGAAACTTTGGGTCTCTCCTAGGAGTTTGC
CTTATAGTTCAAATTCTCACTGGCCTATTCTTAGCAATACATTATACATCAGACACAATA
ACAGCTTTTTCATCAGTAACTCATATCTGCCGAGATGTAAACTACGGATGACTAATCCGA
TATATACACGCAAACGGAGCTTCCATATTCTTTATTTGCCTATTTCTTCACGTAGGACGA
GGAATATACTACGGATCCTATACATTTATAGAAACATGAAATATTGGAGTCGTCCTGCTA
TTTGCTGTAATAGCTACAGCATTCATAGGTTACGTCCTTCCATGAGGACAAATATCATTT
TGAGGGGCAACAGTAATTACAAATTTATTATCAGCTATTCCATATGTAGGAACTACCCTA
GTCGAATGAATTTGAGGAGGATTCTCAGTAGACAAAGCCACCTTAACCCGATTCTTTGCC
TTCCACTTTATTTTACCATTCATTATTGCAGCACTAGTAATCGTTCATCTTCTCTTTCTC
CATGAAACAGGATCCAATAACCCCACAGGCCTAAACTCTGACGCTGACAAAATTCCATTT
CATCCCTACTATACTATTAAAGACATCCTAGGAATCTTCATTATATTCCTATTTCTTATA
ATTTTAGTACTTTTCTTCCCAGATATATTAGGAGACCCTGATAATTACATACCAGCTAAC
CCATTAAATACCCCACCCCACATTAAACCAGAATGATACTTCCTATTTGCCTACGCCATT
CTACGCTCTATTCCCAATAAGCTAGGAGGGGTCCTAGCCTTAATCCTATCTATTTTAGTC
CTTGCCCTCCTCCCATTCCTCCACACCTCCAAACAACGAAGCCTCATATTCCGCCCAATT
ACTCAAACTCTGTACTGAGTTTTAGTAGCTAATTTACTAGTCCTAACTTGAATTGGAGGA
CAACCAGTAGAACACCCATTTATCATTATTGGTCAACTAGCCTCCATCTCTTATTTTTCC
ATTATTCTTATTCTTATACCAATCTCAGGTATCATTGAAGATAAACTATTAAAACTATAC----------------------------------------------
----------------------------------------------
----------------------------------------------
----------------------------------------------
----------------------------------------------
----------------------------------------------
----------------------------------------------
----------------------------------------------
----------------------------------------------
----------------------------------------------
----------------------------------------------
----------------------------------------------
----------------------------------------------
----------------------------------------------
----------------------------------------------
----------------------------------------------
----------------------------------------------
----------------------------------------------
----------------------------------------------
----------------------------------------------
----------------------------------------------
----------------------------------------------
----------------------------------------------
----------------------------------------------
----------------------------------------------
----------------------------------------------
----------------------------------------------
----------------------------------

>9307_Magangwe_TZ
NNNNNNNNNNNNNNNNNNNNNCACCCACTATTTAAAGTAATTAACCACTCCTTCATTGAT
TTACCCGCTCCATCCAATATCTCATCCTGATGAAACTTTGGATCTCTCCTAGGAGTCTGC
CTTATAGTCCAAATTCTCACTGGTCTATTCTTAGCAATACATTATACATCAGACACAATA
ACAGCTTTTTCATCAGTAACTCATATCTGCCGAGATGTAAACTATGGATGACTAATCCGA
TATATACACGCAAACGGAGCTTCCATATTCTTTATTTGCCTATTTCTTCACGTAGGACGA
GGAATATACTACGGATCCTATACATTTATAGAAACATGAAACATTGGAGTTATTCTGCTA
TTTGCTGTGATAGCCACAGCATTCATAGGCTATGTCCTTCCATGAGGACAGATATCATTT
TGAGGGGCAACAGTAATTACAAATTTACTATCAGCTATTCCATATGTAGGGACTACCTTA
GTCGAATGAATTTGAGGAGGATTCTCAGTAGACAAAGCCACCTTAACCCGATTCTTTGCC
TTCCACTTTATTCTACCATTCATTATTACAGCACTAGTAATTGTCCATCTTCTCTTTCTT
CATGAAACAGGATCCAACAACCCCACAGGCCTAAACTCTGACGCTGACAAAATTCCATTC
CATCCTTACTATACAATTAAAGACATCCTAGGAATTTTCATTATATTCCTATTTCTTATA
ATTCTAGTACTTTTCTTCCCAGATATATTAGGAGACCCTGATAATTATATACCAGCTAAT
CCATTAAACACCCCACCCCACATTAAACCAGAATGGTATTTCCTATTCGCATACGCCATT
TTACGCTCTATTCCTAACAAACTAGGAGGAGTTCTAGCCCTAATCCTATCTATTTTAATC
CTTGCCCTCCTCCCATTCCTTCACACCTCCAAACAACGAAGCCTTATATTCCGCCCAATT
ACTCAAACTCTGTACTGAATTCTAGTAGCTAACCTACTAGTCCTAACTTGAATTGGAGGA
CAACCAGTAGAACATCCATTTATCATTATTGGCCAATTAGCCTCCATCTCTTATTTTTCC
ATTATTCTCATTCTTATACCAATCTCAGGTATCATTGAAGATAANNNNNNNNNNNNNNNN----------------------------------------------
----------------------------------------------
----------------------------------------------
----------------------------------------------
----------------------------------------------
----------------------------------------------
----------------------------------------------
----------------------------------------------
----------------------------------------------
----------------------------------------------
----------------------------------------------
----------------------------------------------
----------------------------------------------
----------------------------------------------
----------------------------------------------
----------------------------------------------
----------------------------------------------
----------------------------------------------
----------------------------------------------
----------------------------------------------
----------------------------------------------
----------------------------------------------
----------------------------------------------
----------------------------------------------
----------------------------------------------
----------------------------------------------
----------------------------------------------
----------------------------------

>R13451_Adibori_CAR
ATGACAATCATACGTAAATCACACCCACTATTCAAAATAATTAATCATTCTTTTATTGAT
TTACCCGCTCCATCCAACATTTCATCATGATGAAACTTTGGATCTCTTTTAGGAGTCTGC
CTTATAGTACAAATTCTTACAGGCCTATTCCTAGCAATACACTATACATCAGATACATTA
ACAGCCTTTTCATCAGTAACCCATATTTGCCGAGATGTAAACTATGGATGACTAATCCGA
TATATACATGCTAACGGAGCTTCCATATTTTTTATTTGCTTATTTCTGCACGTAGGACGA
GGAATATATTATGGGTCCTATACATTCATAGAAACATGAAACATTGGAGTAATCTTATTA
TTTGCTGTAATAGCCACAGCATTTATAGGTTATGTCCTTCCATGAGGACAAATATCATTC
TGAGGAGCAACAGTAATTACAAATCTATTATCAGCTGTTCCATATGTAGGAACCACTCTG
GTCGAATGAATCTGAGGAGGATTCTCAGTTGATAAAGCCACCCTAACCCGATTCTTCGCT
TTCCACTTTATTTTACCATTTATTATTGCAGCCCTAGTGATTGTTCATCTACTCTTCCTT
CACGAGACAGGATCAAACAACCCTACAGGCCTAAACTCTGATGCAGATAAAATTCCATTT
CACCCATACTATACTATTAAAGACATTCTAGGAGTTCTAATTATACTTATATTCCTAATA
ACCCTAGTTCTTTTCTTTCCAGACATTTTAGGTGACCCCGACAATTATATACCAGCCAAT
CCACTTAACACCCCACCACACATTAAACCAGAATGATATTTTCTATTCGCATATGCTATT
CTCCGCTCTATCCCTAACAAACTAGGAGGAGTATTGGCCCTAATTTTATCTATTCTAATT
CTAGCCCTACTCCCATTTCTTCACACATCCAAACAACGAAGCCTAATATTTCGCCCAATT
ACCCAAACCCTGTATTGAATCTTAGTAGCCAACCTACTAGTCCTAACTTGAATCGGGGGC
CAACCAGTTGAACACCCATTTATTATCATTGGACAACTAGCCTCCATCTCATATTTCTCA
ATTATCCTCATTCTCATACCAATCTCAGGTATCATCGAAGATAAATTACTTAAATTATAT----------------------------------------------
----------------------------------------------
----------------------------------------------
----------------------------------------------
----------------------------------------------
----------------------------------------------
----------------------------------------------
----------------------------------------------
----------------------------------------------
----------------------------------------------
----------------------------------------------
----------------------------------------------
----------------------------------------------
----------------------------------------------
----------------------------------------------
----------------------------------------------
----------------------------------------------
----------------------------------------------
----------------------------------------------
----------------------------------------------
----------------------------------------------
----------------------------------------------
----------------------------------------------
----------------------------------------------
----------------------------------------------
----------------------------------------------
----------------------------------------------
----------------------------------

>R12003_NGotto_CAR
ATGACAATCNTACGTAAATCACACCCACTATTCAAAATAATTAATCATTCTTTTATTGAT
TTACCCGCTCCATCCAACATTTCATCATGATGAAACTTTGGATCTCTTTTAGGAGTCTGC
CTTATAGTACAAATTCTTACAGGCCTATTCCTAGCAATACACTATACATCAGATACATTA
ACAGCCTTTTCATCAGTAACCCATATTTGCCGAGATGTAAACTATGGATGACTAATCCGA
TATATACATGCTAACGGGGCTTCCATATTTTTTATTTGCTTATTTCTGCACGTAGGACGA
GGAATATATTATGGGTCCTATACATTCATAGAAACATGAAACATTGGAGTAATCTTACTA
TTTGCTGTAATAGCCACAGCATTTATAGGTTATGTCCTTCCATGAGGACAAATATCATTC
TGAGGAGCAACAGTAATTACAAATCTATTATCAGCTGTTCCATATGTAGGAACCACTCTG
GTCGAATGAATCTGAGGAGGATTCTCAGTTGATAAAGCCACCCTAACCCGATTCTTCGCT
TTCCACTTTATTTTACCATTTATCATTGCAGCCCTAGTGATTGTCCATCTACTATTCCTT
CACGAGACAGGATCAAACAACCCTACAGGCCTAAACTCTGATGCAGATAAAATTCCATTT
CACCCATACTATACTATTAAAGACATTCTAGGAGTTCTAATTATACTTATATTCCTAATA
ACCCTAGTTCTTTTCTTTCCAGACATTTTAGGTGACCCCGACAATTATATACCAGCCAAT
CCACTTAACACCCCACCACACATTAAACCAGAATGATATTTTCTATTCGCATATGCTATT
CTCCGCTCTATCCCTAACAAACTAGGAGGAGTATTGGCCCTAATTTTATCTATTCTAATT
CTAGCCCTACTCCCATTTCTTCACACATCCAAACAACGAAGCCTAATATTTCGCCCAATT
ACCCAAACCCTGTATTGAATCTTAGTAGCCAACCTACTAGTCCTAACTTGAATCGGGGGC
CAACCAGTTGAACACCCATTTATTATCATTGGACAACTAGCCTCCATCTCATATTTCTCA
ATTATCCTCATTCTCATACCAATCTCAGGTATCATCGAAGATAAATTACTTAAATTATAT----------------------------------------------
----------------------------------------------
----------------------------------------------
----------------------------------------------
----------------------------------------------
----------------------------------------------
----------------------------------------------
----------------------------------------------
----------------------------------------------
----------------------------------------------
----------------------------------------------
----------------------------------------------
----------------------------------------------
----------------------------------------------
----------------------------------------------
----------------------------------------------
----------------------------------------------
----------------------------------------------
----------------------------------------------
----------------------------------------------
----------------------------------------------
----------------------------------------------
----------------------------------------------
----------------------------------------------
----------------------------------------------
----------------------------------------------
----------------------------------------------
----------------------------------

>R12258_Mouloukou_CAR
ATGACAATCNTACGTAAATCACACCCACTATTCAAAATAATTAATCATTCTTTTATTGAT
TTACCCGCTCCATCCAACATTTCATCATGATGAAACTTTGGATCTCTTTTAGGAGTCTGC
CTTATAGTACAAATTCTTACAGGCCTATTCCTAGCAATACACTATACATCAGATACATTA
ACAGCCTTTTCATCAGTAACCCATATTTGCCGAGATGTAAACTATGGATGACTAATCCGA
TATATACATGCTAACGGGGCTTCCATATTTTTTATTTGCTTATTTCTGCACGTAGGACGA
GGAATATATTATGGGTCCTATACATTCATAGAAACATGAAACATTGGAGTAATCTTACTA
TTTGCTGTAATAGCCACAGCATTTATAGGTTATGTCCTTCCATGAGGACAAATATCATTC
TGAGGAGCAACAGTAATTACAAATCTATTATCAGCTGTTCCATATGTAGGAACCACTCTG
GTCGAATGAATCTGAGGAGGATTCTCAGTTGATAAAGCCACCCTAACCCGATTCTTCGCT
TTCCACTTTATTTTACCATTTATCATTGCAGCCCTAGTGATTGTCCATCTACTCTTCCTT
CACGAGACAGGATCAAACAACCCTACAGGCCTAAACTCTGATGCAGATAAAATTCCATTT
CACCCATACTATACTATTAAAGACATTCTAGGAGTTCTAATTATACTTATATTCCTAATA
ACCCTAGTTCTTTTCTTTCCAGACATTTTAGGTGACCCCGACAATTATATACCAGCCAAT
CCACTTAACACCCCACCACACATTAAACCAGAATGATATTTTCTATTCGCATATGCTATT
CTCCGCTCTATCCCTAACAAACTAGGAGGAGTATTGGCCCTAATTTTATCTATTCTAATT
CTAGCCCTACTCCCATTTCTTCACACATCCAAACAACGAAGCCTAATATTTCGCCCAATT
ACCCAAACCCTGTATTGAATCTTAGTAGCCAACCTACTAGTCCTAACTTGAATCGGGAGC
CAACCAGTTGAACACCCATTTATTATCATTGGACAACTAGCCTCCATCTCATATTTCTCA
ATTATCCTCATTCTCATACCAATCTCAGGTATCATCGAAGATAAATTACTTAAATTATAT----------------------------------------------
----------------------------------------------
----------------------------------------------
----------------------------------------------
----------------------------------------------
----------------------------------------------
----------------------------------------------
----------------------------------------------
----------------------------------------------
----------------------------------------------
----------------------------------------------
----------------------------------------------
----------------------------------------------
----------------------------------------------
----------------------------------------------
----------------------------------------------
----------------------------------------------
----------------------------------------------
----------------------------------------------
----------------------------------------------
----------------------------------------------
----------------------------------------------
----------------------------------------------
----------------------------------------------
----------------------------------------------
----------------------------------------------
----------------------------------------------
----------------------------------

>NK28624_Mumias_KE
ATGACAATTATACGTAAAACACATCCATTATTTAAAATAATTAACCATTCCTTTATTGAT
TTACCCGCTCCATCCAACATCTCATCATGATGGAACTTTGGATCTCTTTTAGGGATCTGC
CTTATAGTACAAATTCTTACAGGCCTATTCCTAGCCATACATTACACATCAGATACACTA
ACAGCCTTCTCATCAGTAACCCATATCTGCCGAGATGTAAACTACGGATGACTAATCCGA
TATATACATGCAAACGGAGCTTCCATATTTTTTATTTGCTTATTCCTGCATGTAGGACGA
GGAATATATTATGGATCCTATACATTTATAGAAACATGAAATATTGGAGTAATTTTACTA
TTTGCTGTTATAGCCACAGCATTTATAGGTTATGTTCTTCCATGAGGACAAATATCATTC
TGAGGAGCAACAGTAATTACGAATCTATTATCAGCAATCCCATATGTAGGAACCACTTTA
GTCGAATGAATCTGAGGAGGATTTTCGGTTGATAAAGCCACCTTAACCCGATTCTTCGCT
TTCCACTTTATTCTACCATTTATTATTGCAGCCCTAGTGATTGTTCACCTACTTTTTCTT
CACGAGACAGGATCAAACAACCCTACAGGCCTAAACTCTGACGCAGATAAAATTCCATTT
CACCCATATTATACTATCAAAGATATTTTAGGAGTTCTAATAATACTTGTATTTCTTATA
ACCCTAGTCCTATTTTTTCCAGACATTCTAGGTGATCCCGATAATTATATACCAGCCAAT
CCACTTAACACCCCACCCCATATTAAACCAGAATGATATTTTCTATTTGCATATGCTATC
CTCCGCTCAATTCCTAACAAACTAGGAGGAGTCTTAGCCCTAATTTTATCCATTCTAATT
CTAGCCCTACTCCCATTTCTTCATACATCTAAACAACGAAGCCTAATATTCCGCCCAATT
ACCCAAGCTTTATACTGAATTCTAGTAGCCAACCTACTTATCCTAACTTGAATTGGAGGT
CAACCAGTAGAACATCCATTCATCATTATCGGACAACTAGCTTCCATCTCATATTTCTCA
ATTATCCTCATTCTTATACCAATCTCAGGTATCATCGAAGACAAACTACTAAAATTATAT----------------------------------------------
----------------------------------------------
----------------------------------------------
----------------------------------------------
----------------------------------------------
----------------------------------------------
----------------------------------------------
----------------------------------------------
----------------------------------------------
----------------------------------------------
----------------------------------------------
----------------------------------------------
----------------------------------------------
----------------------------------------------
----------------------------------------------
----------------------------------------------
----------------------------------------------
----------------------------------------------
----------------------------------------------
----------------------------------------------
----------------------------------------------
----------------------------------------------
----------------------------------------------
----------------------------------------------
----------------------------------------------
----------------------------------------------
----------------------------------------------
----------------------------------

>13358_Ilanga_TZ
ATGACAATCATACGAAAAACACACCCGCTATTCAAGATAGTTAATCACTCCTTCATTGAC
TTACCCGCCCCTTCCAACATTTCATCATGATGAAATTTCGGATCCCTACTAGGAATCTGC
CTTATAGTACAAATTCTCACAGGCCTATTCTTAGCTATACACTATACATCAGACACTATA
ACAGCCTTCTCATCAGTAACTCATATCTGCCGAGATGTAAATTACGGGTGATTAATCCGA
TACTTACATGCCAACGGAGCCTCCATATTCTTTATTTGCTTATTTTTACACGTAGGGCGG
GGAATATACTACGGATCCTACACATTCATAGAAACATGAAATATTGGAGTAATCTTACTA
TTCGCAGTAATAGCCACAGCATTTATAGGTTATGTCCTCCCATGAGGACAAATATCATTT
TGAGGGGCCACAGTAATTACAAACCTTCTATCAGCCATTCCATATGTAGGAACCACTTTN
NTAGAATGAATTTGAGGTGGATTCTCAGTAGATAAAGCCACCCTAACCCGATTTTTTGCC
TTCCACTTTATCTTACCATTTATTATTGCAGCACTAGTGATTGTTCACCTCCTTTTCCTT
CACGAAACAGGATCTAACAATCCCACAGGCCTTAACTCTGATGCCGACAAAATCCCATTC
CACCCTTACTATACTATCAAAGACATTCTAGGGGTTCTAATTATATTCCTTTTCCTTATA
ACTCTAGTCCTCTTCTTCCCAGACATACTAGGTGATCCTGATAATTATATACCAGCCAAC
CCACTAAACACCCCGCCTCATATTAAGCCAGAATGATATTTCTTATTTGCTTACGCTATT
CTACGCTCAATCCCTAATAAACTAGGAGGAGTCCTAGCCCTAATTCTATCCATCTTAATC
TTAGCCCTACTCCCATTTCTCCATACATCCAAACAACGAAGCCTAATATTCCGCCCAATC
ACCCAAACCCTATACTGAATTTTAGTAGCCAACCTATTAATCCTCACTTGAATTGGCGGA
CAGCCAGTAGAACACCCATTTATCATTATCGGCCAACTAGCCTCCATCTCTTACTTTACT
ATTATCCTAATTCTTATACCAATAGCAGGCATCATTGAAGACAAACTACTAAAACTCTAT----------------------------------------------
----------------------------------------------
----------------------------------------------
----------------------------------------------
----------------------------------------------
----------------------------------------------
----------------------------------------------
----------------------------------------------
----------------------------------------------
----------------------------------------------
----------------------------------------------
----------------------------------------------
----------------------------------------------
----------------------------------------------
----------------------------------------------
----------------------------------------------
----------------------------------------------
----------------------------------------------
----------------------------------------------
----------------------------------------------
----------------------------------------------
----------------------------------------------
----------------------------------------------
----------------------------------------------
----------------------------------------------
----------------------------------------------
----------------------------------------------
----------------------------------

>13434_Muze_TZ
ATGACAATCNTACGAAAAACACACCCGCTATTCAAGATAGTTAATCACTCCTTCATTGAC
TTACCCGCCCCTTCCAACATTTCATCATGATGAAATTTCGGATCCCTACTAGGAATCTGC
CTTATAGTACAAATTCTCACAGGCCTATTCTTAGCTATACACTATACATCAGACACTATA
ACAGCCTTCTCATCAGTAACTCATATCTGCCGAGATGTAAATTACGGGTGATTAATCCGA
TACTTACATGCCAACGGAGCCTCCATATTCTTTATTTGCTTATTTTTACACGTAGGGCGG
GGAATATACTACGGATCCTACACATTCATAGAAACATGAAATATTGGAGTAATCTTACTA
TTCGCAGTAATAGCCACAGCATTTATAGGTTATGTCCTCCCATGAGGACAAATATCATTT
TGAGGGGCCACAGTAATTACAAACCTTCTATCAGCCATTCCATATGTAGGAACCACTTTA
GTAGAATGAATTTGAGGTGGATTCTCAGTAGATAAAGCCACCCTAACCCGATTTTTTGCT
TTCCACTTTATCTTACCATTTATTATTGCAGCACTAGTGATTGTTCACCTCCTTTTCCTT
CACGAAACAGGATCTAACAATCCCACAGGCCTTAACTCTGATGCCGACAAAATCCCATTC
CACCCTTACTATACCATCAAAGACATTCTAGGGGTTCTAATTATATTCCTTTTCCTTATA
ACTCTAGTCCTCTTCTTCCCAGACATACTAGGTGATCCTGATAATTATATACCAGCCAAC
CCACTAAACACCCCGCCTCATATTAAGCCAGAATGATATTTCTTATTTGCTTACGCTATT
CTACGCTCAATCCCTAATAAACTAGGAGGAGTCCTAGCCCTAATTCTATCCATCTTAATC
TTAGCCCTACTCCCATTTCTCCATACATCCAAACAACGAAGCCTAATATTCCGCCCAATC
ACCCAAACCCTATACTGAATTTTAGTAGCCAACCTATTAATCCTCACTTGAATTGGCGGA
CAGCCAGTAGAACACCCATTTATTATTATCGGCCAACTAGCCTCCATCTCTTACTTTACT
ATTATCCTAATTCTTATACCAATAGCAGGCATCATTGAAGACAAACTACTAAAACTCTAC----------------------------------------------
----------------------------------------------
----------------------------------------------
----------------------------------------------
----------------------------------------------
----------------------------------------------
----------------------------------------------
----------------------------------------------
----------------------------------------------
----------------------------------------------
----------------------------------------------
----------------------------------------------
----------------------------------------------
----------------------------------------------
----------------------------------------------
----------------------------------------------
----------------------------------------------
----------------------------------------------
----------------------------------------------
----------------------------------------------
----------------------------------------------
----------------------------------------------
----------------------------------------------
----------------------------------------------
----------------------------------------------
----------------------------------------------
----------------------------------------------
----------------------------------

>NKR28194_Aberdares_KE
ATGGCAATCATACGAAAAACACACCCGCTATTTAAAATAATTAACCACTCTTTCATCGAC
TTACCCGCCCCCTCTAACATTTCATCATGATGAAACTTTGGGTCTCTTCTAGGAGTTTGT
CTTATAGTCCAAATTCTTACAGGCTTATTCCTAGCTATACACTATACATCAGACACAATA
ACAGCCTTCTCATCAGTAACACATATCTGCCGAGATGTAAACTATGGGTGACTTATCCGA
TATTTACATGCTAATGGAGCCTCCATATTCTTTATTTGCCTATTCCTACACGTAGGACGA
GGTATATATTATGGATCTTACACATTTATAGAAACATGAAACATCGGGGTAATTTTACTA
TTTGCAGTTATAGCCACAGCATTTATAGGTTATGTACTCCCATGAGGACAAATATCATTT
TGAGGAGCCACAGTAATTACAAACCTCCTATCAGCCATTCCATATGTAGGAACTACATTA
GTAGAATGAATTTGAGGTGGATTCTCAGTAGACAAAGCCACCCTAACCCGATTTTTTGCT
TTCCACTTTATTCTCCCATTCATTATTGCAGCACTAGTTATTGTTCACCTCCTTTTCCTT
CACGAAACTGGATCCAATAACCCTACAGGCCTAAACTCCGATGCCGACAAAATCCCATTT
CACCCATACTACACCATCAAAGACATCCTAGGAGTTCTGATTATATTCCTCTTTCTTATA
ACTTTAGTCCTCTTCTTCCCTGACATACTAGGTGACCCCGATAATTATATACCAGCCAAC
CCACTAAACACCCCACCTCATATTAAGCCAGAATGATACTTCTTATTTGCATATGCCATT
CTACGCTCTATCCCCAATAAACTGGGAGGAGTTCTAGCCCTAATTTTATCTATCCTAATT
TTAGCACTACTCCCATTTCTCCACACATCTAAACAACGAAGCCTAATATTTCGCCCAATC
ACTCAAGCCCTATACTGAATCCTGGTAGCCAATCTACTGATCCTCACTTGAATTGGTGGG
CAGCCAGTAGAACATCCATTCATCATTATCGGCCAACTAGCTTCCATCTCTTACTTCACT
ATTATCCTTATTCTTATGCCAATAGCAGGGATTATTGAAGACAACCTACTAAAACTNNNN----------------------------------------------
----------------------------------------------
----------------------------------------------
----------------------------------------------
----------------------------------------------
----------------------------------------------
----------------------------------------------
----------------------------------------------
----------------------------------------------
----------------------------------------------
----------------------------------------------
----------------------------------------------
----------------------------------------------
----------------------------------------------
----------------------------------------------
----------------------------------------------
----------------------------------------------
----------------------------------------------
----------------------------------------------
----------------------------------------------
----------------------------------------------
----------------------------------------------
----------------------------------------------
----------------------------------------------
----------------------------------------------
----------------------------------------------
----------------------------------------------
----------------------------------

>NKR28425_MountKenya_KE
ATGGCAATCATACGAAAAACACACCCGCTATTTAAAATAATTAACCACTCTTTCATCGAC
TTACCCGCCCCCTCTAACATTTCATCATGATGAAACTTTGGGTCTCTTCTAGGAGTTTGT
CTTATAGTCCAAATTCTTACAGGCTTATTCCTAGCTATACACTATACATCAGACACAATA
ACAGCCTTCTCATCAGTAACACATATCTGCCGAGATGTAAACTATGGGTGACTTATCCGA
TATTTACATGCTAATGGAGCCTCCATATTCTTTATTTGCCTATTCCTACACGTAGGACGA
GGTATATATTATGGATCTTACACATTTATAGAAACATGAAACATCGGGGTAATTTTACTA
TTTGCAGTTATAGCCACAGCATTTATAGGTTATGTACTCCCATGAGGACAAATATCATTT
TGAGGAGCCACAGTAATTACAAACCTCCTATCAGCCATTCCATATGTAGGAACTACATTA
GTAGAATGAATTTGAGGTGGATTCTCAGTAGACAAAGCCACCCTAACCCGATTTTTTGCT
TTCCACTTTATTCTCCCATTCATTATTGCAGCACTAGTTATTGTTCACCTCCTTTTCCTT
CACGAAACTGGATCCAATAACCCTACAGGCCTAAACTCCGATGCCGACAAAATCCCATTT
CACCCATACTACACCATCAAAGACATCCTAGGAGTTCTGATTATATTCCTCTTTCTTATA
ACTTTAGTCCTCTTCTTCCCTGACATACTAGGTGACCCCGATAATTATATACCAGCCAAC
CCACTAAACACCCCACCTCATATTAAGCCAGAATGATACTTCTTATTTGCATATGCCATT
CTACGCTCTATCCCCAATAAACTGGGAGGAGTTCTAGCCCTAATTTTATCTATTCTAATT
TTAGCACTACTCCCATTTCTCCACACATCTAAACAACGAAGCCTAATATTTCGCCCAATC
ACTCAAGCCCTATACTGAATCCTGGTAGCCAATCTACTAATCCTCACTTGAATTGGTGGG
CAGCCAGTAGAACATCCATTCATCATTATCGGCCAACTAGCTTCCATCTCTTACTTCACT
ATTATCCTTATTCTTATGCCAATAGCAGGGATTATTGAAGACAACCTACTAAAACTTTAC----------------------------------------------
----------------------------------------------
----------------------------------------------
----------------------------------------------
----------------------------------------------
----------------------------------------------
----------------------------------------------
----------------------------------------------
----------------------------------------------
----------------------------------------------
----------------------------------------------
----------------------------------------------
----------------------------------------------
----------------------------------------------
----------------------------------------------
----------------------------------------------
----------------------------------------------
----------------------------------------------
----------------------------------------------
----------------------------------------------
----------------------------------------------
----------------------------------------------
----------------------------------------------
----------------------------------------------
----------------------------------------------
----------------------------------------------
----------------------------------------------
----------------------------------

>KIK892_Ngome_DRC
ATGACAATCNTACGAAAAACACATCCACTATTTAAAATAATTAACCATTCTTTCATTGAT
TTACCCGCCCCTTCCAACATTTCATCATGATGAAACTTTGGGTCACTCCTAGGAATTTGT
CTTATGGTTCAAATTCTCACAGGCCTATTCCTAGCCATACACTACACATCCGACACAATA
ACAGCCTTTTCATCAGTAACTCACATCTGTCGAGACGTAAATTACGGATGATTAATCCGA
TATATACATGCAAATGGAGCCTCAATATTTTTTATCTGCTTGTTTCTACACGTAGGACGA
GGAATATATTATGGATCTTATACATTTATAGAAACATGAAATATTGGAGTAATTTTATTA
TTTGCAGTAATAGCCACAGCATTCATAGGCTATGTTCTTCCATGAGGACAAATATCATTT
TGAGGGGCTACAGTAATTACAAATCTCCTATCAGCTATCCCTTACGTAGGAACTACTTTA
GTAGAATGAATTTGAGGTGGATTCTCAGTAGATAAAGCCACCTTAACCCGCTTTTTCGCC
TTTCACTTTATTCTACCGTTTATTATTGCAGCACTAGTCATTGTTCATCTCCTTTTCCTT
CATGAAACAGGATCCAACAACCCTACGGGCCTTAACTCAGACGCCGACAAAATTCCATTC
CACCCATATTACACAATTAAAGATATCCTAGGAGTCCTTATTATATTCCTGTTCCTCATA
ATCCTTGTTCTCTTCTTCCCTGACATACTTGGCGATCCAGATAATTATATGCCAGCTAAT
CCACTAAATACCCCACCTCACATTAAACCAGAATGATACTTCTTATTCGCATATGCTATT
CTACGCTCAATTCCTAATAAACTAGGAGGAGTACTAGCCCTAATTTTATCTATCCTAATC
CTAGCTTTTCTTCCTTTCCTCCATACATCTAAACAACGAAGTCTAATATTCCGCCCAATC
ACCCAAACCCTGTACTGAGTCTTAGTAGCTAACCTACTAATCCTCACTTGAATCGGAGGA
CAGCCAGTAGAACACCCATTCATCATTATTGGTCAACTAGCCTCTATCTCTTACTTTACT
ATTATCCTTATTCTTATGCCAATTGCAGGTATTATTGAAGATAAACTACTAAAACTCTAC----------------------------------------------
----------------------------------------------
----------------------------------------------
----------------------------------------------
----------------------------------------------
----------------------------------------------
----------------------------------------------
----------------------------------------------
----------------------------------------------
----------------------------------------------
----------------------------------------------
----------------------------------------------
----------------------------------------------
----------------------------------------------
----------------------------------------------
----------------------------------------------
----------------------------------------------
----------------------------------------------
----------------------------------------------
----------------------------------------------
----------------------------------------------
----------------------------------------------
----------------------------------------------
----------------------------------------------
----------------------------------------------
----------------------------------------------
----------------------------------------------
----------------------------------

>KIK933_Ngome_DRC
ATGACAATCNTACGAAAAACACATCCACTATTTAAAATAATTAACCATTCTTTCATTGAT
TTACCCGCCCCTTCCAACATTTCATCATGATGAAACTTTGGGTCACTCCTAGGAGTTTGT
CTTATGGTTCAAATTCTCACAGGCCTATTCCTAGCCATACATTACACATCCGACACAATA
ACAGCCTTTTCATCAGTAACTCACATCTGTCGAGACGTAAACTACGGATGATTAATCCGA
TATATACATGCAAATGGAGCCTCAATATTTTTTATCTGCTTGTTTCTACATGTAGGGCGA
GGGATATATTATGGATCTTATACATTTATAGAAACATGAAATATTGGAGTAATTTTATTA
TTTGCAGTAATAGCCACAGCATTCATAGGCTATGTTCTTCCATGAGGACAAATATCATTT
TGAGGGGCTACAGTAATTACAAATCTCCTATCAGCTATCCCTTACGTAGGAACTACTTTA
GTAGAGTGAATTTGAGGTGGATTCTCAGTAGATAAAGCCACCTTAACCCGCTTTTTCGCC
TTTCACTTTATCCTACCGTTTATTATTGCAGCACTAGTCATTGTCCATCTCCTTTTCCTT
CATGAAACAGGATCCAACAACCCTACGGGCCTTAACTCAGACGCCGACAAAATTCCATTC
CACCCATATTACACAATTAAAGATATTCTAGGAGTCCTTATTATATTCCTGTTCCTCATA
ATCCTTGTTCTTTTCTTCCCTGACATACTTGGCGATCCAGACAATTATATGCCAGCTAAC
CCACTAAATACCCCACCTCACATTAAACCAGAATGATACTTCTTATTCGCATATGCTATT
CTACGCTCAATTCCTAATAAACTAGGAGGAGTACTAGCCCTAATTTTATCTATCCTAATC
CTAGCTTTTCTTCCTTTCCTCCATACATCTAAACAACGAAGTCTAATATTCCGCCCAATC
ACCCAAACCCTGTACTGAATCTTAGTAGCTAACCTACTAATCCTCACTTGAATTGGAGGA
CAGCCAGTAGAACACCCATTCATCATTATTGGTCAATTAGCCTCTATCTCTTACTTTACT
ATTATCCTTATTCTTATGCCAATTGCAGGCATTATTGAAGATAAACTACTAAAACTCTAC----------------------------------------------
----------------------------------------------
----------------------------------------------
----------------------------------------------
----------------------------------------------
----------------------------------------------
----------------------------------------------
----------------------------------------------
----------------------------------------------
----------------------------------------------
----------------------------------------------
----------------------------------------------
----------------------------------------------
----------------------------------------------
----------------------------------------------
----------------------------------------------
----------------------------------------------
----------------------------------------------
----------------------------------------------
----------------------------------------------
----------------------------------------------
----------------------------------------------
----------------------------------------------
----------------------------------------------
----------------------------------------------
----------------------------------------------
----------------------------------------------
----------------------------------

>IZEA2418_Adiopodoume_CI
ATGACAATCATACGAAAAACACACCCGCTATTCAAGATAGTTAACCACTCCTTCATCGAC
CTGCCTGCCCCTTCCAACATTTCATCATGATGAAACTTTGGATCTCTTCTAGGAATTTGC
CTTATTGTTCAAATCCTTACAGGCTTATTCCTAGCAATACACTATACATCAGACACAATA
ACAGCCTTCTCATCAGTAACACATATCTGCCGAGACGTAAACTATGGATGACTAATCCGA
TATTTACATGCCAACGGAGCCTCTATATTCTTTATCTGCTTATTTTTACACGTAGGACGG
GGAATGTACTACGGATCCTACACATTTATAGAAACATGAAATATTGGGGTCATCCTACTA
TTTGCAGTGATAGCCACAGCATTTATAGGTTATGTCCTCCCATGGGGGCAGATATCATTT
TGAGGGGCTACAGTAATTACAAACCTTCTATCAGCCATCCCATATGTAGGAACTACTCTA
GTAGAATGAATCTGAGGCGGATTCTCAGTAGATAAAGCCACCCTAACCCGATTTTTTGCT
TTCCACTTCATCCTACCATTCATCATTGCAGCATTAGTAGTTGTTCACCTCCTTTTCCTT
CACGAAACAGGATCTAACAACCCCACAGGCCTTAACTCTGACGCCGACAAAATCCCATTC
CACCCTTACTATACTATCAAAGACATCCTAGGAGTCCTAATTATGCTCCTGTTCCTTATA
ACCTTAGTCCTGTTCTTCCCAGACATACTAGGTGACCCCGACAATTATATACCAGCCAAC
CCACTAAACACTCCACCCCATATTAAGCCAGAATGATATTTCTTATTTGCATACGCCATT
CTACGCTCAATCCCCAATAAACTAGGAGGAGTGCTAGCCCTAATTTTATCTATCCTAATT
CTAGCATTTCTTCCATTCCTCCACACATCCAAACAACGAAGCCTAATATTCCGCCCAATC
ACCCAGGCCTTATACTGAATCCTAGTAGCCAACCTACTAATCCTCACTTGAATTGGAGGC
CAACCAGTAGAACATCCATTCATCATTATTGGTCAACTAGCCTCCATCTCTTACTTCACT
ATTATCCTCATTCTAATACCAGCCGCAGGTATTATTGAAGACAAATTACTAAAACTCTAC----------------------------------------------
----------------------------------------------
----------------------------------------------
----------------------------------------------
----------------------------------------------
----------------------------------------------
----------------------------------------------
----------------------------------------------
----------------------------------------------
----------------------------------------------
----------------------------------------------
----------------------------------------------
----------------------------------------------
----------------------------------------------
----------------------------------------------
----------------------------------------------
----------------------------------------------
----------------------------------------------
----------------------------------------------
----------------------------------------------
----------------------------------------------
----------------------------------------------
----------------------------------------------
----------------------------------------------
----------------------------------------------
----------------------------------------------
----------------------------------------------
----------------------------------

>R24684_Tai_CI
ATGACAATCATACGAAAAACACACCCACTATTCAAGATAGTTAACCACTCCTTCATCGAC
CTGCCTGCCCCTTCCAACATTTCATCATGATGAAACTTTGGATCTCTTCTAGGAATTTGC
CTTATTGTCCAAATCCTTACAGGTTTATTCCTAGCAATACACTACACATCAGACACAATA
ACAGCCTTCTCATCAGTAACACATATCTGCCGAGACGTAAACTATGGATGACTAATCCGA
TATTTACATGCCAACGGAGCCTCTATATTCTTTATCTGCTTATTTTTACACGTAGGACGG
GGAATGTACTACGGATCCTACACATTTATAGAAACATGAAATATTGGGGTCATCCTACTA
TTTGCAGTGATAGCCACAGCATTTATAGGTTATGTCCTCCCATGGGGGCAGATATCATTT
TGAGGGGCTACAGTAATTACAAACCTTCTATCAGCCATCCCATATGTAGGAACTACTCTA
GTAGAATGAATCTGAGGCGGATTCTCAGTAGATAAAGCCACCCTAACCCGATTTTTTGCT
TTCCACTTCATCCTACCATTCATCATTGCAGCATTAGTAGTTGTTCACCTCCTTTTCCTT
CACGAAACAGGATCTAACAACCCCACAGGCCTTAACTCTGACGCCGACAAAATCCCATTC
CACCCTTACTATACTATCAAAGACATCCTAGGAGTCCTAATTATGCTCCTGTTCCTTATA
ACCTTAGTCCTGTTCTTCCCAGACATATTAGGTGACCCCGACAATTATATACCAGCCAAC
CCACTAAACACTCCACCCCATATTAAGCCAGAATGGTATTTCTTATTTGCATACGCCATT
CTACGCTCAATCCCCAATAAACTAGGAGGAGTGCTAGCCCTAATTTTATCTATCCTAATT
CTAGCATTTCTCCCATTCCTCCACACATCCAAACAACGAAGCCTAATATTCCGCCCAATC
ACCCAGGCCTTATACTGAATCCTAGTAGCCAACCTACTAATCCTCACTTGAATTGGAGGT
CAACCAGTAGAACATCCATTCATCATTATTGGTCAACTAGCCTCCATCTCTTACTTCACT
ATTATCCTCATTCTAATACCAGCCGCAGGTATTATTGAAGACAAATTACTAAAACTCTAC----------------------------------------------
----------------------------------------------
----------------------------------------------
----------------------------------------------
----------------------------------------------
----------------------------------------------
----------------------------------------------
----------------------------------------------
----------------------------------------------
----------------------------------------------
----------------------------------------------
----------------------------------------------
----------------------------------------------
----------------------------------------------
----------------------------------------------
----------------------------------------------
----------------------------------------------
----------------------------------------------
----------------------------------------------
----------------------------------------------
----------------------------------------------
----------------------------------------------
----------------------------------------------
----------------------------------------------
----------------------------------------------
----------------------------------------------
----------------------------------------------
----------------------------------

>NC414_Bamingui_CAR
ATGACAATTATACGTAAAACACATCCATTATTTAAAATAATTAACCATTCCTTCATTGAT
TTACCCGCTCCATCCAACATCTCATCATGATGGAACTTTGGATCTCTTTTAGGAGTCTGC
CTTATAGTACAAATTATTACAGGCCTATTCCTAGCAATACATTACACATCAGATACATTA
ACAGCCTTTTCATCAGTAACTCATATTTGCCGAGATGTAAACTACGGATGACTAATCCGA
TACATGCACGCAAACGGAGCTTCCATATTTTTTATTTGCTTATTTCTGCATGTAGGACGA
GGAATATATTATGGATCTTATACATTTATAGAAACATGAAATATTGGGGTAATTTTACTA
TTTGCTGTTATAGCCACAGCATTTATAGGTTATGTCCTTCCATGAGGACAAATATCATTC
TGAGGAGCAACAGTAATTACAAATCTATTATCAGCAATTCCATATGTAGGAACCACTTTA
GTCGAATGAATCTGAGGAGGATTTTCAGTTGATAAAGCCACCCTAACCCGATTCTTCGCT
TTCCACTTTATTTTACCATTTATTATTGCAGCCCTAGTGATTGTCCACCTACTTTTTCTT
CACGAAACAGGATCAAACAATCCTACAGGCCTAAACTCTGACGCAGATAAAATTCCATTT
CACCCATATTATACTATCAAAGATATTTTAGGAGTTCTAATAATACTTGTATTTCTTATA
ACCCTAGTCCTATTTTTCCCAGACATTTTAGGTGATCCCGATAATTACATACCAGCCAAT
CCACTTAACACCCCACCCCATATTAAACCAGAATGATATTTTCTATTTGCATATGCTATT
CTCCGCTCCATTCCTAACAAACTAGGAGGAGTCTTAGCCCTAATTTTATCCATTCTAATT
CTAGCCCTACTCCCATTTCTTCACACATCTAAACAACGAAGCCTAATATTCCGCCCAATT
ACCCAAGCTTTATACTGAATTCTAGTAGCTAACCTACTAATCCTAACTTGAATTGGAGGT
CAACCAGTAGAACACCCATTTATCATTATCGGACAACTAGCTTCCATCTCATATTTCTCA
ATTATCCTCATTCTTATACCAATCTCAGGTATCATCGAAGACAAACTACTAAAATTTTAT----------------------------------------------
----------------------------------------------
----------------------------------------------
----------------------------------------------
----------------------------------------------
----------------------------------------------
----------------------------------------------
----------------------------------------------
----------------------------------------------
----------------------------------------------
----------------------------------------------
----------------------------------------------
----------------------------------------------
----------------------------------------------
----------------------------------------------
----------------------------------------------
----------------------------------------------
----------------------------------------------
----------------------------------------------
----------------------------------------------
----------------------------------------------
----------------------------------------------
----------------------------------------------
----------------------------------------------
----------------------------------------------
----------------------------------------------
----------------------------------------------
----------------------------------

>GA243_Kili_GAB
ATGACAATCATACGAAAAACACACCCACTATTCAAGATAGTTAACCACTCCTTCATCGAC
CTGCCTGCCCCTTCCAACATTTCATCATGATGAAACTTTGGATCTCTACTAGGAATCTGC
CTTATAGTCCAAATCCTCACAGGCCTATTCCTAGCAATACACTATACATCAGACACAATA
ACAGCCTTCTCATCAGTTACACACATCTGCCGAGATGTAAACTATGGATGACTAATCCGA
TACTTACATGCCAACGGAGCCTCTATATTCTTTATCTGCTTATTTTTACATGTAGGACGG
GGAATATACTACGGATCCTACACATTTATAGAAACATGAAATATTGGGGTTATTTTACTG
TTTGCAGTGATAGCCACAGCATTTATAGGTTATGTTCTCCCATGGGGGCAGATATCATTT
TGAGGAGCTACAGTAATTACAAACCTTCTATCAGCCATTCCATATGTAGGAACTACTCTA
GTAGAATGAATCTGAGGCGGATTCTCAGTAGATAAAGCCACCTTAACCCGATTTTTTGCT
TTCCACTTCATCCTACCATTCATTATTGCAGCATTAGTAATTGTTCACCTCCTTTTCCTT
CACGAAACAGGATCTAACAACCCCACAGGCCTTAACTCTGATGCCGACAAAATCCCATTC
CACCCTTACTATACTATTAAAGATATCCTAGGAGTACTGATCATACTCCTCTTTCTTATA
ACCTTAGTCCTCTTCTTCCCAGACATATTAGGTGACCCCGACAATTATACGCCAGCCAAT
CCACTAAACACTCCTCCTCATATTAAGCCAGAATGATATTTCTTATTTGCATATGCCATT
CTACGCTCAATCCCTAATAAACTAGGAGGAGTCCTAGCCCTAATCTTATCTATCCTAATT
CTAGCGTTTCTCCCATTCCTCCACACATCCAAACAACGAAGCCTAATATTCCGCCCAATC
ACCCAAGCCTTATACTGAATCCTAGTAGCCAACCTACTTATCCTCACTTGAATTGGAGGT
CAACCAGTAGAACACCCATTCATTATTATTGGTCAACTAGCCTCCATCTCTTACTTCACT
ATTATCCTTATTCTAATACCAATTGCAGGTATTATTGAAGATAAGTTACTAAAACTCTAC----------------------------------------------
----------------------------------------------
----------------------------------------------
----------------------------------------------
----------------------------------------------
----------------------------------------------
----------------------------------------------
----------------------------------------------
----------------------------------------------
----------------------------------------------
----------------------------------------------
----------------------------------------------
----------------------------------------------
----------------------------------------------
----------------------------------------------
----------------------------------------------
----------------------------------------------
----------------------------------------------
----------------------------------------------
----------------------------------------------
----------------------------------------------
----------------------------------------------
----------------------------------------------
----------------------------------------------
----------------------------------------------
----------------------------------------------
----------------------------------------------
----------------------------------

>G10150_Mokekou_GAB
ATGACAATCNTACGAAAAACACACCCACTATTCAAGATAGTTAACCACTCCTTCATCGAC
CTGCCTGCCCCTTCCAACATTTCATCATGATGAAACTTTGGATCTCTACTAGGAATCTGC
CTTATAGTCCAAATCCTCACAGGCCTATTCCTAGCAATACACTATACATCAGACACAATA
ACAGCCTTCTCATCAGTTACACACATCTGCCGAGATGTAAACTATGGATGACTAATCCGA
TACTTACATGCCAACGGAGCCTCTATATTCTTTATCTGCTTATTTTTACATGTAGGACGG
GGAATATACTACGGATCCTACACATTTATAGAAACATGAAATATTGGGGTTATTTTACTG
TTTGCAGTGATAGCCACAGCATTTATAGGTTATGTTCTCCCATGGGGGCAGATATCATTT
TGAGGAGCTACAGTAATTACAAACCTTCTATCAGCCATTCCATATGTAGGAACTACTCTA
GTAGAATGAATCTGAGGCGGATTCTCAGTAGATAAAGCCACCTTAACCCGATTTTTTGCT
TTCCACTTCATCCTACCATTCATTATTGCAGCATTAGTAATTGTTCACCTCCTTTTCCTT
CACGAAACAGGATCTAACAACCCCACAGGCCTTAACTCTGATGCCGACAAAATCCCATTC
CACCCTTACTATACTATTAAAGATATCCTAGGAGTACTGATCATACTCCTCTTTCTTATA
ACCTTAGTCCTCTTCTTCCCAGACATATTAGGTGACCCCGACAATTATACGCCAGCCAAT
CCACTAAACACTCCTCCTCATATTAAGCCAGAATGATATTTCTTATTTGCATATGCCATT
CTACGCTCAATCCCTAATAAACTAGGAGGAGTCCTAGCCCTAATCTTATCTATCCTAATT
CTAGCGTTTCTCCCATTCCTCCACACATCCAAACAACGAAGCCTAATATTCCGCCCAATC
ACCCAAGCCTTATACTGAATCCTAGTAGCCAACCTACTTACCCTCACTTGAATTGGAGGT
CAACCAGTAGAACACCCATTCATTATTATTGGTCAACTAGCCTCCATCTCTTACTTCACT
ATTATCCTTATTCTAATACCAATTGCAGGTATTATTGAAGATAAGTTACTAAAACTCTAC----------------------------------------------
----------------------------------------------
----------------------------------------------
----------------------------------------------
----------------------------------------------
----------------------------------------------
----------------------------------------------
----------------------------------------------
----------------------------------------------
----------------------------------------------
----------------------------------------------
----------------------------------------------
----------------------------------------------
----------------------------------------------
----------------------------------------------
----------------------------------------------
----------------------------------------------
----------------------------------------------
----------------------------------------------
----------------------------------------------
----------------------------------------------
----------------------------------------------
----------------------------------------------
----------------------------------------------
----------------------------------------------
----------------------------------------------
----------------------------------------------
----------------------------------

>G10098_Franceville_GAB
ATGACAATCATACGAAAAACACACCCACTATTCAAGATAGTTAACCACTCCTTCATCGAC
CTGCCTGCCCCTTCCAACATTTCATCATGATGAAACTTTGGATCTCTACTAGGAATCTGC
CTTATAGTCCAAATCCTCACAGGCCTATTCCTAGCAATACACTATACATCAGACACAATA
ACAGCCTTCTCATCAGTTACACACATCTGCCGAGATGTAAACTATGGATGACTAATCCGA
TACTTACATGCCAACGGAGCCTCTATATTCTTTATCTGCTTATTTTTACATGTAGGACGG
GGAATATACTACGGATCCTACACATTTATAGAAACATGAAATATCGGGGTTATTTTACTG
TTTGCAGTGATAGCCACAGCATTTATAGGTTATGTTCTCCCATGGGGGCAGATATCATTT
TGAGGAGCTACAGTAATTACAAACCTTCTATCAGCCATTCCATATGTAGGAACTACTCTA
GTAGAATGAATCTGAGGCGGATTCTCAGTAGATAAAGCCACCTTAACCCGATTTTTTGCT
TTCCACTTCATCCTACCATTCATTATTGCAGCATTAGTAATTGTTCACCTCCTTTTCCTT
CACGAAACAGGATCTAACAACCCCACAGGCCTTAACTCTGATGCCGACAAAATCCCATTC
CACCCTTACTATACTATTAAAGATATCCTAGGAGTACTGATCATACTCCTCTTTCTTATA
ACCTTAGTCCTCTTCTTCCCAGACATATTAGGTGACCCCGACAATTATACGCCAGCCAAT
CCACTAAACACTCCTCCTCATATTAAGCCAGAATGATATTTCTTATTTGCATATGCCATT
CTACGCTCAATCCCTAATAAACTAGGAGGAGTCCTAGCCCTAATCTTATCTATCCTAATT
CTAGCGTTTCTCCCATTCCTCCACACATCCAAACAACGAAGCCTAATATTCCGCCCAATC
ACCCAAGCCTTATACTGAATCCTAGTAGCCAACCTACTAATCCTCACTTGAATTGGAGGT
CAACCAGTAGAACACCCATTCATTATTATTGGTCAACTAGCCTCCATCTCTTACTTCACT
ATTATCCTTATTCTAATACCAATTGCAGGTATTATTGAAGATAAGTTACTAAAACTCTAC----------------------------------------------
----------------------------------------------
----------------------------------------------
----------------------------------------------
----------------------------------------------
----------------------------------------------
----------------------------------------------
----------------------------------------------
----------------------------------------------
----------------------------------------------
----------------------------------------------
----------------------------------------------
----------------------------------------------
----------------------------------------------
----------------------------------------------
----------------------------------------------
----------------------------------------------
----------------------------------------------
----------------------------------------------
----------------------------------------------
----------------------------------------------
----------------------------------------------
----------------------------------------------
----------------------------------------------
----------------------------------------------
----------------------------------------------
----------------------------------------------
----------------------------------

>R22238_Mborno_CON
ATGACAATCATACGAAAAACACACCCACTATTCAAGATAGTTAACCACTCCTTCATCGAC
CTGCCTGCCCCTTCCAACATTTCATCATGATGAAACTTTGGATCTCTACTAGGAATCTGC
CTTATAGTCCAAATCCTCACAGGCCTATTCCTAGCAATACACTATACATCAGACACAATA
ACAGCCTTCTCATCAGTTACACACATCTGCCGAGATGTAAACTATGGATGACTAATCCGA
TACTTACATGCCAACGGAGCCTCTATATTCTTTATCTGCTTATTTTTACATGTAGGACGG
GGAATATACTACGGATCCTACACATTTATAGAAACATGAAATATCGGGGTTATTTTACTG
TTTGCAGTGATAGCCACAGCATTTATAGGTTATGTTCTCCCATGGGGGCAGATATCATTT
TGAGGAGCTACAGTAATTACAAACCTTCTATCAGCCATTCCATATGTAGGAACTACTCTA
GTAGAATGAATCTGAGGCGGATTCTCAGTAGATAAAGCCACCTTAACCCGATTTTTTGCT
TTCCACTTCATCCTACCATTCATTATTGCAGCATTAGTAATTGTTCACCTCCTTTTCCTT
CACGAAACAGGATCTAACAACCCCACAGGCCTTAACTCTGATGCCGACAAAATCCCATTC
CACCCTTACTATACTATTAAAGATATCCTAGGAGTACTGATCATACTCCTCTTTCTTATA
ACCTTAGTCCTCTTCTTCCCAGACATATTAGGTGACCCCGACAATTACACGCCAGCCAAT
CCACTAAACACTCCTCCTCATATTAAGCCAGAATGATATTTCTTATTTGCATATGCCATT
CTACGCTCAATCCCTAATAAACTAGGAGGAGTCCTAGCCCTAATCTTATCTATCCTAATT
CTAGCGTTTCTCCCATTCCTCCACACATCCAAACAACGAAGCCTAATATTCCGCCCAATC
ACCCAAGCCTTATACTGAATCCTAGTAGCCAACCTACTAATCCTCACTTGAATTGGAGGT
CAACCAGTAGAACACCCATTCATTATTATTGGTCAACTAGCCTCCATCTCTTACTTCACT
ATTATCCTTATTCTAATACCAATTGCAGGTATTATTGAAGATAAGTTACTAAAACTCTAC----------------------------------------------
----------------------------------------------
----------------------------------------------
----------------------------------------------
----------------------------------------------
----------------------------------------------
----------------------------------------------
----------------------------------------------
----------------------------------------------
----------------------------------------------
----------------------------------------------
----------------------------------------------
----------------------------------------------
----------------------------------------------
----------------------------------------------
----------------------------------------------
----------------------------------------------
----------------------------------------------
----------------------------------------------
----------------------------------------------
----------------------------------------------
----------------------------------------------
----------------------------------------------
----------------------------------------------
----------------------------------------------
----------------------------------------------
----------------------------------------------
----------------------------------

>ET105_Zeway_ETH
ATGACAATCATACGAAAAACACACCCACTATTTAAAATAATCAACCACTCCTTCATCGAC
TTACCCGCTCCATCCAACATCTCATCATGATGAAACTTCGGATCTCTTTTAGGAGTCTGC
CTTATAGTACAAATCCTCACAGGCCTATTCTTAGCTATGCACTATACATCAGATACATTA
ACAGCCTTTTCATCAGTAACCCACATCTGCCGAGATGTAAACTACGGGTGACTAATTCGA
TATATACACGCAAACGGAGCCTCCATATTTTTTATTTGCCTATTTCTCCACGTAGGACGA
GGTATATATTATGGATCATACACATTTATAGAAACATGAAATATTGGGGTAATTTTACTA
TTTGCTGTTATAGCCACAGCATTCATAGGATATGTTCTTCCATGAGGCCAAATATCATTT
TGAGGGGCTACAGTAATTACAAATCTACTATCAGCTATCCCATATGTAGGAACAACTCTA
GTCGAATGAATCTGAGGGGGATTTTCAGTAGATAAAGCCACCCTAACCCGATTCTTCGCT
TTTCACTTCATTTTACCATTCATTATCGCAGCCCTAGTAATTGTCCATCTACTTTTTCTC
CATGAAACAGGATCAAATAACCCCACAGGCCTTAATTCAGACGCAGACAAGATTCCATTC
CACCCATATTATACAATTAAAGATATTCTAGGAGTCCTATTAATACTTATATTCCTAATA
ATTCTAGTTCTTTTTTTCCCAGACATTCTAGGGGACCCAGATAATTATATACCAGCCAAC
CCACTCAACACTCCACCCCATATTAAACCAGAATGATATTTTCTTTTTGCATATGCTATT
CTTCGCTCTATCCCTAATAAACTAGGAGGAGTCTTAGCCCTAATCCTATCCATCCTAATC
TTAGCCCTACTCCCATTTCTTCACACATCAAAACAACGAAGCCTTATATTTCGTCCAATT
ACCCAAATCCTATACTGAATCTTAGTAGCCAACTTACTAGTCTTAACCTGAATCGGAGGT
CAACCAGTAGAACATCCATTTATTATCATTGGACAACTGGCCTCCGTCTCATATTTCTCT
ATTATTCTTATCCTAATACCAATCTCAGGTATTATTGAAGACAAACTATTAAAATTATAT----------------------------------------------
----------------------------------------------
----------------------------------------------
----------------------------------------------
----------------------------------------------
----------------------------------------------
----------------------------------------------
----------------------------------------------
----------------------------------------------
----------------------------------------------
----------------------------------------------
----------------------------------------------
----------------------------------------------
----------------------------------------------
----------------------------------------------
----------------------------------------------
----------------------------------------------
----------------------------------------------
----------------------------------------------
----------------------------------------------
----------------------------------------------
----------------------------------------------
----------------------------------------------
----------------------------------------------
----------------------------------------------
----------------------------------------------
----------------------------------------------
----------------------------------

>ET118_Zeway_ETH
ATGACAATCATACGAAAAACACACCCACTATTTAAAATAATCAACCACTCCTTCATCGAC
TTACCCGCTCCATCCAACATCTCATCATGATGAAACTTTGGATCTCTCCTAGGAGTCTGC
CTTATAGTGCAAATCCTCACAGGCCTATTCTTAGCTATACACTATACATCAGATACATTA
ACAGCCTTTTCATCAGTAACCCATATCTGCCGAGATGTAAACTACGGATGACTAATTCGA
TATATACACGCAAACGGAGCCTCCATATTTTTTATTTGCCTATTTCTCCACGTAGGACGA
GGTATATATTATGGATCATACACATTTATAGAAACATGAAATATTGGGGTAATTTTACTA
TTTGCTGTTATAGCCACAGCATTCATAGGGTATGTTCTTCCATGAGGCCAAATATCATTT
TGAGGGGCTACAGTAATTACAAATCTACTATCAGCTATCCCATATGTAGGAACCACTCTA
GTCGAATGAATCTGAGGAGGATTTTCAGTAGATAAAGCCACCCTAACCCGATTCTTCGCT
TTTCACTTCATTTTACCATTCATTATCGCAGCCCTAGTAATTGTTCATCTACTTTTTCTC
CACGAAACAGGATCAAATAACCCCACAGGCCTTAATTCAGACGCAGACAAGATTCCATTC
CACCCATATTATACAATTAAAGATATTCTAGGAGTTCTATTAATACTTATATTCCTAATA
ATTCTAGTTCTTTTTTTCCCAGACATTCTAGGGGACCCAGATAATTATATACCAGCCAAC
CCACTCAACACTCCACCCCATATTAAACCAGAATGATATTTTCTTTTTGCATACGCTATT
CTTCGCTCCATCCCTAACAAACTAGGAGGAGTCTTAGCCCTAATCCTATCCATCCTAATC
TTAGCCCTACTCCCATTTCTTCACACATCAAAACAACGAAGCCTTATNTTTCGTCCAATT
ACCCAAATCCTATACTGAATCTTAGTAGCCAACTTACTAGTCCTAACCTGAATCGGAGGC
CAACCAGTAGAACATCCATTTATTATCATTGGACAACTAGCCTCCGTCTCATATTTCTCT
ATTATTCTTATCCTTATACCAATCTCAGGTATTATTGAAGACAAACTATTAAAATTATAT----------------------------------------------
----------------------------------------------
----------------------------------------------
----------------------------------------------
----------------------------------------------
----------------------------------------------
----------------------------------------------
----------------------------------------------
----------------------------------------------
----------------------------------------------
----------------------------------------------
----------------------------------------------
----------------------------------------------
----------------------------------------------
----------------------------------------------
----------------------------------------------
----------------------------------------------
----------------------------------------------
----------------------------------------------
----------------------------------------------
----------------------------------------------
----------------------------------------------
----------------------------------------------
----------------------------------------------
----------------------------------------------
----------------------------------------------
----------------------------------------------
----------------------------------

>R13152_Salo_CAR
ATGACAATCNTACGTAAATCACACCCACTATTCAAAATAATTAATCATTCTTTTATTGAT
TTACCCGCTCCATCCAACATTTCATCATGATGAAACTTTGGATCTCTTTTAGGAGTCTGC
CTTATAGTACAAATTCTTACAGGCCTATTCCTAGCAATACACTATACATCAGATACATTA
ACAGCCTTTTCATCAGTAACCCATATTTGCCGAGATGTAAACTATGGATGACTAATCCGA
TATATACATGCTAACGGGGCTTCCATATTTTTTATTTGCTTATTTCTGCACGTAGGACGA
GGAATATATTATGGGTCCTATACATTTATAGAAACATGAAACATTGGAGTAATCTTATTA
TTTGCTGTGATAGCCACAGCATTTATAGGTTATGTCCTTCCATGAGGACAAATATCATTC
TGAGGCGCAACAGTAATTACAAATCTATTATCAGCTGTTCCATATGTAGGAACCACCCTG
GTCGAATGAATCTGAGGAGGATTTTCAGTTGATAAAGCCACCCTAACCCGATTCTTCGCT
TTCCACTTTATTTTACCATTTATTATTGCAGCCCTAGTGATTGTCCATCTACTCTTCCTT
CACGAAACAGGATCAAACAACCCTACAGGCCTAAACTCCGATGCAGATAAAATTCCATTT
CACCCATACTATACTATTAAAGACATTCTAGGAGTTCTAATTATACTTATATTCCTAATA
ACCCTAGTTCTTTTCTTTCCAGATATTTTAGGTGACCCCGACAATTATATACCAGCCAAT
CCACTTAACACCCCACCACACATTAAACCAGAATGATATTTTCTATTCGCATATGCTATT
CTCCGCTCTATCCCTAACAAACTAGGAGGAGTATTGGCCCTAATTTTATCTATTCTAATT
CTAGCCCTACTCCCATTTCTTCACACATCCAAACAACGAAGCCTAATATTTCGCCCAATC
ACCCAAACCCTATATTGAATCTTAGTAGCCAACCTACTTGTCCTAACTTGAATCGGGGGC
CAACCAGTCGAACACCCATTTATTATCATTGGACAACTAGCCTCCATCTCATATTTCTCA
ATTATCCTTATTCTCATACCAATCTCAGGTATCATCGAAGATAAACTACTTAAATTATAT----------------------------------------------
----------------------------------------------
----------------------------------------------
----------------------------------------------
----------------------------------------------
----------------------------------------------
----------------------------------------------
----------------------------------------------
----------------------------------------------
----------------------------------------------
----------------------------------------------
----------------------------------------------
----------------------------------------------
----------------------------------------------
----------------------------------------------
----------------------------------------------
----------------------------------------------
----------------------------------------------
----------------------------------------------
----------------------------------------------
----------------------------------------------
----------------------------------------------
----------------------------------------------
----------------------------------------------
----------------------------------------------
----------------------------------------------
----------------------------------------------
----------------------------------

>R14518_Nkoubar_CAM
ATGACAATCNTACGTAAATCACACCCACTATTCAAAATAATTAATCATTCTTTTATTGAT
TTACCCGCTCCATCCAACATTTCATCATGATGAAACTTTGGATCTCTTTTAGGAGTCTGC
CTTATAGTACAAATTCTTACAGGCCTATTCCTAGCAATACACTATACATCAGATACATTA
ACAGCCTTTTCATCAGTAACCCATATTTGCCGAGATGTAAACTATGGATGACTAATCCGA
TATATACATGCTAACGGGGCTTCCATATTTTTTATTTGCTTATTTCTGCACGTAGGACGA
GGAATATATTATGGGTCCTATACATTTATAGAAACATGAAACATTGGAGTAATCTTATTA
TTTGCCGTGATAGCCACAGCATTTATAGGTTATGTCCTTCCATGAGGACAAATATCATTC
TGAGGCGCAACAGTAATTACAAATCTATTATCAGCTGTTCCATATGTAGGAACCACCCTG
GTCGAATGAATCTGAGGAGGATTTTCAGTTGATAAAGCCACCCTAACCCGATTCTTCGCT
TTCCACTTTATTTTACCATTTATTATTGCAGCCCTAGTGATTGTCCATCTACTCTTCCTT
CACGAAACAGGATCAAACAACCCTACAGGCCTAAACTCCGATGCAGATAAAATTCCATTT
CACCCATACTATACTATTAAAGACATTCTAGGAGTTCTAATTATACTTATATTCCTAATA
ACCCTAGTTCTTTTCTTTCCAGATATTTTAGGTGACCCCGACAATTATATACCAGCCAAT
CCACTTAACACCCCACCACACATTAAACCAGAATGATATTTTCTATTCGCATATGCTATT
CTCCGCTCTATCCCTAACAAACTAGGAGGAGTATTGGCCCTAATTTTATCTATTCTAATT
CTAGCCCTACTCCCATTTCTTCACACATCCAAACAACGAAGCCTAATATTTCGCCCAATC
ACCCAAACCCTATATTGAATCTTAGTAGCCAACCTACTTGTCCTAACTTGAATCGGGGGC
CAACCAGTCGAACACCCATTTATTATCATTGGACAACTAGCCTCCATCTCATATTTCTCA
ATTATCCTTATTCTCATACCAATCTCAGGTATCATCGAAGATAAACTACTTAAATTATAT----------------------------------------------
----------------------------------------------
----------------------------------------------
----------------------------------------------
----------------------------------------------
----------------------------------------------
----------------------------------------------
----------------------------------------------
----------------------------------------------
----------------------------------------------
----------------------------------------------
----------------------------------------------
----------------------------------------------
----------------------------------------------
----------------------------------------------
----------------------------------------------
----------------------------------------------
----------------------------------------------
----------------------------------------------
----------------------------------------------
----------------------------------------------
----------------------------------------------
----------------------------------------------
----------------------------------------------
----------------------------------------------
----------------------------------------------
----------------------------------------------
----------------------------------

>KE106_Rongai_KE
ATGACAATCATACGAAAAACACACCCACTATTCAAAATAATTAACCACTCCTTCATCGAT
CTGCCCACCCCTTCCAACATTTCATCATGATGAAACTTTGGATCTCTATTAGGAATCTGC
CTTATAGTTCAAATCCTCACAGGCCTATTCCTAGCAATACACTATACATCAGACACAATA
ACAGCCTTCTCATCAGTAACACACATCTGCCGAGATGTAAACTATGGATGACTAATCCGA
TACTTACATGCCAACGGAGCCTCTATATTCTTTATCTGCTTATTTTTACACGTAGGACGG
GGAATGTACTATGGATCCTACACATTTATAGAAACATGAAATATTGGGGTTATCTTACTG
TTTGCAGTGATAGCCACAGCATTTATGGGTTATGTCCTCCCATGGGGGCAGATATCATTT
TGAGGGGCTACAGTAATTACAAACCTTCTATCAGCCATTCCATATGTAGGAACTACCCTA
GTAGAATGAATTTGAGGCGGATTCTCAGTAGACAAAGCCACCCTAACCCGATTTTTTGCT
TTCCACTTCATCCTGCCATTCATTATTGCAGCATTAGTAATTGTTCACCTCCTTTTCCTT
CACGAAACGGGATCTAACAACCCCACCGGCCTTAACTCTGATGCCGACAAAATCCCATTC
CACCCTTACTATACCATCAAAGACATCCTAGGAATCCTAATCATACTCCTCTTTCTTATA
ACCTTAGTCCTCTTCTTCCCAGACATATTAGGTGACCCCGACAATTATACACCAGCCAAC
CCACTAAACACTCCACCTCATATTAAGCCAGAATGGTATTTCTTATTTGCATATGCTATT
CTACGCTCAATCCCCAATAAACTAGGAGGAGTCCTAGCCCTAATTTTATCTATTTTAATT
CTAGCGTTTCTCCCATTCCTCCACACATCCAAACAACGAAACCTAATATTCCGCCCAATC
ACCCAAACCCTATACTGAATTCTAGTAGCCAACCTACTAATCCTCACTTGAATTGGAGGT
CAACCAGTAGAACACCCATTCATCATTATTGGACAACTAGCCTCCATCTCTTACTTCTCT
ATTATCCTTATTCTAATACCAGTCGCAGGTATCATTGAAGACAAATTACTAAAACTCTAC----------------------------------------------
----------------------------------------------
----------------------------------------------
----------------------------------------------
----------------------------------------------
----------------------------------------------
----------------------------------------------
----------------------------------------------
----------------------------------------------
----------------------------------------------
----------------------------------------------
----------------------------------------------
----------------------------------------------
----------------------------------------------
----------------------------------------------
----------------------------------------------
----------------------------------------------
----------------------------------------------
----------------------------------------------
----------------------------------------------
----------------------------------------------
----------------------------------------------
----------------------------------------------
----------------------------------------------
----------------------------------------------
----------------------------------------------
----------------------------------------------
----------------------------------

>NKR28176_Aberdares_KE
ATGACAATCNTACGAAAAACACACCCACTATTTAAAATAATTAATCACTCCTTCATTGAC
TTACCCGCCCCATCCAACATTTCATCATGATGAAACTTTGGGTCCCTTTTAGGAGTCTGC
CTAATAGTACAAATTCTCACAGGATTATTCTTAGCCATACACTACACATCAGACACAATA
ACAGCCTTCTCATCAGTTACTCACATTTGCCGAGACGTAAATTACGGATGACTAATTCGA
TATTTACACGCAAATGGGGCCTCCATATTTTTCATTTGCCTATTTCTCCACGTAGGACGA
GGAATATACTATGGGTCCTACACATTTATAGAAACATGAAACATTGGAGTCGTCCTACTA
TTCGCAGTAATAGCCACAGCATTCATAGGCTACGTTCTCCCATGAGGACAAATATCATTC
TGAGGGGCAACAGTCATTACTAACCTCCTATCAGCCATCCCATATGTAGGAACTACCCTA
GTCGAGTGAATCTGAGGTGGATTCTCAGTAGACAAAGCAACCTTAACCCGATTCTTCGCT
TTCCACTTCATCCTACCATTTATCATTGCAGCCTTAGTAATTGTCCATTTACTTTTCCTT
CACGAAACAGGGTCAAACAATCCTACAGGCCTAAACTCTGACGCAGATAAAATTCCATTC
CACCCATACTACACAATTAAAGACATCCTAGGAATCCTAATTATACTCTCATTTCTAATA
ACCCTAGTATTATTCTTTCCAGACACACTAGGAGACCCCGACAACTATATACCAGCCAAC
CCACTAAACACCCCGCCCCATATTAAACCAGAATGATATTTTCTATTTGCATACGCCATT
CTTCGCTCCATTCCCAATAAATTAGGAGGAGTTCTTGCTCTCATCCTATCTATTCTAATT
TTAATTTTTCTTCCCCTACTACACACATCCAAACAACGAAGCCTTATGTTCCGCCCAATC
ACCCAAACCTTATACTGAATCCTAGTTGCCAACCTACTTATCCTCACTTGAATTGGAGGC
CAACCAGTAGAACACCCATTTATTATTATTGGTCAACTAGCCTCCATCTCATATTTCTCT
ATCATCTTAATTCTTATACCAATTTCAGGAATCATTGAAGATAAATTATTAAAACTATAT----------------------------------------------
----------------------------------------------
----------------------------------------------
----------------------------------------------
----------------------------------------------
----------------------------------------------
----------------------------------------------
----------------------------------------------
----------------------------------------------
----------------------------------------------
----------------------------------------------
----------------------------------------------
----------------------------------------------
----------------------------------------------
----------------------------------------------
----------------------------------------------
----------------------------------------------
----------------------------------------------
----------------------------------------------
----------------------------------------------
----------------------------------------------
----------------------------------------------
----------------------------------------------
----------------------------------------------
----------------------------------------------
----------------------------------------------
----------------------------------------------
----------------------------------

>RW5368_Kigali_RWA
ATGACAATCATACGAAAAACACACCCACTATTTAAAATAATTAATCACTCCTTCATTGAC
TTACCCGCCCCATCCAACATTTCATCATGATGAAACTTTGGGTCCCTTTTAGGAGTCTGC
CTAATAGTACAAATTCTCACAGGATTATTCCTAGCCATGCACTACACATCAGACACAATA
ACAGCCTTCTCATCAGTTACTCACATTTGCCGAGACGTAAATTACGGATGACTAATTCGA
TATTTACACGCAAATGGGGCCTCCATATTTTTCATTTGCCTATTTCTCCACGTAGGACGA
GGAATATATTATGGGTCCTACACATTTATAGAAACATGAAACATTGGAGTCATCCTACTA
TTCGCAGTAATAGCCACAGCATTCATAGGCTACGTTCTCCCATGAGGACAAATATCATTC
TGAGGGGCAACAGTCATTACTAACCTCCTATCAGCCATCCCATATGTAGGAACTACCCTA
GTCGAATGAATCTGAGGTGGATTCTCAGTAGACAAAGCAACCTTAACCCGATTCTTCGCT
TTCCACTTCATCCTACCATTTATCATTGCAGCCTTAGTAATCGTCCATCTACTTTTCCTT
CACGAAACAGGGTCTAATAATCCTACAGGCCTAAACTCTGACGCAGATAAAATCCCATTC
CACCCATACTACACAATTAAAGACATCCTAGGAATCCTAATTATATTCTTATTTCTAATA
ACCCTAGTATTATTCTTTCCAGACACACTAGGAGACCCTGACAACTATATACCAGCCAAC
CCACTAAACACCCCACCCCATATTAAACCAGAATGATACTTTCTATTTGCATACGCCATT
CTTCGCTCCATTCCCAATAAATTAGGAGGAGTTCTTGCTCTTATCCTATCTATTCTAATT
TTAATTTTTCTTCCCCTACTACACACATCCAAACAACGAAGCCTCATGTTCCGCCCAATC
ACCCAAACCTTATACTGAATCCTAGTTGCCAACCTACTTATCCTCACTTGAATTGGAGGC
CAACCAGTAGAACACCCATTTATTATTATCGGCCAACTAGCCTCCATCTCATATTTCTCT
ATCATCTTAATTCTTATACCAATTTCAGGAATCATTGAAGATAAATTATTAAAACTGTAT----------------------------------------------
----------------------------------------------
----------------------------------------------
----------------------------------------------
----------------------------------------------
----------------------------------------------
----------------------------------------------
----------------------------------------------
----------------------------------------------
----------------------------------------------
----------------------------------------------
----------------------------------------------
----------------------------------------------
----------------------------------------------
----------------------------------------------
----------------------------------------------
----------------------------------------------
----------------------------------------------
----------------------------------------------
----------------------------------------------
----------------------------------------------
----------------------------------------------
----------------------------------------------
----------------------------------------------
----------------------------------------------
----------------------------------------------
----------------------------------------------
----------------------------------

>KIK7_Mbwambala_DRC
ATGACAATCNTACGAAAAACACACCCACTATTTAAAATAATCAATCACTCCTTCATCGAT
CTACCCGCCCCATCCAATATTTCATCATGATGGAACTTTGGGTCCCTTCTAGGAGTCTGC
CTAATAGTACAAATTCTCACAGGATTATTCCTAGCAATACACTATACATCAGACACAACA
ACAGCCTTCTCATCAGTTACTCACATTTGCCGAGACGTAAATTACGGGTGGCTAATCCGA
TATATGCACGCCAATGGAGCCTCCATATTTTTCATTTGCCTATTCCTTCACGTAGGACGA
GGAATGTACTATGGATCTTACACATTCATAGAAACATGAAACATTGGAGTTATCTTATTA
TTTGCAGTTATAGCCACAGCATTTATAGGCTATGTACTTCCATGAGGACAAATATCATTC
TGAGGGGCAACAGTAATTACTAACCTTCTATCAGCCATCCCATATGTAGGAACTACCCTA
GTCGAATGGATCTGAGGTGGATTTTCAGTAGACAAAGCAACCTTAACCCGGTTCTTCGCC
TTTCACTTCATCTTACCATTTATTATTACAGCCTTAGTAATCGTCCATCTACTTTTCCTT
CACGAAACAGGATCTAATAATCCTACAGGCCTAAACTCTGACGCAGACAAAATTCCATTC
CACCCATACTATACAATTAAAGACATCCTAGGAATCCTAATCATATTCCTATTCCTTATA
ACCCTAGTATTATTTTTCCCAGACATACTAGGAGACCCCGATAACTACATACCAGCCAAC
CCACTAAACACCCCACCCCATATTAAACCAGAATGGTACTTCCTATTCGCATACGCTATT
CTCCGCTCCATTCCCAATAAATTAGGAGGAGTCCTCGCTCTTATCTTATCTATTTTGATC
TTAATTTTTCTTCCCCTATTACACACATCCAAACAACGAAGCCTCATGTTCCGCCCAATT
ACCCAAACTTTATACTGAATCCTAGTAGCCAACCTACTTATCCTTACTTGAATCGGAGGT
CAACCAGTAGAACACCCATTCATTATAATTGGCCAACTAGCCTCCATCTCATATTTTTCT
ATTATCTTAATCCTTATACCAATTTCAGGCATTATCGAAGATAAATTATTAAAACTATAC----------------------------------------------
----------------------------------------------
----------------------------------------------
----------------------------------------------
----------------------------------------------
----------------------------------------------
----------------------------------------------
----------------------------------------------
----------------------------------------------
----------------------------------------------
----------------------------------------------
----------------------------------------------
----------------------------------------------
----------------------------------------------
----------------------------------------------
----------------------------------------------
----------------------------------------------
----------------------------------------------
----------------------------------------------
----------------------------------------------
----------------------------------------------
----------------------------------------------
----------------------------------------------
----------------------------------------------
----------------------------------------------
----------------------------------------------
----------------------------------------------
----------------------------------

>10866_Mufindi_TZ
ATGACAATCATACGAAAAACACACCCACTATTTAAAATAATTAACCACTCTTTCATCGAT
CTACCTACTCCATCCAATATTTCATCATGATGAAACTTTGGATCCCTCCTAGGAGTCTGC
CTAATAGTACAAATTATTACAGGGTTATTCCTAGCAATACATTACACATCAGACACAATA
ACAGCCTTCTCATCAGTTACCCACATCTGCCGAGACGTAAATTACGGATGGCTAATTCGA
TATATACATGCAAATGGAGCCTCCATATTTTTCATCTGCCTATTCCTTCACGTAGGACGA
GGTATTTACTACGGATCTTACACATTTATAGAAACATGAAATATCGGAGTTATCCTATTG
TTTGCAATTATAGCCACAGCATTCATAGGCTATGTACTTCCATGAGGCCAAATATCATTC
TGAGGGGCAACAGTAATTACCAACCTCCTGTCAGCCATCCCATATGTAGGAACTACCCTA
GTCGAATGAATCTGAGGAGGGTTCTCAGTAGATAAAGCAACCTTAACCCGATTCTTCGCC
TTCCACTTCATTTTACCATTCATCATCACAGCCTTAGTTATCGTCCACCTACTCTTCCTT
CACGAAACAGGATCAAATAATCCTACAGGACTAAACTCTGACGCAGACAAAATCCCATTC
CATCCATACTACACAATTAAAGACATCCTAGGAGTTATTATTATACTCCTATTCCTCATA
ACTCTAGTATTATTCTTTCCAGACATATTAGGAGACCCCGACAACTACATACCAGCTAAC
CCACTAAACACCCCACCCCATATTAAACCAGAATGATACTTCCTATTCGCATATGCTATT
CTTCGTTCTATCCCCAATAAATTAGGAGGAGTCCTTGCCCTTATCTTATCTATCCTAATT
TTAATTTTTCTTCCCCTACTACACACATCTAAACAACGAAGTCTCATGTTCCGTCCTATC
ACCCAAACTTTATACTGAGTCCTAGTAGCTAACCTACTTGTCCTTACTTGAATTGGGGGT
CAACCAGTAGAACACCCATATATTATTATTGGCCAGCTAGCCTCCATCTCATATTTCTCT
ATCATCTTAATCCTTATACCAATTTCAGGTATTATTGAAGATAAATTATTAAAACTATAT----------------------------------------------
----------------------------------------------
----------------------------------------------
----------------------------------------------
----------------------------------------------
----------------------------------------------
----------------------------------------------
----------------------------------------------
----------------------------------------------
----------------------------------------------
----------------------------------------------
----------------------------------------------
----------------------------------------------
----------------------------------------------
----------------------------------------------
----------------------------------------------
----------------------------------------------
----------------------------------------------
----------------------------------------------
----------------------------------------------
----------------------------------------------
----------------------------------------------
----------------------------------------------
----------------------------------------------
----------------------------------------------
----------------------------------------------
----------------------------------------------
----------------------------------

>7372_Gerodom_TZ
NNNNNNNNNNNNNNNNNNNNNCACCCACTATTTAAATTAATCAACCACTCCTTTATTGAT
TTACCCACTCCATCCAATATTTCATCATGATGAAACTTTGGATCTCTCCTAGGAATCTGC
CTAATAGTACAAATTATTACAGGATTATTCCTAGCAATACACTACACATCAGACACAATA
ACAGCCTTCTCATCAGTTACCCACATTTGCCGAGATGTAAATTACGGATGGCTAATTCGA
TATATACACGCAAACGGAGCCTCCATATTTTTCATTTGCCTATTCCTTCACGTAGGACGA
GGTATGTACTATGGATCTTATACATTTATAGAAACATGAAATATCGGAGTTATCCTACTA
TTTGCAATTATAGCCACAGCATTTATAGGCTATGTTCTTCCATGAGGACAAATATCATTC
TGAGGGGCAACAGTAATTACCAACCTCCTATCAGCCATTCCATATGTAGGGGCTACCCTA
GTCGAATGAATCTGAGGTGGATTCTCAGTAGATAAAGCAACTTTAACTCGATTCTTCGCC
TTCCACTTCATTTTACCATTTATCATCGCAGCCTTAGTTATTGTCCACCTACTCTTTCTT
CACGAAACAGGATCAAATAATCCTACAGGACTAAACTCTGACGCAGACAAAATTCCATTT
CACCCATACTACACAATTAAAGACATCCTAGGAATTCTTATCATACTCCTACTCCTCATA
ACCCTAGTATTGTTCTTTCCAGACATATTAGGAGACCCTGATAATTACATACCAGCTAAT
CCACTGAATACCCCACCCCATATTAAACCAGAATGATATTTCCTATTCGCATATGCTATT
CTTCGTTCTATCCCCAATAAATTAGGAGGAGTCCTTGCCCTTATCTTATCTATCCTAATT
TTAATTTTTCTCCCTCTACTACACACATCCAAACAACGAAGCCTTATGTTCCGTCCTATC
ACCCAAACTTTATACTGAATCCTAGTAGCTAATCTACTTATCCTTACTTGAATTGGAGGT
CAACCAGTAGAACACCCATTTATTATTATTGGCCAGCTAGCCTCCATCTCATACTTCTCT
ATCATCTTAATTCTCATACCAATTTCAGGAATTATCGAAGATAAATTATTAAAACTATAT----------------------------------------------
----------------------------------------------
----------------------------------------------
----------------------------------------------
----------------------------------------------
----------------------------------------------
----------------------------------------------
----------------------------------------------
----------------------------------------------
----------------------------------------------
----------------------------------------------
----------------------------------------------
----------------------------------------------
----------------------------------------------
----------------------------------------------
----------------------------------------------
----------------------------------------------
----------------------------------------------
----------------------------------------------
----------------------------------------------
----------------------------------------------
----------------------------------------------
----------------------------------------------
----------------------------------------------
----------------------------------------------
----------------------------------------------
----------------------------------------------
----------------------------------

>9308_Magangwe_TZ
NNNNNNNNNNNNNNNNNNNNNNNCCCACTATTTAAATTAATCAACCACTCCTTTATTGAT
TTACCCACTCCATCCAATATTTCATCATGATGAAACTTTGGGTCTCTCCTAGGAATCTGC
CTGATAGTACAAATTATTACAGGATTATTCCTAGCAATACACTACTCATCAGACACAATA
ACAGCCTTCTCATCAGTTACTCACATTTGCCGAGATGTAAATTACGGATGACTAATTCGA
TATATACACGCAAACGGAGCCTCCATATTTTTCATTTGCCTATTCCTTCACGTAGGACGA
GGTATGTACTATGGATCTTATACATTTATAGAAACATGAAATATCGGAGTTATCCTATTA
TTTGCAATTATAGCCACAGCATTTATAGGCTATGTTCTTCCATGAGGACAAATATCATTC
TGAGGGGCAACAGTAATTACCAACCTCCTATCAGCCATTCCATATGTAGGGGCTACCCTA
GTCGAATGAATCTGAGGTGGATTCTCAGTAGATAAAGCAACTTTAACTCGATTCTTCGCC
TTCCACTTCATTTTACCATTTATCATCGCAGCCTTAGTTATTGTCCACCTACTCTTTCTT
CACGAAACAGGATCAAATAATCCTACAGGACTAAACTCTGACGCAGACAAAATTCCATTT
CACCCATACTACACAATTAAAGACATCCTAGGAGTTCTTATAATACTCCTACTCCTCATA
ACCCTAGTATTATTCTTTCCAGACATATTAGGAGACCCTGATAATTACATACCAGCTAAC
CCACTGAACACCCCACCCCATATTAAACCAGAATGATACTTCCTATTCGCATATGCTATT
CTTCGTTCTATCCCCAATAAATTAGGAGGAGTCCTTGCCCTTATCTTATCTATCCTAATT
TTAATTTTTCTCCCTCTACTACACACATCCAAACAACGAAGCCTTATGTTCCGTCCTATC
ACCCAAACCTTATACTGAATCCTAGTAGCTAATCTACTTATCCTTACTTGAATTGGAGGT
CAACCAGTAGAACACCCATTTATTATTATTGGCCAACTAGCCTCCATCTCATACTTCTCT
ATCATCTTAATTCTCATACCAATTTCAGGAATTATCGAAGATAAATTATTAAAACTATAT----------------------------------------------
----------------------------------------------
----------------------------------------------
----------------------------------------------
----------------------------------------------
----------------------------------------------
----------------------------------------------
----------------------------------------------
----------------------------------------------
----------------------------------------------
----------------------------------------------
----------------------------------------------
----------------------------------------------
----------------------------------------------
----------------------------------------------
----------------------------------------------
----------------------------------------------
----------------------------------------------
----------------------------------------------
----------------------------------------------
----------------------------------------------
----------------------------------------------
----------------------------------------------
----------------------------------------------
----------------------------------------------
----------------------------------------------
----------------------------------------------
----------------------------------

>TM41758_Chelinda_MW
ATGACAATCNTACGAAAAACACACCCACTATTTAAATTAATTAACCACTCCTTCATTGAT
TTACCCACTCCATCCAATATTTCATCATGATGAAACTTTGGGTCTCTCCTAGGAATCTGC
CTAATAGTACAAATTATTACAGGATTATTCCTAGCAATACACTACACATCAGACACAATA
ACAGCCTTCTCATCAGTTACCCACATTTGCCGAGATGTGAATTACGGATGGCTAATTCGA
TATATACACGCAAACGGAGCCTCCATATTTTTCATTTGCCTATTCCTTCACGTAGGACGA
GGTATGTACTATGGATCTTATACATTTATAGAAACATGAAATATCGGAGTTATCCTATTA
TTTACAATTATAGCCACAGCATTCATAGGCTATGTACTTCCATGAGGACAAATATCATTC
TGAGGGGCAACAGTAATTACTAACCTCCTATCAGCCATTCCATATGTAGGGACCACCCTA
GTCGAATGAATCTGAGGTGGATTCTCAGTAGATAAAGCAACTTTAACCCGATTCTTCGCC
TTCCACTTCATTTTACCATTTATCATCGCAGCCTTAGTTATTGTCCACCTACTCTTTCTT
CACGAAACAGGATCAAATAATCCTACAGGACTAAACTCTGACGCAGACAAAATTCCATTC
CACCCATACTACACAATTAAAGACATCCTAGGAGTTCTTATCATACTACTACTCCTCATA
ACCCTAGTATTATTCTTTCCAGACATATTAGGAGACCCCGACAATTACATACCAGCTAAC
CCACTGAACACCCCACCCCATATTAAACCAGAATGATACTTCCTATTCGCATATGCTATT
CTTCGTTCTATCCCCAATAAATTAGGAGGAGTCCTTGCCCTTATCTTATCTATCCTAATT
TTAATTTTTCTCCCTCTACTACATACATCCAAACAACGAAGCCTCATGTTCCGTCCTATC
ACCCAAACTTTATACTGAATCCTAGTAGCTAACCTACTTATCCTTACTTGAATTGGAGGT
CAACCAGTAGAACACCCATTTATTATTATTGGCCAACTAGCCTCCATCTCATACTTCTCT
ATCATCTTAATCCTTATACCAATTTCAGGAATTATCGAAGATAAATTATTAAAACTATAC----------------------------------------------
----------------------------------------------
----------------------------------------------
----------------------------------------------
----------------------------------------------
----------------------------------------------
----------------------------------------------
----------------------------------------------
----------------------------------------------
----------------------------------------------
----------------------------------------------
----------------------------------------------
----------------------------------------------
----------------------------------------------
----------------------------------------------
----------------------------------------------
----------------------------------------------
----------------------------------------------
----------------------------------------------
----------------------------------------------
----------------------------------------------
----------------------------------------------
----------------------------------------------
----------------------------------------------
----------------------------------------------
----------------------------------------------
----------------------------------------------
----------------------------------

>6186_Suma_TZ
NNNNNNNNNNNNNNNNNNNNNNNCCCACTATTTAAATTAATTAACCACTCCTTCATTGAT
TTACCCACTCCATCCAATATTTCATCATGATGGAACTTTGGATCTCTCCTAGGAATCTGC
CTAATAGTACAAATTATTACCGGATTATTCCTAGCAATACACTACACATCAGACACAATA
ACAGCCTTCTCATCAGTTACCCACATTTGCCGAGATGTGAATTACGGATGGCTAATTCGA
TACACACACGCAAACGGAGCCTCCATATTTTTCATTTGCCTATTCCTTCACGTAGGACGA
GGTATGTACTATGGATCTTATACATTTATAGAAACATGAAATATCGGAGTTATCCTATTA
TTTGCAATTATAGCCACAGCATTCATAGGCTATGTACTTCCATGAGGACAAATATCATTC
TGAGGGGCAACAGTAATTACCAACCTCCTATCAGCCATTCCATATGTAGGAACTACCCTA
GTCGAATGAATCTGAGGTGGATTCTCAGTAGATAAAGCAACTTTAACCCGATTCTTCACC
TTCCACTTCATTTTACCATTTATCATCGCAGCTTTAGTTATTGTCCACCTACTCTTTCTT
CACGAAACAGGATCAAATAATCCTACAGGACTAAACTCTGACGCAGACAAAATCCCATTC
CACCCATACTACACAATTAAAGACATCCTAGGAGTTCTTATCATACTCCTACTCCTCATA
ACCCTAGTATTATTCTTTCCAGACATATTAGGAGACCCTGACAATTACATACCAGCTAAC
CCACTGAACACCCCACCCCATATTAAACCAGAATGATACTTCCTATTCGCATATGCTATT
CTCCGTTCTATCCCCAATAAATTAGGAGGAGTCCTTGCCCTTATCTTATCTATCCTAATT
TTAATTTTTCTCCCTCTACTACACACATCCAAACAACGAAGCCTCATATTCCGTCCTATC
ACCCAAACTCTATACTGAATCCTAGTAGCTAACCTACTTATCCTTACTTGAATTGGAGGT
CAACCAGTAGAACACCCATTTATCATTATTGGCCAACTAGCCTCTATCTCATACTTCTCT
ATTATCTTAATCCTTATACCAATTTCAGGAATTATCGAAGATAAATTATTAAAACTATAT----------------------------------------------
----------------------------------------------
----------------------------------------------
----------------------------------------------
----------------------------------------------
----------------------------------------------
----------------------------------------------
----------------------------------------------
----------------------------------------------
----------------------------------------------
----------------------------------------------
----------------------------------------------
----------------------------------------------
----------------------------------------------
----------------------------------------------
----------------------------------------------
----------------------------------------------
----------------------------------------------
----------------------------------------------
----------------------------------------------
----------------------------------------------
----------------------------------------------
----------------------------------------------
----------------------------------------------
----------------------------------------------
----------------------------------------------
----------------------------------------------
----------------------------------

>IZEA2447_Matonguine_CI
ATGACAATCATACGTAAAACACATCCACTATTTAAAATAATTAACCATTCTTTTATTGAT
TTACCTGCTCCATCCAACATTTCATCATGATGAAACTTTGGATCTCTTTTAGGAGTCTGC
CTTATAGTACAAATTCTTACAGGCCTATTCCTAGCAATACATTATACATCAGATACATTA
ACAGCCTTTTCATCAGTAACCCATATTTGCCGAGATGTAAACTATGGATGACTAATTCGA
TACTTACATGCAAACGGAGCCTCCATATTTTTTATTTGCTTATTTTTGCATGTAGGACGA
GGAATATATTACGGATCATATACATTCATAGAAACATGAAACATTGGAGTAATTTTACTA
TTTGCTGTAATAGCCACAGCATTCATAGGCTATGTTCTTCCATGAGGACAAATATCATTC
TGAGGAGCAACAGTAATTACAAATTTACTATCAGCCATCCCATATGTAGGAACCACTCTA
GTCGAATGAATCTGAGGAGGATTCTCAGTTGATAAAGCCACACTAACCCGATTCTTCGCT
TTCCACTTTATTTTACCATTCATCATTGCAGCCCTAGTGATTGTTCATCTACTTTTCCTT
CACGAAACAGGATCAAACAACCCTACAGGCCTAAACTCTGACGCAGACAAAATCCCATTT
CACCCATACTATACTATTAAAGACATCCTAGGAGTCCTAATAATACTTATATTTCTTATA
ACCCTAGTTCTCTTTTTTCCAGATATTCTAGGTGATCCTGATAATTATATACCAGCCAAT
CCACTTAACACCCCACCTCATATTAAACCAGAATGATATTTCCTATTCGCATATGCTATT
CTCCGTTCTATTCCTAATAAACTAGGAGGAGTCCTAGCCCTAATTTTGTCCATCCTTATC
CTAGCATTACTCCCATTCCTTCATACATCAAAACAACGAAGCCTAATATTTCGTCCAATT
ACCCAAACCTTATACTGAATTCTAGTAGCCAACCTCCTAGTCCTTACTTGAATCGGGGGC
CAACCAGTAGAACACCCATTTATCATTATTGGCCAACTAGCCTCCATCTCATACTTCTCA
ATTATCCTCATTCTTATACCAATCTCAGGTATCATCGAAGACAAACTACTAAAATTATAT----------------------------------------------
----------------------------------------------
----------------------------------------------
----------------------------------------------
----------------------------------------------
----------------------------------------------
----------------------------------------------
----------------------------------------------
----------------------------------------------
----------------------------------------------
----------------------------------------------
----------------------------------------------
----------------------------------------------
----------------------------------------------
----------------------------------------------
----------------------------------------------
----------------------------------------------
----------------------------------------------
----------------------------------------------
----------------------------------------------
----------------------------------------------
----------------------------------------------
----------------------------------------------
----------------------------------------------
----------------------------------------------
----------------------------------------------
----------------------------------------------
----------------------------------

>IZEA2515_Anguedougou_CI
ATGACAATCATACGTAAAACACATCCACTATTTAAAATTATTAACCATTCTTTTATTGAT
TTACCTGCTCCATCCAACATTTCATCATGATGAAACTTTGGATCTCTTTTAGGAGTCTGC
CTTATAGTACAAATTCTTACAGGCCTATTCCTAGCAATACATTATACATCAGATACATTA
ACAGCCTTTTCATCAGTAACCCATATTTGCCGAGATGTAAACTATGGATGACTAATTCGA
TACTTACATGCAAACGGAGCCTCCATATTTTTTATTTGCTTATTTCTGCATGTAGGACGA
GGAATATATTACGGATCATATACATTCATAGAAACATGAAACATTGGAGTAATTTTACTA
TTTGCTGTAATAGCCACAGCATTCATAGGTTACGTTCTTCCATGAGGACAAATATCATTC
TGAGGAGCAACAGTAATTACAAATTTACTATCAGCCATCCCATATGTAGGAACCACTCTA
GTAGAATGAATCTGAGGAGGATTCTCAGTTGATAAAGCCACACTAACCCGATTCTTCGCT
TTCCACTTTATTTTACCATTCATCATTACAGCCCTAGTGATTGTTCATCTACTTTTCCTT
CACGAAACAGGATCAAACAACCCTACAGGCCTAAACTCTGACGCAGACAAAATCCCATTT
CACCCATATTATACTATTAAAGACATCCTAGGAGTCCTAATTATACTTATATTTCTTATA
ACTCTAGTTCTCTTTTTTCCAGATATTCTAGGTGATCCTGATAATTATATACCAGCCAAT
CCACTTAACACCCCACCTCATATTAAACCAGAATGATATTTCCTATTCGCATATGCTATT
CTCCGTTCTATTCCTAATAAACTAGGAGGAGTCCTAGCCCTAATTTTGTCCATCCTTATC
CTAGCATTACTCCCATTCCTTCATACATCAAAACAACGAAGCCTAATATTTCGTCCAATT
ACCCAAACCTTATACTGAATTCTAGTAGCCAACCTCCTAGTCCTTACTTGAATCGGGGGC
CAACCAGTAGAACACCCATTTATCATTATTGGCCAACTAGCCTCCATCTCATACTTCTCA
ATTATCCTCATTCTTATACCAATCTCAGGTATCATCGAAGACAAACTACTAAAATTATAT----------------------------------------------
----------------------------------------------
----------------------------------------------
----------------------------------------------
----------------------------------------------
----------------------------------------------
----------------------------------------------
----------------------------------------------
----------------------------------------------
----------------------------------------------
----------------------------------------------
----------------------------------------------
----------------------------------------------
----------------------------------------------
----------------------------------------------
----------------------------------------------
----------------------------------------------
----------------------------------------------
----------------------------------------------
----------------------------------------------
----------------------------------------------
----------------------------------------------
----------------------------------------------
----------------------------------------------
----------------------------------------------
----------------------------------------------
----------------------------------------------
----------------------------------

>IZEA2484_Anguedougou_CI
ATGACAATCATACGTAAAACACATCCACTATTTAAAATAATTAACCATTCTTTCATTGAT
TTACCTGCTCCATCCAACATTTCATCATGATGAAACTTTGGATCCCTTTTAGGGGTCTGC
CTTATAGTACAAATTCTTACAGGCCTATTCCTAGCAATACATTACACATCAGATACATTA
ACAGCCTTTTCATCAGTAACCCATATTTGCCGAGACGTAAACTATGGATGACTAATTCGA
TACTTACATGCAAACGGAGCCTCCATATTTTTTATTTGCTTATTTTTACATGTAGGACGA
GGAATATATTACGGATCATATACATTCATAGAAACATGAAACATTGGAGTAATTTTACTA
TTTGCTGTAATAGCCACAGCATTCATAGGTTATGTTCTTCCATGAGGACAAATATCATTC
TGAGGAGCAACAGTAATTACAAATCTACTATCAGCCATCCCATATGTAGGAACCACTCTA
GTCGAATGAATCTGAGGAGGATTCTCAGTTGATAAAGCCACACTAACCCGATTCTTCGCT
TTCCACTTTATTTTACCATTTATCATTGCAGCCCTAGTGATTGTTCATCTACTTTTCCTT
CACGAAACAGGATCAAACAACCCTACAGGCCTAAACTCTGACGCAGACAAAATCCCATTT
CACCCATATTATACTATTAAAGACATCCTAGGAGTCCTAATAATACTTATATTTCTTATA
ACCTTAGTTCTCTTTTTTCCAGACATTCTAGGTGATCCTGATAATTATATACCAGCCAAT
CCACTTAACACCCCACCCCATATTAAACCAGAATGATATTTCCTATTCGCATATGCTATT
CTCCGCTCTATTCCTAATAAACTAGGAGGAGTCCTAGCCCTAATTTTGTCCATCCTTATC
CTAGCATTACTCCCATTCCTTCACACATCAAAACAACGAAGCCTAATATTTCGTCCAATT
ACCCAAACCTTATACTGAATTCTAGTAGCCAACCTTCTAGTTCTTACTTGAATCGGGGGC
CAACCAGTAGAACACCCATTTATTATCATTGGCCAACTAGCCTCCATCTCATACTTCTCA
ATTATCCTCATTCTTATACCAATCTCAGGTATCATCGAAGACAAACTACTAAAATTATAT----------------------------------------------
----------------------------------------------
----------------------------------------------
----------------------------------------------
----------------------------------------------
----------------------------------------------
----------------------------------------------
----------------------------------------------
----------------------------------------------
----------------------------------------------
----------------------------------------------
----------------------------------------------
----------------------------------------------
----------------------------------------------
----------------------------------------------
----------------------------------------------
----------------------------------------------
----------------------------------------------
----------------------------------------------
----------------------------------------------
----------------------------------------------
----------------------------------------------
----------------------------------------------
----------------------------------------------
----------------------------------------------
----------------------------------------------
----------------------------------------------
----------------------------------

>DV0044_Yossono_GUI
ATGACAATCATACGTAAAACACATCCACTATTTAAAATAATTAACCATTCTTTTATTGAT
TTACCTGCTCCATCCAACATTTCATCATGATGAAACTTTGGATCTCTTTTGGGAGTCTGC
CTTATAGTACAAATTCTTACAGGCCTATTCCTAGCAATACATTATACATCAGATACATTA
ACAGCCTTTTCATCAGTAACCCATATTTGCCGAGATGTAAACTATGGATGACTAATTCGA
TACTTACATGCAAACGGAGCCTCCATATTTTTTATTTGCTTATTTTTGCATGTAGGACGA
GGAATATATTACGGATCATATACATTCATAGAAACATGAAACATTGGAGTAATTTTATTA
TTTGCTGTAATAGCCACAGCATTCCTAGGTTATGTTCTTCCATGAGGACAAATATCATTC
TGAGGAGCAACAGTAATTACAAATCTACTATCAGCCATCCCATATGTAGGAACCACTCTA
GTCGAATGAATCTGAGGAGGATTCTCAGTTGATAAAGCCACACTAACCCGATTCTTCGCT
TTCCACTTTATTTTACCATTTATCATTGCAGCTCTAGTGATGGTTCATCTACTTTTCCTT
CACGAAACAGGATCAAACAACCCTACAGGCCTAAACTCTGACGCAGACAAAATCCCATTT
CACCCATATTATACTATTAAAGACATCCTAGGAGTCCTAATAATACTTATATTTCTTATA
ACCCTAGTTCTCTTTTTTCCAGATATTCTAGGTGATCCTGATAATTATATACCAGCCAAT
CCACTCAACACCCCACCTCATATTAAACCAGAATGATATTTCCTATTCGCATATGCTATT
CTCCGCTCTATTCCTAATAAACTAGGAGGAGTCCTAGCCCTAATTTTATCCATCCTTATC
CTAGCATTACTCCCATTCCTTCATACATCAAAACAACGAAGCCTAATATTTCGTCCAATT
ACCCAAACCTTATACTGAATTCTAGTAGCCAACCTCCTAGTCCTTACTTGAATCGGGGGT
CAACCAGTAGAACACCCATTTATCATTATTGGCCAACTAGCCTCCATCTCATACTTCTCA
ATTATCCTCATTCTTATACCAATCTCAGGTATCATCGAAGACAAACTACTAAAATTATAT----------------------------------------------
----------------------------------------------
----------------------------------------------
----------------------------------------------
----------------------------------------------
----------------------------------------------
----------------------------------------------
----------------------------------------------
----------------------------------------------
----------------------------------------------
----------------------------------------------
----------------------------------------------
----------------------------------------------
----------------------------------------------
----------------------------------------------
----------------------------------------------
----------------------------------------------
----------------------------------------------
----------------------------------------------
----------------------------------------------
----------------------------------------------
----------------------------------------------
----------------------------------------------
----------------------------------------------
----------------------------------------------
----------------------------------------------
----------------------------------------------
----------------------------------

>Z2577_Kisangani_DRC
ATGACAATCNTACGAAAAACACACCCGCTATTTAAAATAATTAACCACTCTTTCATCGAC
TTACCTGCCCCCTCTAATATTTCATCATGATGAAACTTTGGATCTCTTCTAGGAGTTTGT
CTTATAGTCCAAATTCTTACAGGCTTATTCCTAGCTATACACTACACATCAGACACAATA
ACAGCCTTCTCATCAGTAACACATATCTGCCGAGATGTAAACTATGGGTGGCTCATCCGA
TATTTACATGCTAATGGAGCCTCCATATTCTTTATTTGCCTATTTTTACACGTAGGACGA
GGTATATATTATGGATCCTACACATTTATAGAAACATGAAACATCGGGGTAGTTTTACTA
TTTGCAGTTATAGCCACAGCATTTATAGGTTATGTACTCCCATGAGGACAAATATCATTT
TGAGGGGCCACAGTAATTACAAACCTCCTATCAGCCATTCCATATGTAGGGACTACTTTA
GTAGAATGAATTTGAGGTGGGTTCTCAGTAGACAAAGCCACCCTAACCCGATTTTTTGCT
TTCCACTTTATTCTCCCATTCATTATTGCAGCGCTAGTGATTGTTCACCTCCTTTTCCTT
CACGAAACTGGATCCAATAACCCTACAGGCCTAGACTCCGATGCCGACAAAATCCCATTT
CACCCATACTATACCATCAAAGACATCCTAGGAGTTCTGATTATATTCCTCTTTCTTATA
ACCTTAGTTCTCTTCTTCCCAGACATACTAGGTGACCCCGATAATTATACACCAGCCAAC
CCACTAAACACCCCACCTCATATTAAGCCAGAATGATATTTCTTGTTTGCATATGCCATT
CTACGCTCTATCCCCAATAAACTGGGAGGAGTTCTAGCCCTAATTTTATCTATCCTAATT
TTAGCTCTACTCCCATTCCTTCACACATCTAAACAACGGAGCCTAATATTTCGCCCAATC
ACTCAAACCCTATACTGAATCCTGGTAGCCAACCTACTAATCCTCACTTGAATTGGTGGA
CAGCCAGTAGAACACCCATTCATCATCATCGGCCAACTAGCATCCATCTCTTACTTCACT
ATTATCCTTATTCTTATGCCAATCGCAGGGATTGTTGAAGACAATCTACTAAAACTTTAC----------------------------------------------
----------------------------------------------
----------------------------------------------
----------------------------------------------
----------------------------------------------
----------------------------------------------
----------------------------------------------
----------------------------------------------
----------------------------------------------
----------------------------------------------
----------------------------------------------
----------------------------------------------
----------------------------------------------
----------------------------------------------
----------------------------------------------
----------------------------------------------
----------------------------------------------
----------------------------------------------
----------------------------------------------
----------------------------------------------
----------------------------------------------
----------------------------------------------
----------------------------------------------
----------------------------------------------
----------------------------------------------
----------------------------------------------
----------------------------------------------
----------------------------------

>TM43347_VanReenen_SA
ATGACAATCNTACGAAAAACACACCCACTATTCAAGATAATTAATCACTCCTTCATCGAT
CTGCCTGCCCCTTCCAACATCTCATCATGATGAAACTTTGGGTCTCTATTAGGAATCTGC
CTTATAATCCAAATCCTCACAGGCCTATTCCTAGCAATACACTACACATCAGACACGATA
ACAGCCTTCTCATCAGTAACACATATCTGCCGAGATGTAAACTATGGATGGCTAATCCGA
TACCTACATGCCAACGGGGCCTCTATATTCTTTATCTGCTTATTTTTACACGTAGGACGG
GGAATGTACTACGGATCCTACACATTTATAGAAACATGAAATATTGGGGTTATTTTACTA
TTTGCAGTAATAGCCACAGCATTTATAGGTTATGTCCTCCCATGGGGACAGATATCATTT
TGAGGCGCTACAGTAATTACAAACCTTCTATCAGCCATTCCATATGTAGGAACTACTCTA
GTAGAATGAATTTGAGGCGGATTCTCAGTAGATAAAGCCACCCTAACCCGATTTTTTGCT
TTCCACTTTATCCTACCATTCATTATTGCGGCATTAGTAATTGTTCATCTCCTTTTCCTT
CACGAAACAGGATCTAACAACCCCACCGGCCTAAACTCCAATGCCGACAAAATCCCATTC
CACCCTTACTATACCATCAAAGACATCCTAGGAGTCCTAATTATGCTCCTCTTCCTTATA
ACCTTAGTCCTCTTTTTCCCAGACATATTAGGTGATCCCGACAATTACATACCAGCCAAC
CCACTAAACACTCCACCTCATATTAAGCCAGAATGATATTTCCTATTTGCATATGCCATT
CTACGCTCAATCCCTAATAAGCTAGGAGGAGTCCTAGCCCTAATTTTATCTATCCTAATC
CTTATGTTCCTCCCATTCCTCCACACATCCAAACAACGAAGCCTAATATTCCGCCCAATC
ACCCAAGCCTTATACTGAATTCTAGTAGCCAACCTACTAATCCTCACTTGAATTGGAGGT
CAACCAGTAGAACACCCATTTATCATTATTGGTCAACTAGCCTCCATCTCTTACTTCACT
ATTATCCTCATTATGATACCAATCGCAGGTATCATTGAAGACAAATTACTAAANNNNNNN----------------------------------------------
----------------------------------------------
----------------------------------------------
----------------------------------------------
----------------------------------------------
----------------------------------------------
----------------------------------------------
----------------------------------------------
----------------------------------------------
----------------------------------------------
----------------------------------------------
----------------------------------------------
----------------------------------------------
----------------------------------------------
----------------------------------------------
----------------------------------------------
----------------------------------------------
----------------------------------------------
----------------------------------------------
----------------------------------------------
----------------------------------------------
----------------------------------------------
----------------------------------------------
----------------------------------------------
----------------------------------------------
----------------------------------------------
----------------------------------------------
----------------------------------

>13209_Chingombe_TZ
NNNNNNNNNNNNNNNNNNNCACACCCCCTATTCAAGATAATTAACCACTCCTTCATCGAT
CTGCCTGCCCCTTCCAACATCTCATCATGATGAAACTTTGGCTCTCTACTAGGAATATGC
CTTATAGTCCAAATCCTCACAGGCCTATTTCTAGCAATACACTATACATCAGACACAATA
ACAGCCTTCTCATCAGTAACACATATCTGCCGAGATGTAAATTATGGATGACTAATCCGA
TATTTACATGCCAACGGAGCCTCTATATTCTTTATCTGCTTATTTCTACACATTGGACGG
GGAATATACTACGGATCCTACACATTTATAGAAACATGAAACATTGGAGTTGTCTTACTA
TTTGCAGTAATAGCCACAGCATTTATGGGTTATGTCCTCCCATGGGGGCAAATATCATTC
TGAGGGGCTACAGTAATTACAAACCTCCTATCAGCCATTCCATATGTAGGAACTACCCTA
GTAGAATGAATTTGAGGCGGGTTCTCAGTAGATAAAGCTACTCTAACCCGATTTTTTGCT
TTCCACTTCATCCTACCATTCATTATTTCAGCATTAGTATTTGTTCACCTCCTTTTTCTT
CACGAAACAGGATCTAACAACCCCACAGGCCTTAACTCTGATGCCGACAAAATCCCATTC
CACCCTTACTACACCATCAAAGATATCCTAGGAATCCTTATTATTTTCCTCTTTCTTATA
ACCTTAGTCCTCTTCTTCCCAGATATATTAGGTGACCCAGACAACTATATACCAGCCAAC
CCACTAAACACTCCACCTCATATTAAGCCAGAATGATATTTCTTATTTGCATACGCCATT
CTACGCTCAATCCCTAGTAAACTAGGAGGAGTCCTAGCCCTAATTTTATCTATCCTAATT
CTAGCATTCCTCCCATTCCTCCACACATCCAAACAACGAAGCCTAATATTCCGCCCAATC
ACCCAAACCTTATACTGAATTCTAGTAGCCAACCTACTAATCCTCACTTGAGTTGGAGGT
CAACCAGTAGAACACCCATTCATCATTATTGGACAACTAGCCTCCATCTCTTACTTCACT
ATTATCCTCATTCTAATACCAGTCGCAGGTATCATTGAAGATAAATTNNNNNNNNNNNNN----------------------------------------------
----------------------------------------------
----------------------------------------------
----------------------------------------------
----------------------------------------------
----------------------------------------------
----------------------------------------------
----------------------------------------------
----------------------------------------------
----------------------------------------------
----------------------------------------------
----------------------------------------------
----------------------------------------------
----------------------------------------------
----------------------------------------------
----------------------------------------------
----------------------------------------------
----------------------------------------------
----------------------------------------------
----------------------------------------------
----------------------------------------------
----------------------------------------------
----------------------------------------------
----------------------------------------------
----------------------------------------------
----------------------------------------------
----------------------------------------------
----------------------------------

>NK28607_Mumias_KE
ATGACAATCATACGAAAAACACACCCACTATTCAAGATAATTAATCACTCCTTCATCGAC
CTGCCTGCCCCTTCCAACATTTCATCATGATGAAACTTTGGATCTCTACTAGGAATCTGC
CTTATAGTCCAAATCCTCACAGGCCTATTCCTAGCAATACACTATACATCAGACACAATA
ACAGCCTTCTCATCAGTTACACACATCTGCCGAGATGTAAACTATGGATGACTGATCCGA
TACTTACATGCCAACGGAGCCTCTATATTCTTTATCTGCTTATTTTTACACGTAGGACGG
GGAATATACTACGGATCCTACACATTTATAGAAACATGAAATATTGGGGTTATTTTACTG
TTTGCAGTGATAGCCACAGCATTTATAGGTTATGTTCTCCCATGGGGACAGATATCATTT
TGAGGAGCTACAGTAATTACAAACCTTCTATCAGCCATTCCATATGTAGGAACTACTCTA
GTAGAATGAATCTGAGGCGGATTCTCAGTAGATAAAGCCACCTTAACCCGATTTTTTGCT
TTCCACTTCATCCTACCATTCATTATTGCAGCATTAGTAATTGTTCACCTCCTTTTCCTT
CACGAAACAGGATCTAACAACCCCACAGGCCTTAACTCTGATGCCGACAAAATCCCATTC
CACCCTTACTATACTATTAAAGATATTCTAGGAGTACTGATCATACTCCTCTTTCTTATA
ACCTTAGTCCTCTTCTTCCCAGACATATTAGGTGACCCCGACAATTATACACCAGCCAAT
CCACTAAACACTCCTCCTCATATTAAGCCAGAATGATATTTCTTATTTGCATATGCCATT
CTACGCTCAATCCCTAATAAACTAGGAGGAGTCCTAGCCCTAATTTTATCTATCCTAATT
CTAGCGTTTCTCCCATTCCTCCACACATCCAAACAACGAAGCCTAATATTCCGCCCAATC
ACCCAAGCCTTATACTGAATCCTAGTAGCCAACCTACTTATCCTCACTTGAATTGGAGGT
CAACCAGTAGAACACCCATTCATTATTATTGGTCAACTAGCCTCCATCTCTTACTTCACT
ATTATCCTTATTCTAATACCAATTGCAGGAATTATTGAAGATAAGTTACTAAANCTCTAC----------------------------------------------
----------------------------------------------
----------------------------------------------
----------------------------------------------
----------------------------------------------
----------------------------------------------
----------------------------------------------
----------------------------------------------
----------------------------------------------
----------------------------------------------
----------------------------------------------
----------------------------------------------
----------------------------------------------
----------------------------------------------
----------------------------------------------
----------------------------------------------
----------------------------------------------
----------------------------------------------
----------------------------------------------
----------------------------------------------
----------------------------------------------
----------------------------------------------
----------------------------------------------
----------------------------------------------
----------------------------------------------
----------------------------------------------
----------------------------------------------
----------------------------------

>11514_Dakawa_TZ
ATGACAATCNTACGAAAAACACACCCACTATTCAAGATACTTAACCACTCCTTCATCGAC
CTGCCTGCCCCTTCCAACATTTCATCATGATGAAATTTTGGATCTCTATTAGGAATCTGC
CTTATAGTCCAAATCCTCACAGGCCTATTCCTAGCAATACACTACACATCAGACACAATA
ACAGCCTTCTCATCAGTAACACATATTTGCCGAGATGTAAACTATGGATGACTAATCCGA
TACCTACATGCCAACGGAGCCTCTATATTCTTCATCTGTTTATTTTTACACGTAGGACGG
GGAATGTACTACGGATCCTATACATTTATAGAAACATGAAACATTGGGGTTATCTTACTA
TTTGCAGTGATAGCCACAGCATTTATAGGCTATGTCCTCCCATGAGGACAGATATCATTT
TGAGGGGCTACAGTAATCACAAACCTTCTATCAGCCATTCCATATGTAGGAACTACTCTA
GTAGAATGAATTTGAGGCGGATTCTCAGTAGATAAAGCCACCCTGACCCGATTTTTTGCT
TTCCACTTCATCCTACCATTCATTATTGCAGCATTAGTGATTGTGCACCTCCTTTTCCTT
CACGAAACAGGATCTAACAACCCCACAGGCCTTAACTCTGATGCCGACAAAATCCCGTTC
CACCCTTACTATACTATCAAAGACATCCTAGGAGTCCTAATTATACTCCTCTTTCTTATA
ACCTTAGTCCTCTTCTTCCCAGACATATTAGGTGACCCCGACAATTATATACCAGCCAAC
CCACTAAACACTCCACCTCATATTAAGCCAGAATGATATTTCTTATTCGCATATGCCATT
CTACGCTCAATTCCCAATAAGCTAGGAGGAGTCCTAGCCCTAATTTTATCTATCCTAATT
CTAGCGTTTCTCCCATTCCTTCACACATCCAAACAACGAAGCCTAATATTCCGCCCAATC
ACCCAAGCCTTATACTGAATTCTAGTAGCTAACCTACTTATCCTCACTTGAATCGGAGGT
CAACCAGTAGAACACCCATTCATCATTATTGGACAACTAGCCTCCATCTCTTACTTCACT
ATTATCCTCATTCTAATACCAGTCGCAGGTATTATTGAAGACAAGTTNNNNNNNNNNNNN----------------------------------------------
----------------------------------------------
----------------------------------------------
----------------------------------------------
----------------------------------------------
----------------------------------------------
----------------------------------------------
----------------------------------------------
----------------------------------------------
----------------------------------------------
----------------------------------------------
----------------------------------------------
----------------------------------------------
----------------------------------------------
----------------------------------------------
----------------------------------------------
----------------------------------------------
----------------------------------------------
----------------------------------------------
----------------------------------------------
----------------------------------------------
----------------------------------------------
----------------------------------------------
----------------------------------------------
----------------------------------------------
----------------------------------------------
----------------------------------------------
----------------------------------

>8744_Mkundi_TZ
NNNNNNNNNNNNNNNNNNNCNCNCCCNCTATTCAAGATACTTAACCACTCCTTCATCGAC
CTGCCTGCCCCTTCCAACATTTCATCATGATGAAACTTTGGGTCCCTATTAGGAATCTGC
CTTATAGTCCAAATCCTCACAGGCCTATTCCTAGCAATACACTACACATCAGACACAATA
ACAGCCTTCTCATCAGTAACACATATCTGCCGAGATGTAAACTATGGATGACTAATCCGA
TACTTACATGCCAACGGAGCCTCTATATTCTTCATCTGTTTATTTTTACACGTAGGACGG
GGAATGTACTACGGATCTTATACATTTATAGAAACATGAAATATTGGGGTCATCTTACTA
TTTGCAGTGATAGCCACAGCATTTATAGGCTATGTCCTCCCATGAGGACAGATATCATTT
TGAGGGGCTACAGTAATCACAAACCTTCTATCAGCCATTCCATATGTAGGAACTACTCTA
GTAGAATGAATTTGAGGCGGATTTTCAGTAGATAAAGCCACCCTGACCCGATTTTTTGCT
TTCCACTTCATCCTACCATTCATTATTGCAGCATTAGTGATTGTGCACCTCCTTTTCCTT
CACGAAACAGGATCTAACAACCCCACCGGCCTTAACTCTGATGCCGATAAAATCCCGTTC
CACCCTTACTATACCATCAAAGACATCCTAGGAGTCCTAATTATACTCCTCTTTCTTATA
ACCTTAGTCCTTTTCTTCCCAGACATATTAGGTGACCCCGACAATTATATACCAGCCAAC
CCACTAAACACTCCACCTCATATTAAGCCAGAATGATATTTCTTATTCGCATATGCCATT
CTACGCTCAATTCCCAATAAGCTAGGAGGAGTCCTAGCCCTAATTTTATCTATCCTAATT
CTAGCGTTTCTCCCATTCCTTCACACATCCAAACAACGAAGCCTAATATTCCGCCCAATC
ACCCAAGCCTTATACTGAATTCTAGTAGCTAACCTACTTATCCTCACTTGAATTGGAGGT
CNACCAGTAGAACACCCATTCATCATTATTGGACAACTAGCCTCCATCTCTTACTTCACT
ATTATCCTCATTCTAATACCAGTCGCAGGTATTATTGAAGACAAGTNNNNNNNNNNNNNN----------------------------------------------
----------------------------------------------
----------------------------------------------
----------------------------------------------
----------------------------------------------
----------------------------------------------
----------------------------------------------
----------------------------------------------
----------------------------------------------
----------------------------------------------
----------------------------------------------
----------------------------------------------
----------------------------------------------
----------------------------------------------
----------------------------------------------
----------------------------------------------
----------------------------------------------
----------------------------------------------
----------------------------------------------
----------------------------------------------
----------------------------------------------
----------------------------------------------
----------------------------------------------
----------------------------------------------
----------------------------------------------
----------------------------------------------
----------------------------------------------
----------------------------------

>5488_Muhuwesi_TZ
NNNNNNNNNNNNNNNNNNNNNNNCCCACTATTCAAGATACTTAACCACTCCTTCATCGAC
CTGCCTGCCCCTTCCAACATTTCATCATGATGAAACTTTGGATCCCTATTAGGAATCTGC
CTTATAGTCCAAATCCTCACAGGCCTATTCCTAGCAATACACTACACATCAGACACAATA
ACAGCCTTCTCATCAGTAACACATATCTGCCGAGATGTAAACTATGGATGACTAATCCGA
TACTTACATGCCAACGGAGCCTCTATATTCTTCATCTGTTTATTTTTACACGTAGGACGG
GGAATGTACTACGGATCTTATACATTTATAGAAACATGAAATATTGGGGTCATCTTACTA
TTTGCAGTGATAGCCACAGCATTTATAGGCTATGTCCTCCCATGAGGACAGATATCATTT
TGAGGGGCTACAGTAATCACAAACCTTCTATCAGCCATTCCATATGTAGGAACTACTCTA
GTAGAATGAATTTGAGGCGGATTTTCAGTAGATAAAGCCACCCTGACCCGATTTTTTGCT
TTCCACTTCATCCTACCATTCATTATTGCAGCATTAGTAATTGTGCACCTCCTTTTCCTT
CACGAAACAGGATCTAACAACCCCACCGGCCTTAACTCTGATGCCGATAAAATCCCGTTC
CACCCTTACTATACCATCAAAGACATCCTAGGAGTCCTAATTATACTCCTCTTTCTTATA
ACCTTAGTCCTTTTCTTCCCAGACATATTAGGTGACCCCGACAATTATATACCAGCCAAC
CCACTAAACACTCCACCTCATATTAAGCCAGAATGATATTTCTTATTCGCATATGCCATT
CTACGCTCAATTCCCAATAAGCTAGGAGGAGTCCTAGCCCTAATTTTATCTATCCTAATT
CTAGCGTTTCTCCCATTCCTTCACACATCCAAACAACGAAGCCTAATATTCCGCCCAATC
ACCCAAGCCTTATACTGAATTCTAGTAGCTAACCTACTTATCCTCACTTGAATTGGAGGT
CAACCAGTAGAACACCCATTCATCATTATTGGACAACTAGCCTCCATCTCTTACTTCACT
ATTATCCTCATTCTAATACCAGTCGCAGGTATTATTGAAGACAAANNNNNNNNNNNNNNN----------------------------------------------
----------------------------------------------
----------------------------------------------
----------------------------------------------
----------------------------------------------
----------------------------------------------
----------------------------------------------
----------------------------------------------
----------------------------------------------
----------------------------------------------
----------------------------------------------
----------------------------------------------
----------------------------------------------
----------------------------------------------
----------------------------------------------
----------------------------------------------
----------------------------------------------
----------------------------------------------
----------------------------------------------
----------------------------------------------
----------------------------------------------
----------------------------------------------
----------------------------------------------
----------------------------------------------
----------------------------------------------
----------------------------------------------
----------------------------------------------
----------------------------------

>T1885_NjoroNdido_TZ
ATGACAATCATACGAAAAACACACCCACTATTCAAGATACTTAACCACTCCTTCATCGAC
CTGCCTGCCCCTTCCAACATTTCATCATGATGAAACTTTGGATCTCTATTAGGAATCTGC
CTTATAGTCCAAATCCTCACAGGCCTATTCCTAGCAATACACTACACATCAGACACAATA
ACAGCCTTCTCATCAGTAACACATATCTGCCGAGATGTAAACTATGGATGACTAATCCGA
TACCTACATGCCAACGGAGCCTCTATATTCTTCATCTGTTTATTTTTACACGTAGGACGG
GGAATGTACTACGGATCCTATACATTTATAGAAACATGAAATATTGGGGTTATCTTACTA
TTTGCAGTGATAGCCACAGCATTTATAGGCTATGTCCTCCCATGAGGACAGATATCATTT
TGAGGGGCTACAGTAATCACAAACCTTCTATCAGCCATTCCATATGTAGGAACTACTCTA
GTAGAATGAATTTGAGGCGGATTCTCAGTAGATAAAGCCACCCTGACCCGATTTTTTGCT
TTCCACTTCATCCTACCATTCATTATTGCAGCATTAGTGATTGTGCACCTCCTTTTCCTT
CACGAAACAGGATCTAACAACCCCACCGGCCTTAACTCTGATGCCGACAAAATCCCGTTC
CACCCTTACTATACCATCAAAGACATCCTGGGAGCCCTAATTATACTCCTCTTTCTTATA
ACCTTAGTCCTCTTCTTCCCAGACATATTAGGTGACCCCGACAATTATATACCAGCCAAC
CCACTAAACACTCCACCTCATATTAAGCCAGAATGATATTTCTTATTCGCATATGCCATT
CTACGCTCAATTCCCAATAAGCTAGGAGGAGTCCTAGCCCTAATTTTATCTATCCTAATT
CTAGCGTTTCTCCCATTCCTTCATACATCCAAACAACGAAGCCTAACATTCCGCCCAATC
ACCCAAGCCTTATACTGAATTCTAGTAGCTAACCTACTTATCCTCACTTGAATTGGAGGT
CAACCAGTAGAACACCCATTCATCATTATTGGACAACTAGCCTCCATCTCTTACTTCACT
ATCATCCTCATTCTAATACCAGTCGCAGGCATTATTGAAGACAAGTTACTAAAACTCTAC----------------------------------------------
----------------------------------------------
----------------------------------------------
----------------------------------------------
----------------------------------------------
----------------------------------------------
----------------------------------------------
----------------------------------------------
----------------------------------------------
----------------------------------------------
----------------------------------------------
----------------------------------------------
----------------------------------------------
----------------------------------------------
----------------------------------------------
----------------------------------------------
----------------------------------------------
----------------------------------------------
----------------------------------------------
----------------------------------------------
----------------------------------------------
----------------------------------------------
----------------------------------------------
----------------------------------------------
----------------------------------------------
----------------------------------------------
----------------------------------------------
----------------------------------

>R12103_NGotto_CAR
ATGACAATCATACGAAAAACACACCCACTATTCAAGATAGTTAACCACTCCTTCATCGAC
CTGCCTGCCCCTTCCAACATTTCATCATGATGAAACTTTGGATCTCTACTAGGAATCTGC
CTCATAGTCCAAATCCTCACAGGCCTATTCCTAGCAATACACTATACATCAGACACAACA
ACAGCCTTCTCATCAGTTACACACATCTGCCGAGATGTAAACTATGGATGACTAATCCGA
TACTTACATGCCAACGGAGCCTCTATATTCTTTATCTGCTTATTTTTACATGTAGGACGG
GGAATATACTACGGATCCTACACATTTATAGAAACATGAAATATTGGGGTTATTTTACTG
TTTGCAGTGATAGCCACAGCATTTATAGGTTATGTTCTCCCATGGGGGCAGATATCATTT
TGAGGAGCTACAGTAATTACAAACCTTCTATCAGCCATTCCATATGTAGGAACTACTCTA
GTAGAGTGAATCTGAGGCGGATTCTCAGTAGATAAAGCCACCTTAACCCGATTTTTTGCT
TTCCACTTCATCCTACCATTCATTATTGCAGCATTAGTAATTGTTCACCTCCTTTTCCTT
CACGAAACAGGATCTAGCAACCCCACAGGCCTTAACTCTGATGCCGACAAAATCCCATTC
CACCCTTACTATACTATTAAAGATATCCTAGGAGTACTGATCATACTCCTCTTTCTTATA
ACCTTAGTCCTCTTCTTCCCAGACATATTAGGTGACCCCGACAATTATACGCCAGCCAAT
CCACTAAACACTCCTCCTCATATTAAGCCAGAATGATATTTCTTATTTGCTTATGCCATT
CTACGCTCAATCCCTAATAAACTAGGAGGAGTCCTAGCCCTAATCTTATCTATCCTAATT
CTAGCGTTTCTCCCATTCCTCCACACATCCAAACAACGAAGCCTAATATTCCGCCCAATC
ACCCAAGCCTTATACTGAATCCTAGTAGCCAACCTACTAATCCTCACTTGAATTGGAGGT
CAACCAGTAGAACACCCATTCATTATTATTGGTCAACTAGCCTCCATCTCTTACTTCACT
ATTATCCTTATTCTAATACCAATTGCAGGTATTATTGAAGATAAGTTACTAAAACTCTAC----------------------------------------------
----------------------------------------------
----------------------------------------------
----------------------------------------------
----------------------------------------------
----------------------------------------------
----------------------------------------------
----------------------------------------------
----------------------------------------------
----------------------------------------------
----------------------------------------------
----------------------------------------------
----------------------------------------------
----------------------------------------------
----------------------------------------------
----------------------------------------------
----------------------------------------------
----------------------------------------------
----------------------------------------------
----------------------------------------------
----------------------------------------------
----------------------------------------------
----------------------------------------------
----------------------------------------------
----------------------------------------------
----------------------------------------------
----------------------------------------------
----------------------------------

>10268_Mamiwa_TZ
ATGACAATCATACGAAAAACACACCCACTATTTAAAATAATTAACCACTCTTTCATCGAT
CTACCTACTCCATCCAATATTTCATCATGATGAAACTTTGGATCCCTCCTAGGAGTCTGC
CTAATAGTACAAATTATTACAGGGTTATTCCTAGCAATACACTACACATCAGACACAATA
ACAGCCTTCTCATCAGTTACCCACATCTGCCGAGACGTAAATTACGGATGGCTAATTCGA
TATATACATGCAAATGGAGCCTCCATATTTTTCATCTGCCTATTCCTTCACGTAGGACGA
GGTATCTACTACGGATCTTACACATTTATAGAAACATGAAATATCGGAGTTATCCTATTG
TTTGCAATTATAGCCACAGCATTCATAGGCTATGTACTTCCATGAGGTCAAATATCATTC
TGAGGGGCAACAGTAATTACCAACCTCCTGTCAGCCATCCCATATGTAGGAACTACCCTA
GTCGAATGAATCTGAGGAGGGTTCTCAGTAGACAAAGCAACCTTAACCCGATTCTTCGCC
TTCCACTTCATTTTACCATTCATCATCACAGCCTTAGTTATCGTCCACCTACTCTTCCTT
CACGAAACAGGATCAAATAATCCTACAGGACTAAACTCTGACGCAGACAAAATCCCATTC
CATCCATACTACACAATTAAAGACATCCTAGGAGTTATTATTATACTCCTATTCCTCATA
ACTCTAGTATTATTCTTTCCAGACATATTAGGAGACCCCGACAACTACATACCAGCTAAC
CCACTAAACACCCCACCCCATATTAAACCAGAATGATACTTCCTATTCGCATATGCTATT
CTTCGTTCTATCCCCAATAAATTAGGAGGAGTCCTTGCCCTTATCTTATCTATCCTAATT
TTAATTTTTCTTCCCCTACTACACACATCTAAACAACGAAGTCTCATGTTCCGTCCTATC
ACCCAAACTTTATACTGAATCCTAGTAGCTAACCTACTTGTCCTTACTTGAATTGGGGGT
CAACCAGTAGAACACCCATATATTATTATTGGCCAGCTAGCCTCCATCTCATATTTCTCT
ATCATCTTAATCCTTATACCAATTTCAGGTATTATTGAAGATAAATTATTAAAACTATAT----------------------------------------------
----------------------------------------------
----------------------------------------------
----------------------------------------------
----------------------------------------------
----------------------------------------------
----------------------------------------------
----------------------------------------------
----------------------------------------------
----------------------------------------------
----------------------------------------------
----------------------------------------------
----------------------------------------------
----------------------------------------------
----------------------------------------------
----------------------------------------------
----------------------------------------------
----------------------------------------------
----------------------------------------------
----------------------------------------------
----------------------------------------------
----------------------------------------------
----------------------------------------------
----------------------------------------------
----------------------------------------------
----------------------------------------------
----------------------------------------------
----------------------------------

>KIK14_Mbwambala_DRC
ATGACAATCATACGAAAAACACATCCACTATTCAAGATAATTAACCACTCCTTCATCGAT
CTGCCTGCCCCTTCCAACATTTCATCCTGATGAAACTTTGGGTCTCTATTAGGAATCTGC
CTTATAGTCCAAATCCTCACAGGCCTATTCCTAGCAATACACTATACATCAGACACAATA
ACAGCCTTCTCATCAGTAACACATATCTGCCGAGATGTAAACTATGGATGACTAATCCGA
TACTTACATGCCAACGGAGCCTCTATATTCTTTATCTGCTTATTTTTACACGTAGGACGA
GGAATGTACTATGGATCCTATACATTTATAGAAACATGAAACATTGGGGTTATCTTACTG
TTTGCAGTGATAGCCACAGCATTTATAGGTTATGTCCTCCCATGAGGACAAATATCATTT
TGAGGGGCTACAGTAATTACTAACCTCCTATCAGCCATTCCATATGTAGGAACTACTCTA
GTAGAATGAATTTGAGGCGGATTCTCAGTAGACAAGGCCACCCTAACCCGATTTTTTGCC
TTCCACTTCATCCTACCATTCATTATTGCAGCATTAGTAATTGTCCACCTCCTTTTCCTT
CATGAAACAGGATCTAATAACCCCACCGGCCTTAACTCTGATGCCGACAAAATCCCATTT
CACCCTTACTATACCATCAAAGACATCCTAGGAGTCCTGATTATACTCCTCTTTCTTATG
ACCTTAGTCCTCTTCTTCCCAGACATATTAGGTGACCCCGACAATTATATACCAGCCAAC
CCACTAAACACTCCACCTCATATTAAGCCAGAATGATATTTCTTATTTGCATACGCCATT
CTACGCTCAATCCCTAATAAACTAGGAGGAGTTCTAGCCCTAATTTTATCTATCCTAATT
CTAGCCTTCCTCCCATTCCTCCACACATCCAAACAACGAAGCCTAATATTCCGCCCAATC
ACCCAAGCCTTATACTGAATTCTAGTAGCCAACCTACTAATCCTCACTTGAATTGGAGGA
CAACCAGTAGAACATCCATTCATCATTATTGGTCAACTAGCCTCCATCTCTTACTTCACT
ATTATCCTCATTCTGATACCAGTCGCAGGTATCATTGAAGACAAATTACNNNNNNNNNNN----------------------------------------------
----------------------------------------------
----------------------------------------------
----------------------------------------------
----------------------------------------------
----------------------------------------------
----------------------------------------------
----------------------------------------------
----------------------------------------------
----------------------------------------------
----------------------------------------------
----------------------------------------------
----------------------------------------------
----------------------------------------------
----------------------------------------------
----------------------------------------------
----------------------------------------------
----------------------------------------------
----------------------------------------------
----------------------------------------------
----------------------------------------------
----------------------------------------------
----------------------------------------------
----------------------------------------------
----------------------------------------------
----------------------------------------------
----------------------------------------------
----------------------------------

>T50557_Dakawa_TZ
ATGACAATTATACGAAAATCACATCCACTATTTAAAGTAATTAATCACTCTTTCATTGAT
TTACCCGCTCCATCCAATATTTCATCATGATGAAACTTTGGATCTCTCCTAGGAGTTTGC
CTAATAGTTCAAATTCTCACTGGCCTATTCTTAGCAATACATTATACGTCAGACACAATA
ACAGCTTTTTCATCAGTAACTCATATCTGCCGAGACGTAAACTACGGATGATTAATCCGA
TATATACACGCAAACGGAGCCTCCATATTCTTTATTTGTCTATTTCTTCACGTAGGACGA
GGAATATACTATGGATCCTACACATTTATGGAAACATGAAACATTGGAGTTATTCTACTA
TTTGCCGTAATAGCCACAGCATTCATAGGCTATGTGCTTCCATGAGGACAAATATCATTT
TGAGGGGCAACAGTAATTACAAATTTATTATCAGCTATTCCATATGTAGGGACTACCCTA
GTCGAATGAATTTGAGGCGGATTTTCAGTAGATAAAGCCACCTTAACTCGATTTTTTGCC
TTCCACTTTATTCTACCATTTATTATTGCAGCACTAGTAATTGTTCATCTTCTCTTTCTT
CATGAGACAGGATCAAATAACCCCACAGGTCTAGATTCTGACGCTGACAAAATCCCATTC
CACCCCTACTACACAATTAAAGATATCCTAGGAATTTTCATTATATTCTTATTTCTCATA
GTTCTAGTACTCTTCTTTCCAGATATACTAGGAGACCCTGACAATTACATACCAGCCAAC
CCATTAAACACCCCACCCCACATTAAACCAGAATGATATTTCCTATTCGCATACGCTATT
TTACGCTCTATCCCTAATAAATTGGGAGGAGTCCTAGCCTTAATTTTATCTATTTTAGTC
CTTGCCCTCCTCCCATTCCTCCATACCTCCAAACAACGAAGCCTGATATTCCGCCCAATT
ACTCAAACTCTGTACTGAATCTTAGTAGCCAACCTATTAGTTCTAACTTGAATTGGGGGT
CAACCAGTAGAGCATCCATTTATTATTATTGGCCAACTAGCCTCCATCTCTTATTTTTCC
ATTATTCTCATTCTTATGCCAATCTCAGGAATTATTGAAGATAAATTATTAAAACTATAC----------------------------------------------
----------------------------------------------
----------------------------------------------
----------------------------------------------
----------------------------------------------
----------------------------------------------
----------------------------------------------
----------------------------------------------
----------------------------------------------
----------------------------------------------
----------------------------------------------
----------------------------------------------
----------------------------------------------
----------------------------------------------
----------------------------------------------
----------------------------------------------
----------------------------------------------
----------------------------------------------
----------------------------------------------
----------------------------------------------
----------------------------------------------
----------------------------------------------
----------------------------------------------
----------------------------------------------
----------------------------------------------
----------------------------------------------
----------------------------------------------
----------------------------------

>TM39831_NGomeForest_SA
ATGACAATCATACGAAAAACACATCCACTATTCAAGATACTTAACCACTCCTTCATTGAT
CTGCCTGCCCCTTCCAACATTTCATCATGATGAAACTTTGGATCTCTATTAGGAATCTGC
CTTATAGTCCAAATCCTCACAGGCCTGTTCCTAGCAATACACTATACATCAGACACAATA
ACAGCCTTCTCATCAGTAACACATATCTGCCGAGATGTAAACTATGGATGACTAATCCGA
TATTTACATGCCAACGGAGCCTCTATATTCTTCATCTGCTTATTTTTACACGTAGGACGG
GGAATGTACTACGGATCCTATGTATTTATAGAAACATGAAATATTGGAGTTATCTTACTG
TTTGCAGTGATAGCCACAGCATTCATAGGTTATGTCCTCCCATGAGGACAGATATCATTT
TGAGGGGCTACAGTAATTACAAACCTTCTATCAGCCATTCCATATGTAGGAACTACTCTA
GTAGAATGAATTTGAGGCGGATTCTCAGTAGATAAAGCCACCCTGACCCGATTTTTTGCT
TTCCACTTCATCCTACCATTCATTATTGCAGCATTAGTAATCGTCCACCTCCTTTTCCTT
CACGAAACAGGATCTAACAATCCCACCGGCCTTAACTCCGATGCCGACAAAATCCCATTC
CACCCTTACTATACCATCAAAGACATCCTAGGAATCCTAATTATATTCCTCTTTCTTATA
ACCTTAGTCCTCTTCTTCCCAGACATATTAGGTGACCCCGACAATTATATACCAGCCAAC
CCACTAAACACTCCACCTCATATTAAGCCAGAATGATATTTCTTATTCGCATATGCCATT
CTACGCTCAATTCCCAATAAGCTAGGAGGAGTCTTAGCCCTAATTTTATCTATCCTAATC
CTAGCGTTTCTCCCATTCCTTCACACATCCAAACAACGAAGCCTAATATTCCGCCCAATC
ACCCAAGCCTTATACTGGATTCTAGTAGCTAACCTACTTATCCTCACTTGAATTGGAGGT
CAACCAGTAGAACACCCATTCATCATTATTGGACAACTAGCCTCCATCTCCTACTTTACT
ATTATCCTCGTTCTAATACCAGTCGCAGGTATTATTGAAGACAAATTACTAAAACTCTAT----------------------------------------------
----------------------------------------------
----------------------------------------------
----------------------------------------------
----------------------------------------------
----------------------------------------------
----------------------------------------------
----------------------------------------------
----------------------------------------------
----------------------------------------------
----------------------------------------------
----------------------------------------------
----------------------------------------------
----------------------------------------------
----------------------------------------------
----------------------------------------------
----------------------------------------------
----------------------------------------------
----------------------------------------------
----------------------------------------------
----------------------------------------------
----------------------------------------------
----------------------------------------------
----------------------------------------------
----------------------------------------------
----------------------------------------------
----------------------------------------------
----------------------------------

>TM44647_Verulam_SA
ATGACAATCNTACGAAAAACNNNTCCACTATTCAAGATACTTAACCACTCCTTCATTGAT
CTGCCTGCCCCTTCCAACATTTCATCATGATGAAACTTTGGATCTCTATTAGGAATCTGC
CTTATAGTCCAAATCCTCACAGGCCTGTTCCTAGCAATACACTATACATCAGACACAATA
ACAGCCTTCTCATCAGTAACACATATCTGCCGAGATGTAAACTATGGATGACTAATCCGA
TACTTACATGCCAACGGAGCCTCTATATTCTTCATCTGCTTATTTTTACACGTAGGACGG
GGAATGTACTACGGATCCTATGTATTTATAGAAACATGAAATATTGGAGTTATCTTACTG
TTTGCAGTGATAGCCACAGCATTCATAGGTTATGTCCTCCCATGAGGACAGATATCATTT
TGAGGGGCTACAGTAATTACAAACCTTCTATCAGCCATTCCATATGTAGGAACTACTCTA
GTAGAATGAATTTGAGGCGGATTCTCAGTAGATAAAGCCACCCTGACCCGATTTTTTGCT
TTCCACTTCATCCTACCATTCATTATTGCAGCATTAGTAATCGTCCACCTCCTTTTCCTT
CACGAAACAGGATCTAACAATCCCACCGGCCTTAACTCCGATGCCGACAAAATCCCATTC
CACCCTTACTATACCATCAAAGACATCCTAGGAATCCTAATTATATTCCTCTTTCTTATA
ACCTTAGTCCTCTTCTTCCCAGACATATTAGGTGACCCCGACAATTATATACCAGCCAAC
CCACTAAACACTCCACCTCATATTAAGCCAGAATGATATTTCTTATTCGCATATGCCATT
CTACGCTCAATTCCCAATAAGCTAGGAGGAGTCTTAGCCCTAATTTTATCTATCCTAATC
CTAGCGTTTCTCCCATTCCTTCACACATCCAAACAACGAAGCCTAATATTCCGCCCAATC
ACCCAAACCTTATACTGGATTCTAGTAGCTAACCTACTTATCCTCACTTGAATTGGAGGT
CAACCAGTAGAACACCCATTCATCATTATTGGACAACTAGCCTCCATCTCCTACTTTACT
ATTATCCTCGTTCTAATACCAGTCGCAGGTATTATTGAAGACAAATTACTAAANNNNNNN----------------------------------------------
----------------------------------------------
----------------------------------------------
----------------------------------------------
----------------------------------------------
----------------------------------------------
----------------------------------------------
----------------------------------------------
----------------------------------------------
----------------------------------------------
----------------------------------------------
----------------------------------------------
----------------------------------------------
----------------------------------------------
----------------------------------------------
----------------------------------------------
----------------------------------------------
----------------------------------------------
----------------------------------------------
----------------------------------------------
----------------------------------------------
----------------------------------------------
----------------------------------------------
----------------------------------------------
----------------------------------------------
----------------------------------------------
----------------------------------------------
----------------------------------

>R14002_Ekom_CAM
ATGACAATCATACGTAAATCACACCCACTATTCAAAATAATTAATCATTCTTTTATTGAT
TTACCCGCTCCATCCAACATTTCATCATGATGAAACTTTGGATCTCTTTTAGGAGTCTGC
CTTATAGTACAAATTCTTACAGGCCTATTCCTAGCAATACACTATACATCAGATACATTA
ACAGCCTTTTCATCAGTAACCCATATTTGCCGAGATGTAAACTATGGATGACTAATCCGA
TATATACATGCTAACGGGGCTTCCATATTTTTTATTTGCTTATTTCTGCACGTAGGACGA
GGAATATATTATGGGTCCTATACATTTATAGAAACATGAAACATTGGAGTAATCTTATTA
TTTGCTGTGATAGCCACAGCATTTATAGGTTATGTCCTTCCATGAGGACAAATATCATTC
TGAGGCGCAACAGTAATTACAAATCTATTATCAGCTGTTCCATATGTAGGAACCACCCTG
GTCGAATGAATCTGAGGAGGATTTTCAGTTGATAAAGCCACCCTAACCCGATTCTTCGCT
TTCCACTTTATTTTACCATTTATTATTGCAGCCCTAGTGATTGTCCATCTACTCTTCCTT
CACGAAACAGGATCAAACAACCCTACAGGCCTAAACTCCGATGCAGATAAAATTCCATTT
CACCCATACTATACTATTAAAGACATTCTAGGAGTTCTAATTATACTTATATTCCTAATA
ACCCTAGTTCTTTTCTTTCCAGATATTTTAGGTGACCCCGACAATTATATACCAGCCAAT
CCACTTAACACCCCACCACACATTAAACCAGAATGATATTTTCTATTCGCATATGCTATT
CTCCGCTCTATCCCTAACAAACTAGGAGGAGTATTGGCCCTAATTTTATCTATTCTAATT
CTAGCCCTACTCCCATTTCTTCACACATCCAAACAACGAAGCCTAATATTTCGCCCAATC
ACCCAAACCCTATATTGAATCTTAGTAGCCAACCTACTTGTCCTAACTTGAATCGGGGGC
CAACCAGTCGAACACCCATTTATTATCATTGGACAACTAGCCTCCATCTCATATTTCTCA
ATTATCCTTATTCTCATACCAATCTCAGGTATCATCGAAGATAAACTACTTAAATTATAT----------------------------------------------
----------------------------------------------
----------------------------------------------
----------------------------------------------
----------------------------------------------
----------------------------------------------
----------------------------------------------
----------------------------------------------
----------------------------------------------
----------------------------------------------
----------------------------------------------
----------------------------------------------
----------------------------------------------
----------------------------------------------
----------------------------------------------
----------------------------------------------
----------------------------------------------
----------------------------------------------
----------------------------------------------
----------------------------------------------
----------------------------------------------
----------------------------------------------
----------------------------------------------
----------------------------------------------
----------------------------------------------
----------------------------------------------
----------------------------------------------
----------------------------------

>IZEA2845_Oursi_BF
ATGACAATCATACGAAAAACACATCCACTATTCAAGATAATTAACCACTCTTTCATCGAT
TTACCTGCTCCTTCCAACATTTCATCATGATGAAACTTTGGATCACTCCTAGGAATCTGC
CTAATAGTCCAGATTCTCACAGGCCTATTCTTAGCAATACATTATACATCAGACACTACA
ACAGCCTTCTCATCAGTTACCCATATCTGTCGAGATGTAAACTACGGATGACTAATCCGA
TACATACATGCAAACGGAGCCTCTATATTCTTTATCTGCTTATTTCTGCATGTAGGACGA
GGAATATATTACGGATCATATACATTTATAGAAACATGAAATATTGGAGTTATCTTACTA
TTTGCAGTAATAGCTACAGCATTTATAGGTTATGTTCTTCCATGAGGACAAATATCATTC
TGAGGTGCCACCGTAATCACAAATCTTCTATCAGCTATTCCATATGTAGGCACCACCTTA
GTTGAATGAATTTGAGGTGGATTCTCAGTAGATAAAGCTACCTTAACCCGATTCTTTGCT
TTCCACTTTATCTTACCATTTATCATTACAGCACTAGTAGTTGTCCATCTCCTTTTCCTT
CATGAAACAGGATCAAATAACCCCACAGGCCTAAACTCTGATGCTGATAAAATCCCATTC
CACCCGTACTATACCATCAAAGACATCCTAGGAGTCATTATTATACTTCTATTTCTTATA
ACCTTAGTCCTATTCTTCCCAGACATATTAGGTGACCCTGACAATTATATACCAGCTAAC
CCACTAAACACCCCACCCCACATCAAACCAGAATGGTATTTCCTATTCGCATACGCCATC
CTACGCTCAATTCCAAACAAACTAGGAGGAGTTCTAGCCCTAATTCTATCCATTCTAATT
TTAGCCCTTCTCCCATTCCTTCATACATCCAAACAGCGAAGCCTAATATTTCGCCCAATA
ACCCAAACTTTATACTGAATTTTGGTGGCCAATCTGCTAATTCTTACCTGAATTGGGGGA
CAACCAGTAGAACACCCATTCATCATTATTGGTCAACTAGCCTCCATCTCTTACTTCACT
ATTATCATTATTCTAATGCCAATTGCAGGAATTATTGAAGATAAACTACTAAAACTCTAC----------------------------------------------
----------------------------------------------
----------------------------------------------
----------------------------------------------
----------------------------------------------
----------------------------------------------
----------------------------------------------
----------------------------------------------
----------------------------------------------
----------------------------------------------
----------------------------------------------
----------------------------------------------
----------------------------------------------
----------------------------------------------
----------------------------------------------
----------------------------------------------
----------------------------------------------
----------------------------------------------
----------------------------------------------
----------------------------------------------
----------------------------------------------
----------------------------------------------
----------------------------------------------
----------------------------------------------
----------------------------------------------
----------------------------------------------
----------------------------------------------
----------------------------------

>T770_Oursi_BF
ATGACAATCATACGAAAAACACATCCACTATTCAAGATAATTAACCACTCTTTCATCGAT
TTACCTGCTCCTTCCAACATTTCATCATGATGAAACTTTGGGTCACTCCTAGGAATCTGC
CTAATAGTCCAGATTCTCACAGGCCTATTCTTAGCAATACATTATACATCAGACACAACA
ACAGCCTTCTCATCAGTTACCCATATCTGTCGAGATGTAAACTACGGATGACTAATCCGA
TACATACATGCAAACGGAGCCTCTATATTCTTTATCTGCTTATTTCTGCATGTAGGACGA
GGAATATATTACGGATCATACACATTTATAGAAACATGAAATATTGGAGTTATCTTACTA
TTTGCAGTAATAGCTACAGCATTTATAGGTTATGTCCTTCCATGAGGACAAATATCATTC
TGAGGTGCCACCGTAATTACAAATCTTCTATCAGCTATTCCATATGTAGGGACCACCTTA
GTTGAATGAATTTGAGGTGGATTCTCAGTAGATAAAGCTACCTTAACCCGATTCTTTGCT
TTCCACTTTATCTTACCATTTATCATTACAGCACTAGTAGTTGTTCATCTCCTTTTCCTT
CATGAAACAGGATCAAATAACCCCACAGGCCTAAACTCTGATGCTGATAAAATCCCATTC
CACCCGTACTATACCATCAAAGACATCCTAGGAGTCATTATTATACTTCTATTTCTTATA
ACCTTAGTCCTATTCTTCCCAGACATATTAGGTGACCCTGACAATTATATACCAGCTAAC
CCACTAAACACCCCACCTCACATCAAACCAGAATGGTATTTCCTATTCGCATACGCCATC
CTACGCTCAATTCCAAACAAACTAGGAGGAGTTCTAGCCCTAATTCTATCTATCCTAATT
TTAGCCCTTCTCCCATTCCTTCATACATCCAAACAGCGAAGCCTAATATTTCGCCCAATA
ACCCAAACTTTATATTGAATTTTGGTGGCCAATCTGCTAATTCTTACCTGAATTGGGGGA
CAACCAGTAGAACACCCATTCATCATTATTGGTCAACTAGCCTCCATCTCTTACTTCACT
ATTATCATTATTCTAATGCCAATTGCAGGAATTATTGAAGATAAACTACTAAAACTCTAC----------------------------------------------
----------------------------------------------
----------------------------------------------
----------------------------------------------
----------------------------------------------
----------------------------------------------
----------------------------------------------
----------------------------------------------
----------------------------------------------
----------------------------------------------
----------------------------------------------
----------------------------------------------
----------------------------------------------
----------------------------------------------
----------------------------------------------
----------------------------------------------
----------------------------------------------
----------------------------------------------
----------------------------------------------
----------------------------------------------
----------------------------------------------
----------------------------------------------
----------------------------------------------
----------------------------------------------
----------------------------------------------
----------------------------------------------
----------------------------------------------
----------------------------------

>T1423_Hlabisa_SA
ATGACAATCATACGAAAAACACATCCACTATTCAAGATACTTAACCACTCCTTCATCGAT
CTGCCTGCCCCTTCCAACATTTCATCATGATGAAACTTTGGATCTCTATTAGGAATCTGC
CTTATAGTCCAAATCCTCACAGGCCTGTTCCTAGCAATACACTATACATCAGACACAATA
ACAGCCTTCTCATCAGTAACACATATCTGCCGAGATGTAAACTATGGATGACTAATCCGA
TACTTACATGCCAACGGAGCCTCTATATTCTTCATCTGCTTATTTTTACACGTAGGACGG
GGAATGTACTACGGATCCTATGTATTTATAGAAACATGAAATATTGGAGTTATCTTACTG
TTCGCTGTGATAGCCACAGCATTCATAGGTTATGTCCTCCCATGAGGACAGATATCATTT
TGAGGGGCTACAGTAATCACAAACCTTCTATCAGCCATTCCATACGTAGGAACTACTCTA
GTAGAATGAATTTGAGGCGGATTCTCAGTAGATAAAGCCACCCTGACCCGATTCTTTGCT
TTCCACTTCATCCTACCATTCATTATTGCAGCATTAGTAATTGTCCACCTCCTTTTCCTT
CACGAAACAGGATCTAACAATCCCACCGGCCTTAACTCCGATGCCGACAAAATCCCATTC
CACCCTTACTATACCATCAAAGACATCCTAGGAATCCTAATTATACTCCTCTTTCTTATA
ACCTTAGTCCTCTTCTTCCCAGACATATTAGGTGACCCCGACAATTATATACCAGCCAAC
CCACTAAACACTCCACCTCATATTAAGCCAGAATGATATTTCTTATTCGCATATGCCATT
CTACGCTCAATTCCCAATAAGCTAGGGGGAGTCTTAGCCCTAATTTTATCTATCCTAATC
CTAGCGTTTCTCCCATTCCTTCACACATCCAAACAACGAAGCCTAATATTCCGCCCAATC
ACCCAAGCCTTATACTGAATTCTAGTAGCTAACCTACTTATCCTCACTTGAATTGGAGGT
CAACCAGTAGAACACCCATTCATCATTATTGGACAACTAGCCTCCATCTCCTACTTTACT
ATTATCCTCGTTCTAATACCAGTCGCAGGTATTATTGAAGACAAATTACTAAAACTCTAT----------------------------------------------
----------------------------------------------
----------------------------------------------
----------------------------------------------
----------------------------------------------
----------------------------------------------
----------------------------------------------
----------------------------------------------
----------------------------------------------
----------------------------------------------
----------------------------------------------
----------------------------------------------
----------------------------------------------
----------------------------------------------
----------------------------------------------
----------------------------------------------
----------------------------------------------
----------------------------------------------
----------------------------------------------
----------------------------------------------
----------------------------------------------
----------------------------------------------
----------------------------------------------
----------------------------------------------
----------------------------------------------
----------------------------------------------
----------------------------------------------
----------------------------------

>P0486_ZiamaForest_GUI
ATGACAATCATACGAAAAACACACCCACTATTCAAGATAGTTAACCACTCCTTCATCGAC
CTGCCTGCCCCTTCCAACATTTCATCATGATGAAACTTTGGATCTCTTCTAGGAATTTGC
CTTATTGTCCAAATCCTTACAGGCTTATTCCTAGCAATACACTACACATCAGACACAATA
ACAGCCTTCTCATCAGTAACACATATCTGCCGAGACGTAAACTATGGATGACTAATCCGA
TATTTACATGCCAACGGAGCCTCTATATTCTTTATCTGCTTATTTTTACACGTAGGACGG
GGAATGTACTACGGATCCTACACATTTATAGAAACATGAAATATTGGGGTCATCCTACTA
TTTGCAGTGATAGCCACAGCATTTATAGGTTATGTCCTCCCATGGGGGCAGATATCATTT
TGAGGGGCTACAGTAATTACAAACCTTCTATCAGCCATCCCATATGTAGGAACTACTCTA
GTAGAATGAATCTGAGGCGGATTCTCAGTAGATAAAGCCACCCTAACCCGATTTTTTGCT
TTCCACTTCATCCTACCATTCATCATTGCAGCATTAGTAGTTGTTCACCTCCTTTTCCTT
CACGAAACAGGATCTAACAACCCCACAGGCCTTAACTCTGACGCCGACAAAATCCCATTC
CACCCTTACTATACTATCAAAGACATCCTAGGAGTCCTAATTATGCTCCTGTTCCTTATA
ACCTTAGTCCTATTCTTCCCAGACATATTAGGTGACCCCGACAATTATATACCAGCCAAC
CCACTAAACACTCCACCCCATATTAAGCCAGAATGGTATTTCTTATTTGCATACGCCATT
CTACGCTCAATCCCCAATAAACTAGGAGGAGTGCTAGCCCTAATTTTATCTATCCTAATT
CTAGCATTTCTCCCATTCCTCCACACATCCAAACAACGAAGCCTAATATTCCGCCCAATC
ACCCAGGCCTTATACTGAATCCTAGTAGCCAACCTACTAATCCTCACTTGAATTGGAGGT
CAACCAGTAGAACATCCATTCATCATTATTGGTCAACTAGCCTCCATCTCTTACTTCACT
ATTATCCTCATTCTAATACCAGCCGCAGGTATTATTGAAGACAAATTACTAAAACTCTAC----------------------------------------------
----------------------------------------------
----------------------------------------------
----------------------------------------------
----------------------------------------------
----------------------------------------------
----------------------------------------------
----------------------------------------------
----------------------------------------------
----------------------------------------------
----------------------------------------------
----------------------------------------------
----------------------------------------------
----------------------------------------------
----------------------------------------------
----------------------------------------------
----------------------------------------------
----------------------------------------------
----------------------------------------------
----------------------------------------------
----------------------------------------------
----------------------------------------------
----------------------------------------------
----------------------------------------------
----------------------------------------------
----------------------------------------------
----------------------------------------------
----------------------------------

>P0781_ZiamaForest_GUI
ATGACAATCATACGTAAAACACATCCACTATTTAAAATAATTAATCATTCTTTTATTGAT
TTACCTGCTCCATCCAACATTTCATCATGATGAAACTTTGGATCTCTTTTGGGAGTCTGT
CTTATAGTACAAATTCTTACAGGCCTATTCCTAGCAATACATTATACATCAGATACATTA
ACAGCCTTTTCATCAGTAACCCATATTTGCCGAGATGTAAACTATGGATGACTAATTCGA
TACTTACATGCAAACGGAGCCTCCATATTTTTTATCTGCTTATTTTTGCATGTAGGACGA
GGAATATATTACGGATCATATACATTCATAGAAACATGAAACATTGGAGTAATTTTATTA
TTTGCTGTAATAGCCACAGCATTCATAGGTTATGTTCTTCCATGAGGACAAATATCATTC
TGAGGAGCAACAGTAATTACAAATCTACTATCAGCCATCCCATATGTAGGAACCACTCTA
GTCGAATGAATCTGAGGAGGATTCTCAGTTGATAAAGCCACACTAACCCGATTCTTCGCT
TTCCACTTTATTTTACCATTTATCATTGCAGCTCTAGTGATTGTTCATCTACTTTTCCTT
CACGAAACAGGATCAAACAACCCTACAGGCCTAAACTCTGACGCAGACAAAATCCCATTT
CACCCATATTATACTATTAAAGACATCCTAGGAGTCCTAATAATACTTATATTTCTTATA
ACCCTAGTTCTCTTTTTTCCAGATATTCTAAGTGATCCTGATAATTATATACCAGCCAAT
CCACTCAACACCCCACCTCATATTAAACCAGAATGATATTTCCTATTCGCATATGCTATT
CTCCGCTCTATTCCTAATAAACTAGGAGGAGTCCTAGCCCTAATTTTATCCATCCTTATC
CTAGCATTACTCCCATTCCTTCATACATCAAAACAACGAAGCCTAATATTTCGTCCAATT
ACCCAAACCTTATACTGAATTCTAGTAGCCAACCTCCTAGTCCTTACTTGAATCGGGGGT
CAACCAGTAGAACACCCATTTATCATTATTGGCCAACTAGCCTCCATCTCATACTTCTCA
ATTATCCTCATTCTTATACCAATCTCAGGTATCATCGAAGACAAACTACTAAAATTATAT----------------------------------------------
----------------------------------------------
----------------------------------------------
----------------------------------------------
----------------------------------------------
----------------------------------------------
----------------------------------------------
----------------------------------------------
----------------------------------------------
----------------------------------------------
----------------------------------------------
----------------------------------------------
----------------------------------------------
----------------------------------------------
----------------------------------------------
----------------------------------------------
----------------------------------------------
----------------------------------------------
----------------------------------------------
----------------------------------------------
----------------------------------------------
----------------------------------------------
----------------------------------------------
----------------------------------------------
----------------------------------------------
----------------------------------------------
----------------------------------------------
----------------------------------

>T50483_Jipe_TZ
ATGACAATCATACGAAAAACACACCCGCTATTCAAGATAGTTAATCACTCCTTCATTGAC
TTACCCGCCCCTTCCAACATTTCATCATGATGAAATTTCGGATCCCTACTAGGAATCTGC
CTAATAGTACAAATTCTCACAGGCCTATTCTTAGCTATGCACTATACATCAGACACTATA
ACAGCCTTCTCATCAGTAACTCATATCTGCCGAGATGTAAACTACGGGTGACTAATCCGA
TATTTACATGCCAACGGAGCCTCTATATTCTTTATTTGCTTATTTTTACACGTAGGACGG
GGAATATACTACGGATCCTACACATTCATAGAAACATGAAATATTGGAGTAATCTTATTA
TTCGCAGTAATAGCCACAGCATTTATAGGTTATGTCCTCCCATGAGGACAAATATCATTT
TGAGGGGCTACAGTAATTACAAACCTTCTATCAGCCATTCCATATGTAGGAACCACTTTA
GTAGAATGAATTTGAGGTGGGTTCTCAGTGGATAAAGCCACCCTAACCCGATTTTTTGCT
TTCCATTTTATCTTACCATTTATTATTGCAGCACTAGTGATTGTTCACCTCCTCTTCCTT
CACGAAACAGGATCTAACAATCCCACAGGCCTTAACTCTGATGCCGACAAAATCCCATTC
CACCCTTACTATACCATCAAAGACATTCTAGGGGTTCTAATCATATTCCTTTTTCTTATA
ACTCTAGTCCTCTTCTTCCCAGACATACTAGGTGATCCCGATAATTATATACCAGCCAAC
CCACTAAACACCCCGCCTCATATTAAGCCAGAATGATATTTCTTATTTGCATACGCTATT
CTACGCTCAATCCCTAATAAACTAGGAGGAGTCTTAGCCCTAATTCTATCTATCTTAATC
TTAGCCCTACTCCCATTTCTCCATACATCCAAACAACGAAGCCTAATATTCCGCCCAATC
ACCCAAACTCTATACTGAATTTTAGTAGCCAACCTATTAATCCTCACTTGAATTGGCGGA
CAGCCAGTAGAGCACCCATTTATCATTATCGGCCAACTAGCCTCCATCTCTTACTTTGCT
ATTATCCTTATTCTTATACCAATAGCAGGTATCATTGAAGACAATCTACTAAAACTCTAC----------------------------------------------
----------------------------------------------
----------------------------------------------
----------------------------------------------
----------------------------------------------
----------------------------------------------
----------------------------------------------
----------------------------------------------
----------------------------------------------
----------------------------------------------
----------------------------------------------
----------------------------------------------
----------------------------------------------
----------------------------------------------
----------------------------------------------
----------------------------------------------
----------------------------------------------
----------------------------------------------
----------------------------------------------
----------------------------------------------
----------------------------------------------
----------------------------------------------
----------------------------------------------
----------------------------------------------
----------------------------------------------
----------------------------------------------
----------------------------------------------
----------------------------------

>T50584_TaboraInala_TZ
ATGACAATCATACGAAAAACACACCCGCTATTCAAGATAGTTAATCACTCCTTCATTGAC
TTACCCGCCCCTTCCAACATTTCATCATGATGAAATTTCGGATCCCTACTAGGAATCTGC
CTTATAGTACAAATTCTCACAGGCCTATTCTTAGCTATACACTATACATCAGACACTATA
ACAGCCTTCTCATCAGTAACTCATATCTGCCGAGATGTAAATTACGGGTGATTAATCCGA
TACTTACATGCCAACGGAGCCTCCATATTCTTTATTTGCTTATTTTTACACGTAGGGCGG
GGAATATACTACGGATCCTACACATTCATAGAAACATGAAATATTGGAGTAATCTTACTA
TTCGCAGTAATAGCCACAGCATTTATAGGTTATGTCCTCCCATGAGGACAAATATCATTT
TGAGGGGCCACAGTAATTACAAACCTTCTATCAGCCATTCCATATGTAGGAACCACTTTA
GTAGAATGAATTTGAGGTGGATTCTCAGTAGATAAAGCCACCCTAACCCGATTTTTTGCC
TTCCACTTTATCTTACCATTTATTATTGCAGCACTAGTGATTGTTCACCTCCTTTTCCTT
CACGAAACAGGATCTAACAATCCCACAGGCCTTAACTCTGATGCCGACAAAATCCCATTC
CACCCTTACTATACCATCAAAGACATTCTAGGGGTTCTAATTATATTCCTTTTCCTTATA
ACTCTAGTCCTCTTCTTCCCAGACATACTAGGTGATCCTGATAATTATATACCAGCCAAC
CCACTAAACACCCCGCCTCATATTAAGCCAGAATGATATTTCTTATTTGCTTACGCTATT
CTACGCTCAATCCCTAATAAACTAGGAGGAGTCCTAGCCCTAATTCTATCCATCTTAATC
TTAGCCCTACTCCCATTTCTCCATACATCCAAACAACGAAGCCTAATATTCCGCCCAATC
ACCCAAACCCTATACTGAATTTTAGTAGCCAACCTATTAATCCTCACTTGAATTGGCGGA
CAGCCAGTAGAACACCCATTTATCATTATCGGCCAACTAGCCTCCATCTCTTACTTTACT
ATTATCCTAATTCTTATACCAATAGCAGGCATCATTGAAGACAAACTACTAAAACTCTAC----------------------------------------------
----------------------------------------------
----------------------------------------------
----------------------------------------------
----------------------------------------------
----------------------------------------------
----------------------------------------------
----------------------------------------------
----------------------------------------------
----------------------------------------------
----------------------------------------------
----------------------------------------------
----------------------------------------------
----------------------------------------------
----------------------------------------------
----------------------------------------------
----------------------------------------------
----------------------------------------------
----------------------------------------------
----------------------------------------------
----------------------------------------------
----------------------------------------------
----------------------------------------------
----------------------------------------------
----------------------------------------------
----------------------------------------------
----------------------------------------------
----------------------------------

>T50886_Meru_TZ
ATGACAATCATACGAAAAACACACCCACTATTCAAGATACTTAACCACTCCTTCATCGAC
CTGCCTGCCCCTTCCAACATTTCATCATGATGAAACTTTGGATCTCTATTAGGAATCTGC
CTTATAGTCCAAATCCTCACAGGCCTATTCCTAGCAATACACTACACATCAGACACAATA
ACAGCCTTCTCATCAGTAACCCATATCTGCCGAGATGTAAACTATGGATGACTAATCCGA
TACCTACATGCCAACGGAGCCTCTATATTCTTCATCTGTTTATTTTTACACGTAGGACGG
GGAATGTACTACGGATCCTATACATTTATAGAAACATGAAATATTGGGGTTATCTTACTA
TTTGCAGTGATAGCCACAGCATTTATAGGCTATGTCCTCCCATGAGGACAGATATCATTT
TGAGGGGCTACAGTAATCACAAACCTTCTATCAGCCATTCCATATGTAGGAACTACTCTA
GTAGAATGAATTTGAGGCGGATTCTCAGTAGATAAAGCCACCCTGACCCGATTTTTTGCT
TTCCACTTCATCCTACCATTCATTATTGCAGCATTAGTGATTGTGCACCTCCTTTTCCTT
CACGAAACAGGATCTAACAACCCCACCGGCCTTAACTCTGATGCCGACAAAATCCCGTTC
CACCCTTACTATACCATCAAAGACATCCTAGGAGCCCTAATTATACTCCTCTTTCTTATA
ACCTTAGTCCTCTTCTTCCCAGACATATTAGGTGACCCCGACAATTATATACCAGCCAAC
CCACTAAACACTCCACCTCATATTAAGCCAGAATGATACTTCTTATTCGCATATGCCATT
CTACGCTCAATTCCCAATAAGCTAGGAGGAGTCCTAGCCCTAATTTTATCTATCCTAATT
CTAGCGTTTCTCCCATTCCTTCACACATCCAAACAACGAAGCCTAACATTCCGCCCAATC
ACCCAAGCCTTATACTGAATTCTAGTAGCTAACCTACTTATCCTCACTTGAATTGGAGGT
CAACCAGTAGAACACCCATTCATCATTATTGGACAACTAGCCTCCATCTCTTACTTCACT
ATCATCCTCATTCTAATACCAGTCGCAGGTATTATTGAAGACAAGTTACTAAAACTCTAC----------------------------------------------
----------------------------------------------
----------------------------------------------
----------------------------------------------
----------------------------------------------
----------------------------------------------
----------------------------------------------
----------------------------------------------
----------------------------------------------
----------------------------------------------
----------------------------------------------
----------------------------------------------
----------------------------------------------
----------------------------------------------
----------------------------------------------
----------------------------------------------
----------------------------------------------
----------------------------------------------
----------------------------------------------
----------------------------------------------
----------------------------------------------
----------------------------------------------
----------------------------------------------
----------------------------------------------
----------------------------------------------
----------------------------------------------
----------------------------------------------
----------------------------------

>R12015_NGotto_CAR
ATGACAATCATACGAAAAACACACCCACTATTCAAGATAATTAACCACTCCTTCATCGAC
CTGCCTGCCCCTTCCAACATTTCATCATGATGAAACTTTGGATCTCTACTAGGAATCTGC
CTTATAGTCCAAATCCTCACAGGCCTATTCCTAGCAATACACTATACATCAGACACAATA
ACAGCTTTCTCATCAGTTACACACATCTGCCGAGATGTAAACTATGGATGACTAATCCGA
TACTTACATGCCAACGGAGCCTCTATATTCTTTATCTGCTTATTTTTACATGTAGGACGG
GGAATATACTACGGATCCTACACATTTATAGAAACATGAAATATTGGGGTTATTTTACTG
TTTGCAGTGATAGCCACAGCATTTATAGGTTATGTTCTCCCATGGGGGCAGATATCATTT
TGAGGAGCTACAGTAATTACAAACCTTCTATCAGCCATTCCATATGTAGGAACTACTCTA
GTAGAATGAATCTGAGGCGGATTCTCAGTAGATAAAGCCACCTTAACCCGATTTTTTGCT
TTCCACTTCATCCTACCATTCATTATTGCAGCATTAGTAATTGTTCACCTCCTTTTCCTT
CACGAAACAGGATCTAACAACCCCACAGGCCTTAACTCTGATGCCGACAAAATCCCATTC
CACCCTTACTATACTATTAAAGATATCCTAGGAGTACTGATCATACTCCTCTTTCTTATA
ACCTTAGTCCTCTTCTTCCCAGACATATTAGGTGACCCCGACAATTATACGCCAGCCAAT
CCACTAAACACTCCTCCTCATATTAAGCCAGAATGATATTTCTTATTTGCATATGCCATT
CTACGCTCAATCCCTAATAAACTAGGAGGAGTCCTAGCCCTAATTTTATCTATCCTAATT
CTAGCGTTTCTCCCATTCCTCCACACATCCAAACAACGAAGCCTAATATTCCGCCCAATC
ACCCAAGCCTTATACTGAATCCTAGTAGCCAACCTACTTATCCTCACTTGAATTGGAGGT
CAACCAGTAGAACACCCATTCATTATTATTGGTCAACTAGCCTCCATCTCTTACTTCACT
ATTATCCTTATTCTAATACCAATTGCAGGTATTATTGAAGATAAGTTACTAAAACTCTAC----------------------------------------------
----------------------------------------------
----------------------------------------------
----------------------------------------------
----------------------------------------------
----------------------------------------------
----------------------------------------------
----------------------------------------------
----------------------------------------------
----------------------------------------------
----------------------------------------------
----------------------------------------------
----------------------------------------------
----------------------------------------------
----------------------------------------------
----------------------------------------------
----------------------------------------------
----------------------------------------------
----------------------------------------------
----------------------------------------------
----------------------------------------------
----------------------------------------------
----------------------------------------------
----------------------------------------------
----------------------------------------------
----------------------------------------------
----------------------------------------------
----------------------------------

>88-136_Nigeria
ATGACAATCATACGTAAATCACACCCACTATTCAAAATAATTAATCATTCTTTTATTGAT
TTACCCGCTCCATCCAACATTTCATCATGATGAAACTTTGGATCTCTTTTAGGAATCTGC
CTTATAGTACAAATTCTTACAGGCCTATTCCTAGCAATACACTATACATCAGATACATTA
ACAGCCTTTTCATCAGTAACCCATATTTGCCGAGATGTAAACTATGGATGACTAATCCGA
TATATACATGCTAACGGGGCTTCCATATTTTTTATTTGCTTATTTCTGCACGTAGGACGA
GGAATATATTATGGGTCCTATACATTCATAGAAACATGAAACATTGGAGTAATCTTATTA
TTTGCTGTAATAGCCACAGCATTTATAGGTTATGTCCTTCCATGAGGACAAATATCATTC
TGAGGAGCAACAGTAATTACAAATCTATTATCAGCTGTTCCATATGTAGGAACCACTCTG
GTCGAATGAATCTGAGGAGGATTCTCAGTTGATAAAGCCACCCTAACCCGATTCTTCGCT
TTCCACTTTATTTTACCATTTATCATTGCAGCCCTAGTGATTGTCCATCTACTCTTCCTT
CACGAGACAGGATCAAACAACCCTACAGGCCTAAACTCTGATGCAGATAAAATTCCATTT
CACCCATACTATACTATTAAAGACATTCTAGGAGTTCTAATTATATTTATATTCCTAATA
ACCCTAGTTCTTTTCTTTCCAGACATTTTAGGTGACCCCGACAATTATATACCAGCCAAT
CCACTTAACACCCCACCACACATTAAACCAGAATGATATTTNCTATTCGCATATGCTATT
CTCCGCTCTATCCCTAACAAACTAGGAGGAGTATTGGCCCTAATTTTATCTATTCTAATT
CTAGCCCTACTCCCATTTCTTCACACATCCAAACAACGAAGCCTAATATTTCGCCCAATT
ACCCAAACCCTGTATTGAATCTTAGTAGCCAACCTATTAGTCCTAACTTGAATCGGTGGC
CAACCAGTTGAACACCCATTTATTATCATTGGACAACTAGCCTCCATCTCATATTTCTCA
ATTATCCTCATTCTCATACCAATCTCAGGTATCATCGAAGATAAATTACTTAAATTATAT----------------------------------------------
----------------------------------------------
----------------------------------------------
----------------------------------------------
----------------------------------------------
----------------------------------------------
----------------------------------------------
----------------------------------------------
----------------------------------------------
----------------------------------------------
----------------------------------------------
----------------------------------------------
----------------------------------------------
----------------------------------------------
----------------------------------------------
----------------------------------------------
----------------------------------------------
----------------------------------------------
----------------------------------------------
----------------------------------------------
----------------------------------------------
----------------------------------------------
----------------------------------------------
----------------------------------------------
----------------------------------------------
----------------------------------------------
----------------------------------------------
----------------------------------

>BE55_Agbassa_BE
ATGAAAAACNNNNNNNNNnCNCNTCGCCTATTTAAAATGATTAACCACTCCTTCATTGAT
TTACCTGCCCCATCCAATATTTCATCATGATGAAACTTTGGATCCCTTCTAGGAATTTGT
CTAATTATTCAAATTCTTACCGGACTATTTTTAGCAATACATTATACATCAGACACAATA
ACAGCCTTCTCATCAGTAACACATATCTGCCGAGATGTAAACTATGGATGACTAATTCGA
TATATACACGCAAATGGGGCCTCCATATTTTTTATCTGCCTTTTCCTGCATGTAGGACGA
GGTATATACTATGGATCCTACACATTCATTGAAACATGAAACATTGGAGTAATCTTACTT
TTCGCTGTAATAGCCACAGCATTTATAGGCTATGTCCTCCCATGAGGACAAATATCATTC
TGAGGAGCAACAGTAATTACAAATCTTTTATCAGCCATCCCATATGTAGGTACCACCTTA
GTTGAATGAATCTGAGGAGGATTCTCAGTAGACAAAGCCACTCTAACCCGATTTTTTGCT
TTCCACTTTATTTTACCATTTATTATCGCAGCACTAGTAATCGTTCACCTTCTCTTCCTT
CACGAAACAGGGTCAAACAATCCTACAGGCCTAGACTCCGACGCTGACAAAATTCCATTC
CACCCTTATTACACAATTAAAGACATTCTAGGAGTCCTAATTATATTTCTATTTCTTATA
ACTCTAGTACTTTTCTTCCCAGACGCACTAGGTGACCCTGACAACTATATGCCAGCCAAC
CCACTAAATACCCCACCCCACATTAAGCCAGAATGATATTTCCTATTTGCTTACGCCCTC
CTACGATCTATTCCTAATAAACTAGGAGGAGTCANNNNNNNNNNNNNNNNNNNNNNNNNN
NNNNNNNNNNNNNNNNNNNNNNNNNNNNNNNNNNNNNNNNNNNNNNNNNNNNNNNNNNNN
NNNNNNNNNNNNNNNNNNNNNNNNNNNNNNNNNNNNNNNNNNNNNNNNNNNNNNNNNNNN
NNNNNNNNNNNNNNNNNNNNNNNNNNNNNNNNNNNNNNNNNNNNNNNNNNNNNNNNNNNN
NNNNNNNNNNNNNNNNNNNNNNNNNNNNNNNNNNNNNNNNNNNNNNNNNNNNNNNNNNNN----------------------------------------------
----------------------------------------------
----------------------------------------------
----------------------------------------------
----------------------------------------------
----------------------------------------------
----------------------------------------------
----------------------------------------------
----------------------------------------------
----------------------------------------------
----------------------------------------------
----------------------------------------------
----------------------------------------------
----------------------------------------------
----------------------------------------------
----------------------------------------------
----------------------------------------------
----------------------------------------------
----------------------------------------------
----------------------------------------------
----------------------------------------------
----------------------------------------------
----------------------------------------------
----------------------------------------------
----------------------------------------------
----------------------------------------------
----------------------------------------------
----------------------------------

>Nig1_Nigeria
ATGACAATCATACGAAAAACACATCCACTATTTAAAATGATTAACCACTCCTTCATTGAT
TTACCTGCCCCATCCAATATTTCATCATGATGAAACTTTGGATCCCTTCTAGGAATTTGT
CTAATCATTCAAATTCTTACCGGACTATTTTTAGCAATACATTATACATCAGACACAATA
ACAGCCTTCTCATCAGTAACACATATCTGCCGAGATGTAAACTATGGATGACTAATTCGA
TATATACACGCAAACGGGGCCTCCATATTTTTTATTTGCCTTTTCCTGCATGTAGGACGA
GGTATATACTATGGATCCTACACATTCATTGAAACATGAAACATTGGAGTAATCTTACTT
TTCGCTGTAATAGCCACAGCATTTATAGGCTATGTCCTCCCATGAGGACAAATATCATTC
TGAGGAGCAACAGTAATTACAAATCTTTTATCAGCCATCCCATATGTAGGTACCACCTTA
GTTGAATGAATCTGAGGAGGATTCTCAGTAGACAAAGCCACTCTAACCCGATTTTTTGCT
TTCCACTTTATTCTTCCATTTATTATCGCAGCACTAGTAATCGTCCACCTTCTCTTCCTT
CACGAAACAGGGTCAAACAATCCTACAGGCCTAGACTCTGACGCTGACAAAATTCCATTC
CACCCTTATTACACAATTAAAGACATTTTAGGAGTCCTAATTATATTTCTATTTCTTATA
ACTCTAGTACTTTTCTTCCCAGACGCACTAGGTGACCCTGACAACTATATGCCAGCCAAC
CCACTAAATACCCCACCCCACATTAAGCCAGAATGATATTTCCTATTTGCTTACGCCATC
CTACGATCTATTCCTAATNNNNNNNNNNNNNNNNNNNNNNNNNNNNNNNNNNNNNNNNNN
NNNNNNNNNNNNNNNNNNNNNNNNNNNNNNNNNNNNNNNNNNNNNNNNNNNNNNNNNNNN
NNNNNNNNNNNNNNNNNNNNNNNNNNNNNNNNNNNNNNNNNNNNNNNNNNNNNNNNNNNN
NNNNNNNNNNNNNNNNNNNNNNNNNNNNNNNNNNNNNNNNNNNNNNNNNNNNNNNNNNNN
NNNNNNNNNNNNNNNNNNNNNNNNNNNNNNNNNNNNNNNNNNNNNNNNNNNNNNNNNNNN----------------------------------------------
----------------------------------------------
----------------------------------------------
----------------------------------------------
----------------------------------------------
----------------------------------------------
----------------------------------------------
----------------------------------------------
----------------------------------------------
----------------------------------------------
----------------------------------------------
----------------------------------------------
----------------------------------------------
----------------------------------------------
----------------------------------------------
----------------------------------------------
----------------------------------------------
----------------------------------------------
----------------------------------------------
----------------------------------------------
----------------------------------------------
----------------------------------------------
----------------------------------------------
----------------------------------------------
----------------------------------------------
----------------------------------------------
----------------------------------------------
----------------------------------

>MET221_Hagereselam_ETH
ATGACAATTATACGTAAAACACATCcaTTATTTAAAATAATTAAccattCCTTTATTGAT
TTACCCGCTCCATCCAACATTTCATCATGATGAAACTTTGGGTCTCTTTTAGGAGTCTGC
CTTATAGTACAAATTCTTACGGGTCTATTTCTAGCAATACACTACACATCAGACACACTA
ACTGCCTTCTCATCAGTAACCCATATTTGCCGAGATGTAAACTACGGATGACTCATCCGA
TATATACACGCAAACGGAGCTTCCATATTTTTTATTTGCCTATTCCTGCATGTAGGACGA
GGAATATATTATGGATCCTATACATTTATAGAAACCTGAAACATTGGAGTAATTTTACTA
TTTGCTGTAATAGCCACAGCATTTATAGGTTATGTTCTTCCATGAGGACAAATATCATTC
TGAGGAGCTACAGTAATTACAAATCTATTATCGGCTGTCCCATATGTAGGAACCACCTTA
GTCGAATGAATCTGAGGAGGATTTTCAGTTGACAAAGCCACCCTAACCCGATTCTTCGCT
TTCCACTTCATCTTACCATTTATTATTGCAGCCCTAGTAATTGTCCACCTACTTTTCCTT
CACGAGACAGGATCAAACAACCCCACAGGACTTAACTCTGACGCAGATAAAATTCCATTT
CACCCATATTACACTATCAAAGATATTTTAGGAGTCCTAATAATATTTGTGTTCCTTATA
ACCCTAGTCCTCTNNNNNNNNNNNNNNNNNNNNNNNNNNNNNNNNNNNNNNNNNNNNNNN
NNNNNNNNNNNNNNNNNNNNNNNNNNNNNNNNNNNNNNNNNNNNNNNNNNNNNNNNNNNN
NNNNNNNNNNNNNNNNNNNNNNNNNNNNNNNNNNNNNNNNNNNNNNNNNNNNNNNNNNNN
NNNNNNNNNNNNNNNNNNNNNNNNNNNNNNNNNNNNNNNNNNNNNNNNNNNNNNNNNNNN
NNNNNNNNNNNNNNNNNNNNNNNNNNNNNNNNNNNNNNNNNNNNNNNNNNNNNNNNNNNN
NNNNNNNNNNNNNNNNNNNNNNNNNNNNNNNNNNNNNNNNNNNNNNNNNNNNNNNNNNNN
NNNNNNNNNNNNNNNNNNNNNNNNNNNNNNNNNNNNNNNNNNNNNNNNNNNNNNNNNNNN----------------------------------------------
----------------------------------------------
----------------------------------------------
----------------------------------------------
----------------------------------------------
----------------------------------------------
----------------------------------------------
----------------------------------------------
----------------------------------------------
----------------------------------------------
----------------------------------------------
----------------------------------------------
----------------------------------------------
----------------------------------------------
----------------------------------------------
----------------------------------------------
----------------------------------------------
----------------------------------------------
----------------------------------------------
----------------------------------------------
----------------------------------------------
----------------------------------------------
----------------------------------------------
----------------------------------------------
----------------------------------------------
----------------------------------------------
----------------------------------------------
----------------------------------

>MET69_Hagereselam_ETH
ATGaCAatcataCGAAAAACACACCcactATTcaAAATAATcaACCaCTCCTTCATTGAC
TTACCCGCCCCTTCCAACATTTCATCATGATGAAACTTCGGATCTTTATTAGGAATCTGC
CTTATAGTACAAATTCTTACTGGCCTATTCTTAGCCATACATTACACATCAGACACAATA
ACAGCTTTCTCATCAGTAACCCACATTTGCCGAGATGTGAACTATGGATGACTAATCCGA
TATTTACATGCTAACGGAGCCTCCATATTCTTTATTTGCTTATTTTTACACGTAGGACGG
GGTATATATTATGGATCCTACACATTCATAGAAACATGAAATATTGGAGTAATTTTACTA
TTCGCAGTGATAGCCACAGCATTCATAGGTTATGTTCTCCCATGAGGACAAATATCATTT
TGAGGGGCTACAGTAATTACAAACCTTCTATCAGCTATTCCATATGTAGGAACCACTTTA
GTAGAATGAATTTGAGGCGGATTCTCAGTAGATAAAGCCACCCTAACCCGATTTTTTGCT
TTCCACTTTATTCTTCCGTTCATTATTGCAGCACTAGTAATTGTTCACCTCCTTTTTCTT
CACGAAACAGGGTCTAACAACCCCACAGGCCTCAACTCTGATGCCGACAAAATCCCATTC
CACCCTTACTACACCATCAAAGACATTTTAGGAGTCCTAATAATACTCCTCTTTCTTATA
GCCTTAGTCCTCTTCTTCCCAGACATGCTANNNNNNNNNNNNNNNNNNNNNNNNNNNNNN
NNNNNNNNNNNNNNNNNNNNNNNNNNNNNNNNNNNNNNNNNNNNNNNNNNNNNNNNNNNN
NNNNNNNNNNNNNNNNNNNNNNNNNNNNNNNNNNNNNNNNNNNNNNNNNNNNNNNNNNNN
NNNNNNNNNNNNNNNNNNNNNNNNNNNNNNNNNNNNNNNNNNNNNNNNNNNNNNNNNNNN
NNNNNNNNNNNNNNNNNNNNNNNNNNNNNNNNNNNNNNNNNNNNNNNNNNNNNNNNNNNN
NNNNNNNNNNNNNNNNNNNNNNNNNNNNNNNNNNNNNNNNNNNNNNNNNNNNNNNNNNNN
NNNNNNNNNNNNNNNNNNNNNNNNNNNNNNNNNNNNNNNNNNNNNNNNNNNNNNNNNNNN----------------------------------------------
----------------------------------------------
----------------------------------------------
----------------------------------------------
----------------------------------------------
----------------------------------------------
----------------------------------------------
----------------------------------------------
----------------------------------------------
----------------------------------------------
----------------------------------------------
----------------------------------------------
----------------------------------------------
----------------------------------------------
----------------------------------------------
----------------------------------------------
----------------------------------------------
----------------------------------------------
----------------------------------------------
----------------------------------------------
----------------------------------------------
----------------------------------------------
----------------------------------------------
----------------------------------------------
----------------------------------------------
----------------------------------------------
----------------------------------------------
----------------------------------

>MET144_Hagereselam_ETH
ATGaCAatcataCGAAAAACACACCcaTtATTTAAAATAATcaACCaCTCCTTCATCGAC
TTACCCGCTCCATCCAACATCTCATCATGATGAAACTTCGGATCTCTTTTAGGAATCTGC
CTTATAGTTCAAATCCTTACAGGCCTATTCTTAGCCATACACTATACATCAGATACATTA
ACAGCCTTTTCATCAGTAACCCATGTCTGCCGAGATGTAAACTACGGATGACTAATTCGA
TATATACACGCAAACGGAGCCTCCATATTTTTTATTTGCCTATTTCTCCACGTAGGACGA
GGTATATATTATGGATCTTATACATTTATAGAAACATGAAATATTGGGGTAATTCTATTA
TTTGCTGTTATAGCCACAGCATTCATAGGATATGTTCTTCCATGAGGCCAAATATCATTT
TGAGGGGCTACAGTAATTACAAATCTTCTATCAGCTGTTCCATATGTAGGAACCACTCTA
GTCGAATGAATCTGAGGGGGATTTTCAGTAGATAAAGCTACCCTAACCCGATTCTTCGCT
TTTCACTTCATTTTACCATTCATCATTGCAGCCCTAGTAATTGTGCATCTACTTTTTCTC
CACGAAACAGGATCAAATAACCCCACAGGCCTTAATTCTGACGCAGATAAAATTCCATTC
CACCCATATTATACAATTAAAGACATTTTAGGAGTCCTATTAATACTTATATTCCTAATA
ATCCTAGTTCNNNNNNNNNNNNNNNNNNNNNNNNNNNNNNNNNNNNNNNNNNNNNNNNNN
NNNNNNNNNNNNNNNNNNNNNNNNNNNNNNNNNNNNNNNNNNNNNNNNNNNNNNNNNNNN
NNNNNNNNNNNNNNNNNNNNNNNNNNNNNNNNNNNNNNNNNNNNNNNNNNNNNNNNNNNN
NNNNNNNNNNNNNNNNNNNNNNNNNNNNNNNNNNNNNNNNNNNNNNNNNNNNNNNNNNNN
NNNNNNNNNNNNNNNNNNNNNNNNNNNNNNNNNNNNNNNNNNNNNNNNNNNNNNNNNNNN
NNNNNNNNNNNNNNNNNNNNNNNNNNNNNNNNNNNNNNNNNNNNNNNNNNNNNNNNNNNN
NNNNNNNNNNNNNNNNNNNNNNNNNNNNNNNNNNNNNNNNNNNNNNNNNNNNNNNNNNNN----------------------------------------------
----------------------------------------------
----------------------------------------------
----------------------------------------------
----------------------------------------------
----------------------------------------------
----------------------------------------------
----------------------------------------------
----------------------------------------------
----------------------------------------------
----------------------------------------------
----------------------------------------------
----------------------------------------------
----------------------------------------------
----------------------------------------------
----------------------------------------------
----------------------------------------------
----------------------------------------------
----------------------------------------------
----------------------------------------------
----------------------------------------------
----------------------------------------------
----------------------------------------------
----------------------------------------------
----------------------------------------------
----------------------------------------------
----------------------------------------------
----------------------------------

>BA651_Bomane_DRC
NNNNNNNNNNNNNNAAAAACACACCCGCTATTTAAAATAATTAACCACTCTTTCATCGAC
TTACCTGCCCCCTCTAATATTTCATCATGATGAAACTTTGGATCTCTTCTAGGAGTTTGT
CTTATAGTCCAAATTCTTACAGGCTTATTCCTAGCTATACACTACACATCAGACACAATA
ACAGCCTTCTCATCAGTAACACATATCTGCCGAGATGTAAACTATGGGTGGCTCATCCGA
TATTTACATGCTAATGGAGCCTCCATATTCTTTATTTGCCTATTTTTACACGTAGGACGA
GGTATATATTATGGATCCTACACATTTATAGAAACATGAAACATCGGGGTAGTTTTACTA
TTTGCAGTCATAGCCACAGCATTTATAGGTTATGTACTCCCATGAGGACAAATATCATTT
TGAGGGGCCACAGTAATTACAAACCTCCTATCAGCCATTCCATATGTAGGGACTACTTTA
GTAGAATGAATTTGAGGTGGGTTCTCAGTAGACAAAGCCACCCTAACCCGATTTTTTGCT
TTCCACTTTATTCTCCCATTCATTATTGCAGCGCTAGTGATTGTTCACCTCCTTTTCCTT
CACGAAACTGGATCCAATAACCCTACAGGCCTAGACTCCGATGCCGACAAAATCCCATTT
CACCCATACTATACCATCAAAGACATCCTAGGAGTTCTGATTATATTCCTCTTTCTTATA
ACCTTAGTTCTCTTCTTCCCAGACATACTAGGTGACCCCGATAATTATACACCAGCCAAC
CCACTAAACACCCCACCTCATATTAAGCCAGAATGATATTNNNNNNNNNNNNNNNNNNNN
NNNNNNNNNNNNNNNNNNNNNNNNNNNNNNNNNNNNNNNNNNNNNNNNNNNNNNNNNNNN
NNNNNNNNNNNNNNNNNNNNNNNNNNNNNNNNNNNNNNNNNNNNNNNNNNNNNNNNNNNN
NNNNNNNNNNNNNNNNNNNNNNNNNNNNNNNNNNNNNNNNNNNNNNNNNNNNNNNNNNNN
NNNNNNNNNNNNNNNNNNNNNNNNNNNNNNNNNNNNNNNNNNNNNNNNNNNNNNNNNNNN
NNNNNNNNNNNNNNNNNNNNNNNNNNNNNNNNNNNNNNNNNNNNNNNNNNNNNNNNNNNN----------------------------------------------
----------------------------------------------
----------------------------------------------
----------------------------------------------
----------------------------------------------
----------------------------------------------
----------------------------------------------
----------------------------------------------
----------------------------------------------
----------------------------------------------
----------------------------------------------
----------------------------------------------
----------------------------------------------
----------------------------------------------
----------------------------------------------
----------------------------------------------
----------------------------------------------
----------------------------------------------
----------------------------------------------
----------------------------------------------
----------------------------------------------
----------------------------------------------
----------------------------------------------
----------------------------------------------
----------------------------------------------
----------------------------------------------
----------------------------------------------
----------------------------------

>05-04-1049_GUI
NNNNNNNNNNNNNNNNNNNNNNNNNNNNNNNNNNNNNNNNNNNNNNNNNNNNNNNNNNNN
NNNNNNNNNNNNNNNNANNNNNNNNNANGATGAAACTTTGNNNNNNNNNNNNGAGTTTGC
CTTATTATTCAAATTCTCACCGGACTATTTTTAGCAATACATTATACATCAGACACAATA
ACAGCCTTCTCATCAGTAACTCATATCTGCCGAGATGTTAACTACGGATGACTAATTCGA
TATATACATGCAAATGGAGCCTCCATATTTTTTATTTGCTTATTCCTACATGTAGGCCGA
GGGATATATTATGGATCCTATACATTTATAGAAACATGAAACATTGGAGTAATTTTACTT
TTCGCTGTAATAGCCACAGCATTCATAGGCTATGTCCTTCCATGAGGACAAATATCATTC
TGAGGAGCAACAGTAATCACAAACCTGTTATCAGCCATCCCATATGTAGGTACCACTTTA
GTCGAATGAATCTGAGGTGGATTCTCAGTAGATAAAGCTACTCTCACCCGATTCTTTGCC
TTTCACTTCATCCTACCATTTATTATTGCAGCATTAGTAATTGTCCACCTTCTCTTCCTT
CACGAAACAGGATCAAATAATCCTACAGGCCTAAACTCTGACGCTGACAAAATTCCATTT
CACCCCTACTACACAATTAAAGATATTTTAGGAGTCCTAATTATATTCTTATTTCTCATA
ATCCTAGTACTTTTCTTTCCAGACGCATTAGGAGACCCTGATAATTATATACCAGCCAAC
CCACTAAACACTCCACCCCATATCAAACCAGANNNNNNNNNNNNNNNNNNNNNNNNNNNN
NNNNNNNNNNNNNNNNNNNNNNNNNNNNNNNNNNNNNNNNNNNNNNNNNNNNNNNNNNNN
NNNNNNNNNNNNNNNNNNNNNNNNNNNNNNNNNNNNNNNNNNNNNNNNNNNNNNNNNNNN
NNNNNNNNNNNNNNNNNNNNNNNNNNNNNNNNNNNNNNNNNNNNNNNNNNNNNNNNNNNN
NNNNNNNNNNNNNNNNNNNNNNNNNNNNNNNNNNNNNNNNNNNNNNNNNNNNNNNNNNNN
NNNNNNNNNNNNNNNNNNNNNNNNNNNNNNNNNNNNNNNNNNNNNNNNNNNNNNNNNNNN----------------------------------------------
----------------------------------------------
----------------------------------------------
----------------------------------------------
----------------------------------------------
----------------------------------------------
----------------------------------------------
----------------------------------------------
----------------------------------------------
----------------------------------------------
----------------------------------------------
----------------------------------------------
----------------------------------------------
----------------------------------------------
----------------------------------------------
----------------------------------------------
----------------------------------------------
----------------------------------------------
----------------------------------------------
----------------------------------------------
----------------------------------------------
----------------------------------------------
----------------------------------------------
----------------------------------------------
----------------------------------------------
----------------------------------------------
----------------------------------------------
----------------------------------

>05-04-1051_GUI
NNNNNNNNNNNNNNNNAAANNNNNNNNNNNNNNNNNNNNNNNNNNNNNNNNNNNNNNNNN
NNNNNNNNNNNNNNNNNNNNTTCATCATGATGAAACTTTGGCTCCCTTCTAGGAGTTTGC
CTTATTATTCAAATTCTCACCGGACTATTTTTAGCAATACATTATACATCAGACACAATA
ACAGCCTTCTCATCAGTAACTCATATCTGCCGAGATGTTAACTACGGATGACTAATTCGA
TATATACATGCAAATGGAGCCTCCATATTTTTCATTTGCTTATTCCTACATGTAGGCCGA
GGAATATATTATGGATCCTATACATTTATAGAAACATGAAACATTGGAGTAATTTTACTT
TTCGCTGTAATAGCCACAGCATTCATAGGCTATGTCCTTCCATGAGGACAAATATCATTC
TGAGGAGCAACAGTAATCACAAACCTGTTATCAGCCATCCCATATGTAGGTACCACTTTA
GTCGAATGAATCTGAGGTGGGTTCTCAGTAGATAAAGCTACTCTCACCCGATTCTTTGCC
TTTCACTTCATCCTACCATTTATTATTGCAGCATTAGTAATCGTCCACCTCCTCTTCCTT
CACGAAACAGGATCAAATAATCCTACAGGCCTAAACTCTGACGCTGACAAAATTCCATTT
CACCCCTATTACACAATTAAAGATATTTTAGGAGTCCTAATTATATTTTTATTTCTCATA
ATCCTAGTACTTTTCTTTCCAGACGCATTAGGAGACCCTGATAATTATATACCAGCCAAC
CCACTAAACACTCCACCCCATATCAAACCAGANNNNNNNNNNNNNNNNNNNNNNNNNNNN
NNNNNNNNNNNNNNNNNNNNNNNNNNNNNNNNNNNNNNNNNNNNNNNNNNNNNNNNNNNN
NNNNNNNNNNNNNNNNNNNNNNNNNNNNNNNNNNNNNNNNNNNNNNNNNNNNNNNNNNNN
NNNNNNNNNNNNNNNNNNNNNNNNNNNNNNNNNNNNNNNNNNNNNNNNNNNNNNNNNNNN
NNNNNNNNNNNNNNNNNNNNNNNNNNNNNNNNNNNNNNNNNNNNNNNNNNNNNNNNNNNN
NNNNNNNNNNNNNNNNNNNNNNNNNNNNNNNNNNNNNNNNNNNNNNNNNNNNNNNNNNNN----------------------------------------------
----------------------------------------------
----------------------------------------------
----------------------------------------------
----------------------------------------------
----------------------------------------------
----------------------------------------------
----------------------------------------------
----------------------------------------------
----------------------------------------------
----------------------------------------------
----------------------------------------------
----------------------------------------------
----------------------------------------------
----------------------------------------------
----------------------------------------------
----------------------------------------------
----------------------------------------------
----------------------------------------------
----------------------------------------------
----------------------------------------------
----------------------------------------------
----------------------------------------------
----------------------------------------------
----------------------------------------------
----------------------------------------------
----------------------------------------------
----------------------------------

>27407_Majawanga_TZ
ATGACAATCATACGAAAAACACACCCGCTATTCAAGATAGTTAATCACTCCTTCATTGAC
TTACCCGCCCCTTCCAACATTTCATCATGATGAAATTTCGGATCCCTACTAGGAATCTGC
CTTATAGTACAAATTCTCACAGGCCTATTCTTAGCTATACACTATACATCAGACACTATA
ACAGCCTTCTCATCAGTAACTCATATCTGCCGAGATGTAAATTACGGGTGATTAATCCGA
TACTTACATGCCAACGGAGCCTCCATATTCTTTATTTGCTTATTTTTACACGTAGGGCGA
GGAATATACTACGGATCCTACACATTCATAGAAACATGAAATATTGGAGTAATCTTACTA
TTCGCAGTAATAGCCACAGCATTTATAGGTTATGTCCTCCCATGAGGACAAATATCATTT
TGAGGGGCCACAGTAATTACAAACCTTCTATCAGCCATTCCATATGTAGGAACCACTTTA
GTAGAATGAATTTGAGGTGGATTCTCAGTAGATAAAGCCACCCTAACCCGATTTTTTGCC
TTCCACTTTATCTTACCATTTATTATTGCAGCACTAGTGATTGTTCACCTCCTTTTCCTT
CACGAAACAGGATCTAACAATCCCACAGGCCTTAACTCTGATGCCGACAAAATCCCATTC
CACCCTTACTATACCATCAAAGACATTCTAGGGGTTCTAATTATATTCCTTTTCCTTATA
ACTCTAGTCCTCTTCTTCCCAGACATACTAGGTGATCCTGATAATTATATACCAGCCAAC
CCACTAAACACTCCGCCTCATATTAAGCCAGAATGAWATTTCTTATTTGCTTACGCTATT
CTACGCTCAATCCCTAATAAACT-------------------------------------
------------------------------------------------------------
------------------------------------------------------------
------------------------------------------------------------
----------------------------------------------------------------------------------------------------------
----------------------------------------------
----------------------------------------------
----------------------------------------------
----------------------------------------------
----------------------------------------------
----------------------------------------------
----------------------------------------------
----------------------------------------------
----------------------------------------------
----------------------------------------------
----------------------------------------------
----------------------------------------------
----------------------------------------------
----------------------------------------------
----------------------------------------------
----------------------------------------------
----------------------------------------------
----------------------------------------------
----------------------------------------------
----------------------------------------------
----------------------------------------------
----------------------------------------------
----------------------------------------------
----------------------------------------------
----------------------------------------------
----------------------------------------------
----------------------------------

>AJ698877_M�naka_MAL_haussa
ATGACAATTATACGGAAATCACACCCATTATTCAAAATAATCAATCACTCTTTCATTGAT
TTACCTGCCCCTTCCAACATCTCATCATGATGAAACTTCGGATCACTCCTAGGAATTTGT
CTTATAGTCCAAATCCTCACAGGCTTATTTCTAGCAATACATTATACATCAGACACAATA
ACAGCCTTCTCGTCAGTAACCCATATCTGCCGAGATGTTAATTACGGATGATTAATCCGA
TATATACACGCAAACGGAGCCTCCATATTCTTTATCTGCTTATTCCTGCACGTAGGACGA
GGAATATACTATGGATCCTATACATTTATAGAAACATGAAATATTGGAGTAGTCCTCCTA
TTTGCAGTAATAGCTACTGCATTTATAGGTTATGTTCTTCCATGAGGACAAATATCATTT
TGAGGGGCCACCGTAATTACAAATCTTCTATCAGCTATCCCATATGTAGGTACTACCTTA
GTTGAATGAATTTGAGGTGGATTCTCAGTAGATAAAGCCACCCTAACCCGATTCTTTGCT
TTCCACTTTATTTTACCATTCATTATTGCAGCCCTAGTAATTGTTCACCTCCTTTTCCTT
CACGAAACAGGATCTAATAACCCTACAGGCCTAAACTCAGATGCTGATAAAATCCCATTC
CACCCTTACTATACTATTAAAGATATCCTTGGAGCCCTCATTATACTCCTTTTCCTCATA
ACTCTAGTCCTCTTCTTCCCAGACATACTAGGAGATCCTGATAATTATACGCCAGCCAAC
CCACTAAATACCCCACCTCACATCAAACCAGAGTGGTATTTCCTATTCGCATATGCCATT
TTACGCTCAATCCCAAACAAATTAGGAGGAGTTTTAGCCCTAATTTTATCCATCCTAATT
CTAGCCCTACTCCCATTTCTTCATACATCCAAACAACGAAGCCTAATATTTCGCCCAATT
ACCCAAACCTTATATTGAATTCTAGTGGCCAACCTGCTAATCCTTACTTGAATCGGAGGT
CAACCAGTAGAACATCCATTTATCATTATTGGTCAACTAGCCTCCATCTCTTATTTTACT
ATTATCTTAATCCTCATGCCAGTCGCAGGTATAATTGAAGACAAACTACTAAAACTTTAC----------------------------------------------
----------------------------------------------
----------------------------------------------
----------------------------------------------
----------------------------------------------
----------------------------------------------
----------------------------------------------
----------------------------------------------
----------------------------------------------
----------------------------------------------
----------------------------------------------
----------------------------------------------
----------------------------------------------
----------------------------------------------
----------------------------------------------
----------------------------------------------
----------------------------------------------
----------------------------------------------
----------------------------------------------
----------------------------------------------
----------------------------------------------
----------------------------------------------
----------------------------------------------
----------------------------------------------
----------------------------------------------
----------------------------------------------
----------------------------------------------
----------------------------------

>TA172_Rumanyika_TZ
ATGACAATCATACGAAAAACACACCCACTATTTAAATTAATCAACCACTCCTTTATTGAT
[truncated: 62,016 more chars]
